# Supplementary material for: Transcriptional Regulation of Plant Biomass Degradation and Carbohydrate Utilization Genes in the Extreme Thermophile Caldicellulosiruptor bescii
Source: mSystems. 2021 Jun 1;6(3):e01345-20. doi: 10.1128/mSystems.01345-20 (PMC8579813; doi:10.1128/mSystems.01345-20)
Supplement: DATA SET S1 [file msystems.01345-20-sd001.xlsx]

## Sheet: S1A - Functions
Functional annotation of the repertoire of Carbohydrate Utilization (CU) genes in C. bescii. New gene functions predicted in this work are in blue. Experimental evidences for C. bescii genes and their best hit homologs are supported by literature with PMID references.
Predicted CU pathway	Predicted regulon	Gene name	Locus tag in C. bescii4	Ortholog in C.saccharolyticus	Functional class / family1	Loc.2	Gene product funсtional role3	NEW	Best hit gene ID	Best hit % identity	Best hit - UniProt function	Organism	PMID reference
-		-	Athe_0085	Csac_2554	T(CUT1)	M	Predicted oligosaccharide ABC transporter, permease protein 1	na	9QDR7	0.41	Aldouronate ABC transporter, inner membrane component	Paenibacillus sp. JDR-2	17921311
-		-	Athe_0086	Csac_2553	T(CUT1)	M	Predicted oligosaccharide ABC transporter, permease protein 2	na	A9QDR8	0.43	Aldouronate ABC transporter, inner membrane component	Paenibacillus sp. JDR-2	17921311
-		-	Athe_0087	Csac_2552	T(CUT1)	M	Predicted oligosaccharide ABC transporter, substrate-binding protein	na	Q9KWT5	0.23	Alginate oligosaccharides ABC transporter, solute-binding protein	Sphingomonas species A1	12486124
Xylan	XynR(weak)	XynA2	Athe_0089	-	GH11-CBM36	E	Endo-1,4-beta-xylanase (EC 3.2.1.8), secreted	-	Q8GJ44	0.58	Endo-1,4-beta-xylanase (EC 3.2.1.8)	Clostridium stercorarium	15256568
GlcNAc		NagA	Athe_0096	Csac_2538	E	C	N-acetylglucosamine-6-phosphate deacetylase (EC 3.5.1.25)	-	Csac_2538	0.88	N-acetylglucosamine-6-phosphate deacetylase (EC 3.5.1.25)	Caldicellulosiruptor saccharolyticus	21369910
-		GH30	Athe_0097	Csac_2513	GH30	C	putative glycosyl hydrolase, family30	na	P04062	0.39	β-glucocerebrosidase 1 (lysosomal) (EC 3.2.1.45)	Homo sapiens	18932186
Glucuronides		Ugl	Athe_0099	Csac_2730	GH88	C	d-4,5-unsaturated β-glucuronyl hydrolase (EC 3.2.1.180) [pseudogene]	-	Q8E372	0.54	unsaturated β-glucuronyl hydrolase (EC 3.2.1.179; EC 3.2.1.180)	Streptococcus agalactiae	21147778
monosaccharides	GxgRS	GxgA1	Athe_0101	Csac_2509	T(CUT2)	M	Galactose/xylose/glucose ABC transport system, substrate-binding component	-	P37387	0.43	Xylose ABC transporter periplasmic binding protein (EC 7.5.2.13; EC 7.5.2.10)	Escherichia coli	8581399
monosaccharides	GxgRS	GxgR	Athe_0102	Csac_2509	R(AraC)	C	Two-component system for glucose/xylose/galactose utilization, response regulator, AraC family	+	P0ACH8	0.26	Melibiose operon regulatory protein	Escherichia coli	2684786
monosaccharides	GxgRS	GxgS	Athe_0103	Csac_2508	R(SHK)	M	Two-component system for glucose/xylose/galactose utilization, sensor histidine kinase	+	-
monosaccharides	GxgRS	GxgX	Athe_0104	Csac_2508	T(CUT2)	M	Predicted SBP component of ABC transporter	na	-
monosaccharides	GxgRS	GxgC	Athe_0105	Csac_2506	T(CUT2)	M	Galactose/xylose/glucose ABC transport system, substrate-binding component	-	X276_14760	0.5	D-xylose ABC transporter substrate-binding protein	Clostridium beijerinckii	20406496
monosaccharides	GxgRS	GxgA	Athe_0106	Csac_2505	T(CUT2)	C	Galactose/xylose/glucose ABC transport system, ATP-binding component	-	P0AAG8	0.46	D-galactose ABC transporter ATP binding subunit	Escherichia coli K-12	1719366
monosaccharides	GxgRS	GxgB	Athe_0107	Csac_2504	T(CUT2)	M	Galactose/xylose/glucose ABC transport system, permease component	-	X276_14750	0.5	D-xylose ABC transporter permease protein	Clostridium beijerinckii	20406496
Maltose OS	MalR	AmyA	Athe_0143	Csac_0203	GH13	C	Alpha-amylase (EC 3.2.1.1)	-	TM1650	0.29	α-amylase (EC 3.2.1.1)	Thermotoga maritima	14643406
Fructose	FruR	FruR	Athe_0146	Csac_2442	R(DeoR)	C	Predicted regulator of fructose utilization, DeoR family	+	b2702	0.37	Glucitol-responsive transcriptional repressor SrlR	Escherichia coli K-12	3062173
Fructose	FruR	FruK	Athe_0147	Csac_2441	E	C	1-phosphofructokinase (EC 2.7.1.56)	-	CAC0232	0.42	1-phosphofructokinase (EC 2.7.1.56)	Clostridium acetobutylicum ATCC 824	26748809
Fructose	FruR	FruA	Athe_0148	Csac_2440	T(PTS)	C	PTS system, fructose-specific IIA component (EC 2.7.1.202)	-	D4GYE4	0.41	PTS system fructose-specific EIIA component; EIIA-Fru; Fructose-specific phosphotransferase enzyme IIA component	Haloferax volcanii (Halobacterium volcanii)	22493022
Fructose	FruR	FruB	Athe_0149	Csac_2439	T(PTS)	M	PTS system, fructose-specific IIB component (EC 2.7.1.202) / PTS system, fructose-specific IIC component	-	Csac_2439	0.98	PTS system, fructose-specific IIB component (EC 2.7.1.202) / PTS system, fructose-specific IIC component	Caldicellulosiruptor saccharolyticus	19820143
Fructose	FruR	Hpr	Athe_0150	Csac_2438	E	C	Phosphotransferase system, phosphocarrier protein HPr	-	Csac_2438	0.83	Phosphotransferase system, phosphocarrier protein HPr	Caldicellulosiruptor saccharolyticus	19820143
Fructose	FruR	PtsI	Athe_0151	Csac_2437	E	C	Phosphoenolpyruvate-protein phosphotransferase of PTS system (EC 2.7.3.9)	-	Csac_2437	0.7	Phosphoenolpyruvate-protein phosphotransferase of PTS system (EC 2.7.3.9)	Caldicellulosiruptor saccharolyticus	19820143
Maltose OS		MalL	Athe_0165	Csac_2428	GH13	C	Oligo-1,6-glucosidase (EC 3.2.1.10)	-	P21332	0.64	Oligo-α-1,6-glucosidase (MalL) (EC 3.2.1.10)	Bacillus cereus	2120057
Xylan	AraR, XynR	XloE	Athe_0174	Csac_2419	T(CUT1)	M	Predicted xylan oligosaccharide ABC transporter, substrate-binding protein	+	GK0704	0.29	Maltose/maltodextrin transport system (subsrate-binding protein)	Geobacillus kaustophilus HTA426	23793634
Xylan	AraR, XynR	XloF	Athe_0175	Csac_2418	T(CUT1)	M	Predicted xylan oligosaccharide ABC transporter, permease protein 1	+	P94529	0.31	L-arabinose transport system permease protein AraP	Bacillus subtilis	10417639
Xylan	AraR, XynR	XloG	Athe_0176	Csac_2417	T(CUT1)	M	Predicted xylan oligosaccharide ABC transporter, permease protein 2	+	Q7LYX6	0.28	Trehalose/maltose transport system permease protein MalG	Thermococcus litoralis	11453995, 12454482, 8759837
Xylan	AraR, XynR	GH129	Athe_0178	Csac_2415	GH129	E	putative glycosyl hydrolase from GH129 family	na	-	-	-	-
Xylan	AraR, XynR	AxoF	Athe_0179	Csac_2414	T(CUT1)	M	Predicted arabinoxylan oligosaccharide ABC transporter, permease protein 1	+	O51924	0.25	Trehalose/maltose transport system permease protein MalF	Thermococcus litoralis	11453995, 12454482, 8759837
Xylan	AraR, XynR	AxoG	Athe_0180	Csac_2413	T(CUT1)	M	Predicted arabinoxylan oligosaccharide ABC transporter, permease protein 2	+	BSU06990	0.27	rhamnogalacturonan permease (RefSeq)	Bacillus subtilis	17449691
Xylan	AraR, XynR	AxoE	Athe_0181	Csac_2412	T(CUT1)	M	Predicted arabinoxylan oligosaccharide ABC transporter, substrate-binding protein	+	Q6MNM0	0.3	Maltose ABC transporter, periplasmic maltose-binding protein	Bdellovibrio bacteriovorus	30193862
Xylan	AraR, XynR	XynF	Athe_0182	Csac_2411	GH43-CBM22-GH43-CBM6	E	Bifunctional β-1,4-xylanase / α-L-arabinosidase (XynF) (EC 3.2.1.55|3.2.1.8), secreted	-	ABP67988	0.72	Bifunctional α-L-arabinofuranosidase (EC 3.2.1.55)	Caldicellulosiruptor saccharolyticus	18776029, 21337327
Xylan	AraR, XynR	XynE	Athe_0183	Csac_2410	CBM22-CBM22-GH10	E	Xylanase E (XynE) (EC 3.2.1.8), secreted	-	ABP67987	0.77	Xylanase (EC 3.2.1.8)	Caldicellulosiruptor saccharolyticus	2111111
Xylan	AraR, XynR	XynD	Athe_0184	Csac_2409	GH39	C	β-xylosidase D (XynD) (EC 3.2.1.37)	-	P36906	0.72	Xylan 1,4-beta-xylosidase (EC 3.2.1.37)	Thermoanaerobacterium saccharolyticum	9761746
Xylan	AraR, XynR	Xyn10A	Athe_0185	Csac_2408	GH10	C	Endo-1,4-beta-xylanase (EC 3.2.1.8)	-	E4Q2A4	0.81	endo-1,4-beta-xylanase (EC 3.2.1.8)	Caldicellulosiruptor owensensis	29236500
Xylan	AraR, XynR	XynX	Athe_0186	Csac_2407	CE1	C	Feruloyl esterase (EC 3.1.1.73)	-	M9VY17	0.48	Feruloyl esterase (EC 3.1.1.73)	uncultured bacterium	23649351
Xylan	AraR, XynR	XynB	Athe_0187	Csac_2404	GH10	C	β-xylosidase B (XynB) (EC 3.2.1.37)	-	Calow_0126	0.88	Beta--1,4-xylosidase (EC 3.2.1.37)	Caldicellulosiruptor owensensis	25127169
Mannose OS		MnnB	Athe_0227	Csac_0129	GH2	C	Beta-1,4-mannosidase (EC 3.2.1.25)	-	TM1624	0.44	β-mannosidase (EC 3.2.1.25)	Thermotoga maritima	16237010
Maltose OS	MalR	Cga	Athe_0228	Csac_0130	GH15	C	Glucoamylase (EC 3.2.1.3)	-	BAA97041	0.33	Glucoamylase (TGA) (EC 3.2.1.3)	Thermoactinomyces vulgaris	11549021
Mannose		GT	Athe_0232		E	C	α-1,4-glucosyltransferase (EC 2.4.1.-)	-	P9WMY9	0.3	α-1,4-glucosyltransferase (EC 2.4.1.-)	Mycobacterium tuberculosis	18808383
Mannose		ManT	Athe_0233	Csac_0136	E	C	Mannose-1-phosphate guanylyltransferase (EC 2.7.7.13) / Phosphomannomutase (EC 5.4.2.8)	-	sll1496	0.36	Mannose-1-phosphate guanylyltransferase (EC 2.7.7.22)	Synechocystis sp. PCC 6803	25736465
Mannose OS		MnnA	Athe_0234	Csac_0137	GH5	C	Endo-β-1,4-mannanase (EC 3.2.1.78)	-	B8DZM3	0.56	Cellulase (EC 3.2.1.4); mannan endo-1,4-beta-mannosidase (EC 3.2.1.78)	Dictyoglomus turgidum	29177717
Inositol?		IolR	Athe_0343	Csac_1171	R(LacI)	C	Predicted transcriptional regulator of the myo-inositol catabolic operon, LacI family	+	P25144	0.36	Catabolite control protein A	Bacillus subtilis	10559165
Inositol?	IolR	IolG	Athe_0344	Csac_1172	E	C	Myo-inositol 2-dehydrogenase (EC 1.1.1.18)	-	A0A0H3FQ94	0.28	Myo-inositol 2-dehydrogenase (EC 1.1.1.18)	Klebsiella aerogenes (strain ATCC 13048 / DSM 30053 / JCM 1235 / KCTC 2190 / NBRC 13534 / NCIMB 10102 / NCTC 10006)	13292912, 5905122
Inositol?	IolR	IolI	Athe_0345	Csac_1173	E	C	Inosose isomerase (EC 5.3.99.11)	-	P42419	0.28	Inosose isomerase (EC 5.3.99.11)	Bacillus subtilis (strain 168)	16461681
Kojibiose;Trehalose;Maltose	KojR	PgmB	Athe_0397	Csac_0438	E	C	Beta-phosphoglucomutase (EC 5.4.2.6)	-	O06995	0.38	Beta-phosphoglucomutase (EC 5.4.2.6)	Bacillus subtilis (strain 168)	-
Kojibiose	KojR	KojP	Athe_0398	Csac_0439	GH65	C	Kojibiose phosphorylase (EC 2.4.1.230)	-	Q8L163	0.53	Kojibiose phosphorylase (EC 2.4.1.230)	Thermoanaerobacter brockii	17880747
Kojibiose;Trehalose	KojR	KojE	Athe_0399	Csac_0440	T(CUT1)	M	Predicted kojibiose/trehalose ABC transporter, substrate-binding protein	+	Q7LYW7	0.27	Trehalose/maltose-binding protein MalE	Thermococcus litoralis	16532450, 9457875, 11453995, 8759837
Kojibiose;Trehalose	KojR	KojF	Athe_0400	Csac_0441	T(CUT1)	M	Predicted kojibiose/trehalose ABC transporter, permease protein 1	+	O51924	0.3	Trehalose/maltose transport system permease protein MalF	Thermococcus litoralis	11453995, 8759837, 12454482
Kojibiose;Trehalose	KojR	KojG	Athe_0401	Csac_0442	T(CUT1)	M	Predicted kojibiose/trehalose ABC transporter, permease protein 2	+	Q7LYX6	0.32	Trehalose/maltose transport system permease protein MalG	Thermococcus litoralis	11453995, 8759837, 12454482
Kojibiose;Trehalose		KojR	Athe_0402	Csac_0443	R(LacI)	C	Kojibiose/trehalose utilization transcriptional repressor, LacI family	+	P25144	0.3	Catabolite control protein A	Bacillus subtilis	10559165
Trehalose	KojR	TreP	Athe_0403	Csac_0444	GH65	C	Trehalose phosphorylase (2.4.1.64)	-	BAB97299	0.56	Trehalose phosphorylase (2.4.1.64)	Thermoanaerobacter brockii	12400703
Maltose OS		PulA2	Athe_0448	Csac_0671	CBM69-CBM48-GH13	C	Pullulanase (EC 3.2.1.41)	-	AAS47565	0.46	Pullulanase (PulAg) (EC 3.2.1.41)	Anaerobranca gottschalkii	15184138
Cellobiose		BglA	Athe_0458	Csac_1089	GH1	C	Beta-glucosidase (cellodextrinase) EC 3.2.1.21)	-	P10482	0.93	Beta-glucosidase (EC 3.2.1.21)	Caldicellulosiruptor saccharolyticus	20569471
Cellobiose	new motif	Cbp2	Athe_0459	Csac_1090	GH94	C	Cellobiose phosphorylase (EC 2.4.1.20), putative	-	Q8VP44	0.44	Cellobiose phosphorylase (EC 2.4.1.20)	Hungateiclostridium thermocellum ATCC 27405	18776673, 22102229
Cellobiose	new motif	Cbp	Athe_0460	Csac_1091	GH94	C	Cellobiose phosphorylase (EC 2.4.1.20)	-	Q8VP44	0.73	Cellobiose phosphorylase (EC 2.4.1.20)	Hungateiclostridium thermocellum ATCC 27405	18776673, 22102229
Galactose OS		AgaL2	Athe_0468	Csac_1118	GH36	C	Alpha-galactosidase (EC 3.2.1.22)	-	Q9ALJ4	0.62	Alpha-galactosidase (EC 3.2.1.22)	Geobacillus stearothermophilus	23012371
Mannose OS		ManP	Athe_0536	Csac_0762	GH130	C	1,2-β-oligomannan phosphorylase (EC 2.4.1.339)	-	B0K2C3	0.58	β-1,2-mannobiose phosphorylase (EC 2.4.1.339)	Thermoanaerobacter sp. (strain X514)	25500577
Mannitol?		MtlD	Athe_0537	Csac_0763	E	C	Mannitol 2-dehydrogenase (EC 1.1.1.67)	-	Q83VI5	0.36	Mannitol 2-dehydrogenase (EC 1.1.1.67)	Leuconostoc pseudomesenteroides	12560988, 14586579, 17619232
Xylose	XynR	XynR	Athe_0566	Csac_0797	R(LacI)	C	Transcriptional regulator of xylan utilization, LacI family	+	Р25144	0.35	Catabolite control protein A; Glucose-resistance amylase regulator	Bacillus subtilis	10559165
Xylose	XynR	XylB	Athe_0567	Csac_0798	E	C	Xylulose kinase (EC 2.7.1.17)	-	CAC2612	0.6	Xylulose kinase (EC 2.7.1.17)	Clostridium acetobutylicum	25231163, 27001972, 28330222, 26586044
Cellulose	AviRS	CelD	Athe_0594	Csac_0678	GH5-CBM28	E	Endo-β-1,3:1,4-glucanase (EC 3.2. 1.73) / Xylanase (EC 3.2.1.8), secreted	-	Csac_0678	0.65	Endo-β-1,3:1,4-glucanase (EC 3.2. 1.73) / Xylanase (EC 3.2.1.8)	Caldicellulosiruptor saccharolyticus	22138994
Cellulose	AviRS	AviA	Athe_0595	Csac_0679	T(CUT1)	M	Predicted Avicel-specific ABC transporter, permease protein 1	+	O34706	0.27	Melibiose/raffinose/stachyose import permease protein MelD	Bacillus subtilis	31138628
Cellulose	AviRS	AviB	Athe_0596	Csac_0680	T(CUT1)	M	Predicted Avicel-specific ABC transporter, permease protein 2	+	O34518	0.26	Melibiose/raffinose/stachyose import permease protein MelC	Bacillus subtilis	31138628
Cellulose	AviRS	AviC	Athe_0597	Csac_0681	T(CUT1)	M	Predicted Avicel-specific ABC transporter, substrate-binding protein	+	-
Cellulose		AviD	Athe_0598	Csac_0682	T(CUT1)	M	Predicted Avicel-specific ABC transporter, additional substrate-binding protein	+	Q00749	0.25	Multiple sugar-binding ABC transporter	Streptococcus mutans	1537846
Cellulose		AviS	Athe_0599	Csac_0683	R(SHK)	M	Two-component system for Avicel utilization, sensor histidine kinase	+	-
Cellulose		AviR	Athe_0600	Csac_0684	R(AraC)	C	Two-component system for Avicel utilization, response regulator, AraC family	+	Q2G1E1	0.38	Transcriptional regulator HptR for the hexose phosphate transport system	Staphylococcus aureus	25644013
Xylose	XylR	XylA	Athe_0603	Csac_1154	E	C	Xylose isomerase (EC 5.3.1.5)	-	D2DK62	0.85	Xylose isomerase (EC 5.3.1.5)	Thermoanaerobacter ethanolicus	21072563
Maltose OS	MalR	PulA	Athe_0609	Csac_0689	CBM41-CBM48-GH13-CBM20	E	Limit dextrin alpha-1,6-maltotetraose-hydrolase (EC 3.2.1.196) / Pullulanase (EC 3.2.1.41), secreted	-	C0SPA0	0.39	Pullulanase; Alpha-dextrin endo-1,6-alpha-glucosidase; Pullulan 6-glucanohydrolase; EC 3.2.1.41	Bacillus subtilis (strain 168)	16582490
Maltose OS	MalR	AmyX	Athe_0610	-	GH13-CBM20	E	Putative alpha-amylase (EC 3.2.1.1), secreted	-	A0P8X0	0.36	Alpha-amylase (EC 3.2.1.1)	Bacillus circulans	17090949
Xylan	XylR	XynU	Athe_0614	Csac_0692	T(CUT1)	M	Possible beta-xyloside/xylose ABC transporter, substrate-binding protein XynU	+	PP_1015	0.3	Mannose/glucose ABC transporter substrate-binding protein	Pseudomonas putida KT2440	21791104, 18245293, 17483213, 17827293
Xylan	XylR	XynV	Athe_0615	Csac_0693	T(CUT1)	M	Possible beta-xyloside/xylose ABC transporter, permease component XynV	+	O34706	0.32	Melibiose/raffinose/stachyose import permease protein MelD	Bacillus subtilis	31138628
Xylan	XylR	XynW	Athe_0616	Csac_0694	T(CUT1)	M	Possible beta-xyloside/xylose ABC transporter, permease component XynW	+	Q7LYX6	0.35	Trehalose/maltose transport system permease protein MalG	Thermococcus litoralis	11453995, 12454482, 8759837
Xylan		XylR	Athe_0617	Csac_0695	R(ROK)	C	Xylose-responsive transcription regulator, ROK family	-	TM0110	0.33	Xylose repressor	Thermotoga maritima	23209028
Xylan	XynR(weak)	XynA	Athe_0618	Csac_0696	CBM22-CBM22-GH10	E	Endo-1,4-beta-xylanase (EC 3.2.1.8), secreted	-	CAA93627	1	endo-1,4-beta-xylanase (EC 3.2.1.8)	Caldicellulosiruptor bescii	unpublished
Mannose OS		MosP2	Athe_0679	Csac_0853	GH130	C	Beta-1,4-mannooligosaccharide phosphorylase (EC 2.4.1.319), potential	-	E6UBR9	0.37	Beta-1,4-mannooligosaccharide phosphorylase (EC 2.4.1.319)	Ruminococcus albus	23093406
Fucose	RhaR	FucA	Athe_0695	Csac_0865	E	C	Predicted fuculose-1-phosphate aldolase (EC 4.1.2.17)	-	Q58813	0.35	L-fuculose-phosphate aldolase (EC 4.1.2.17)	Methanocaldococcus jannaschii	22418259
Rhamnose	RhaR	RhaD1	Athe_0696	Csac_0866	E	C	Predicted rhamnulose-1-phosphate aldolase (EC 4.1.2.19)	+	-
Sorbose?		SrlD	Athe_0698	Csac_0868	E	C	Sorbitol dehydrogenase (EC 1.1.1.9)	-	GutD / b2705, srlD	0.51	Sorbitol-6-phosphate 2-dehydrogenase (EC 1.1.1.140)	Escherichia coli K12	3553176, 6384188
Sorbose?		SorE	Athe_0699	Csac_0869	E	C	L-sorbose reductase (EC 1.1.1.289)	-	BWI76_RS01720	0.54	L-sorbose 1-phosphate reductase (EC 1.1.1.-)	Klebsiella michiganensis M5al	-
Rhamnose, Fucose	RhaR2	-	Athe_0702	Csac_0872	E	C	Predicted dehydrogenase in rhamnose utilization	na	acoC	0.33	TPP-dependent acetoin dehydrogenase complex, E2 component, dihydrolipoyllysine-residue acetyltransferase; EC 2.3.1.12	Clostridium magnum	8206840
Rhamnose, Fucose	RhaR2	-	Athe_0703	Csac_0873	E	C	Predicted dehydrogenase in rhamnose utilization	na	acoL	0.42	TPP-dependent acetoin dehydrogenase complex, E3 component, dihydrolipoyl dehydrogenase; EC 1.8.1.4	Clostridium magnum	8206840
Rhamnose, Fucose	RhaR2	-	Athe_0704	Csac_0874	E	C	Predicted dehydrogenase in rhamnose utilization	na	P27746	0.41	Acetoin dehydrogenase (EC 2.3.1.190)	Alcaligenes eutrophus H16	2061286
Rhamnose, Fucose	RhaR2	RhaR2	Athe_0705	Csac_0875	R(DeoR)	C	Putative transcriptional regulator of rhamnose utilization, DeoR family	+	Q92ET8	0.36	HTH-type transcriptional regulator GolR	Listeria innocua serovar 6a (strain ATCC BAA-680 / CLIP 11262)	22773791
Rhamnose	RhaR2	RhaA	Athe_0706	Csac_0876	E	C	L-rhamnose isomerase (EC 5.3.1.14)	-	A4XHV7	0.81	L-rhamnose isomerase (EC 5.3.1.14)	Caldicellulosiruptor saccharolyticus	21761877
Arabinose	AraR	AraI	Athe_0707	Csac_0877	E	C	Predicted L-arabinose isomerase (EC 5.3.1.4)	+	TM0951	0.25	Unknown pentose isomerase TM0951	Thermotoga maritima	-
Rhamnose, Fucose	RhaR	RhaB	Athe_0841	Csac_0989	E	C	Rhamnulokinase (EC 2.7.1.5) / Predicted Fuculose kinase (EC 2.7.1.51)	+	BT3763	0.39	Rhamnulokinase (EC 2.7.1.5)	Bacteroides thetaiotaomicron VPI-5482	26918244
Rhamnose	RhaR	RhaR	Athe_0842	Csac_0990	R(DeoR)	C	Transcriptional regulator of rhamnose utilization, DeoR family	+	b3131	0.3	N-acetylgalactosamine-6-phosphate responsive transcriptional repressor AgaR	Escherichia coli K-12	14731281
Xylan	BxgRS	BxgL1	Athe_0847	Csac_2696	T(CUT1)	M	Predicted glucuronoxylan oligosaccharide ABC transporter, substrate-binding protein	+	-
Xylan	BxgRS	BxgL	Athe_0849	Csac_2694	T(CUT1)	M	Predicted glucuronoxylan oligosaccharide ABC transporter, substrate-binding protein	+	-
Xylan	BxgRS	BxgF	Athe_0850	Csac_2693	T(CUT1)	M	Predicted glucuronoxylan oligosaccharide ABC transporter, permease component 1	+	P94529	0.25	L-arabinose transport system permease protein AraP	Bacillus subtilis	10417639
Xylan	BxgRS	BxgG	Athe_0851	Csac_2692	T(CUT1)	M	Predicted glucuronoxylan oligosaccharide ABC transporter, permease component 2	+	Q7LYX6	0.26	Trehalose/maltose transport system permease protein MalG	Thermotoga maritima MSB8	11453995
Xylan		BxgS	Athe_0852	Csac_2691	R(SHK)	M	Two-component system for glucuronoxylan oligosaccharide utilization, sensor histidine kinase	+	-
Xylan		BxgR	Athe_0853	Csac_2690	R(AraC)	C	Two-component system for glucuronoxylan oligosaccharide utilization, response regulator, AraC family	+	Q2G1E1	0.33	Transcriptional regulator HptR for the hexose phosphate transport system	Staphylococcus aureus	25644013
Glucuronate, Xylan	XynR	AguX	Athe_0854	Csac_2689	GH67	C	Xylan alpha-1,2-glucuronosidase (EC 3.2.1.131)	-	P96105	0.64	Xylan alpha-(1->2)-glucuronosidase (EC 3.2.1.131)	Thermotoga maritima (strain ATCC 43589 / MSB8 / DSM 3109 / JCM 10099)	9044261
Glucuronate	XynR	UxuB	Athe_0855	Csac_2688	E	C	D-mannonate oxidoreductase (EC 1.1.1.57)	-	Q9WXS3	0.6	D-mannonate dehydrogenase (EC 1.1.1.57)	Thermotoga maritima	23441918
Glucuronate	XynR	UxuA	Athe_0856	Csac_2687	E	C	Mannonate dehydratase (EC 4.2.1.8)	-	Q9WXS4	0.75	D-mannonate dehydratase (EC 4.2.1.8)	Thermotoga maritima	22925190
Glucuronate, Xylan	XynR	BgaL	Athe_0857	Csac_2686	GH2	C	Beta-galactosidase (EC 3.2.1.23)	-	A7LXS9	0.3	Beta-galactosidase BoGH2A (EC 3.2.1.23)	Bacteroides ovatus	24463512
Galactose		GalT	Athe_0938	Csac_1510	E	C	Galactose-1-phosphate uridylyltransferase (EC 2.7.7.10)	-	Csac_1510	0.9	Galactose-1-phosphate uridylyltransferase (EC 2.7.7.10)	Caldicellulosiruptor saccharolyticus	19820143, 18776029
Galactose		GalK	Athe_0939	Csac_1511	E	C	Galactokinase (EC 2.7.1.6)	-	Csac_1511	0.83	Galactokinase (EC 2.7.1.6)	Caldicellulosiruptor saccharolyticus	19820143, 18776029
Galactose		GalE	Athe_0940	Csac_1512	E	C	UDP-glucose 4-epimerase (EC 5.1.3.2)	-	Csac_1512	0.91	UDP-glucose 4-epimerase (EC 5.1.3.2)	Caldicellulosiruptor saccharolyticus	19820143, 18776029
Arabinose OS	AraR,ArbA	ArbA	Athe_1102	Csac_1556	R(ArsR)	C	Predicted transcriptional regulator for alpha-L-Arabinoside utilization, ArsR family	+	-
Arabinose OS	AraR,ArbA	AbfA	Athe_1103	Csac_1561	GH51	C	Alpha-L-arabinofuranosidase (EC 3.2.1.55)	-	A4XJR8	0.96	non-reducing end alpha-L-arabinofuranosidase (EC 3.2.1.55)	Bacillus stearothermophilus T-6	7887599
Galactose OS		AgaL1	Athe_1104	Csac_1562	GH4	C	Alpha-galactosidase (EC 3.2.1.22)	-	Q9KAQ9	0.48	Alpha-galactosidase (EC 3.2.1.22)	Bacillus halodurans	18776668
Galacturonate, Glucuronate	new motif	UxaC	Athe_1402	Csac_1949	E	C	Uronate isomerase (EC 5.3.1.12)	-	O34808	0.65	Uronate isomerase (EC 5.3.1.12)	Bacillus subtilis (strain 168)	9882655
Pectin OS		PelB	Athe_1569	Csac_0664	GH28	C	Exo-polygalacturonase (EC 3.2.1.67)	-	BT1018	0.32	Exo-polygalacturonase (EC 3.2.1.67)	Bacteroides thetaiotaomicron VPI-5482	28329766
Mannose		ManB	Athe_1752	Csac_2295	E	C	Phosphomannomutase (EC 5.4.2.8)/Phosphoglucomutase (EC 5.4.2.2)	-	O58651	0.31	Phosphoglucomutase/phosphomannomutase; PGM/PMM; EC 5.4.2.2; EC 5.4.2.8	Thermococcus kodakarensis	15342576
Deoxynucleoside	DeoR	DeoD	Athe_1772	Csac_2315	E	C	Purine nucleoside phosphorylase (EC 2.4.2.1)	-	XP_001020972	0.55	Purine nucleoside phosphorylase (EC 2.4.2.1)	Tetrahymena thermophila SB210	19851454
Deoxynucleoside	DeoR	DeoB	Athe_1773	Csac_2316	E	C	Phosphopentomutase (EC 5.4.2.7)	-	TM0167, NP_227982	0.63	Phosphopentomutase (EC 5.4.2.7)	Thermotoga maritima	26924489, 26924489, 16322518
Deoxynucleoside	DeoR	DeoC	Athe_1774	Csac_2317	E	C	Deoxyribose-phosphate aldolase (EC 4.1.2.4)	-	Q877I0	0.61	Deoxyribose-phosphate aldolase (EC 4.1.2.4)	Thermococcus kodakarensis (strain ATCC BAA-918 / JCM 12380 / KOD1) (Pyrococcus kodakaraensis (strain KOD1))	15205420
Deoxynucleoside	DeoR	DeoA	Athe_1775	Csac_2318	E	C	Pyrimidine-nucleoside phosphorylase (EC 2.4.2.2)	-	P77836	0.56	Pyrimidine-nucleoside phosphorylase (EC 2.4.2.2)	Geobacillus stearothermophilus (Bacillus stearothermophilus)	8782414, 9817849
Deoxynucleoside	DeoR	Cda	Athe_1777	Csac_2319	E	C	Cytidine deaminase (EC 3.5.4.5)	-	P19079	0.52	Cytidine deaminase (EC 3.5.4.5)	Bacillus subtilis (strain 168)	11851403, 15147186
Deoxynucleoside	DeoR	DeoR	Athe_1778	Csac_2320	R(GntR)	C	Transcriptional regulator for deoxynucleoside utilization, GntR family	+	Q9K492	0.29	Glucosamine 6-phosphate responsive transcriptional repressor DasR	Streptomyces coelicolor	16925557
Deoxynucleoside	DeoR	DeoW	Athe_1779	Csac_2321	T(CUT2)	M	Predicted deoxynucleoside ABC transporter, permease protein 2	+	D4GPW2	0.26	Glucose ABC transporter permease protein TsgB13	Halobacterium volcanii	10430572
Deoxynucleoside	DeoR	DeoV	Athe_1780	Csac_2322	T(CUT2)	M	Predicted deoxynucleoside ABC transporter, permease protein 1	+	D4GPW2	0.33	Glucose ABC transporter permease protein TsgB13	Halobacterium volcanii	10430572
Deoxynucleoside	DeoR	DeoU	Athe_1781	Csac_2324	T(CUT2)	C	Predicted deoxynucleoside ABC transporter, ATP-binding protein	+	D4GPW3	0.44	Glucose import ATP-binding protein TsgD13	Halobacterium volcanii	10430572
Deoxynucleoside	DeoR	MtaP	Athe_1782	Csac_2325	E	C	5'-methylthioadenosine phosphorylase (EC 2.4.2.28)	-	Q8U4Q8	0.54	5'-methylthioadenosine phosphorylase (EC 2.4.2.28)	Pyrococcus furiosus (strain ATCC 43587 / DSM 3638 / JCM 8422 / Vc1)	12664268, 15606771, 21683167
Deoxynucleoside	DeoR	DeoZ	Athe_1783	Csac_2326	T(CUT2)	M	Predicted deoxynucleoside ABC transporter, substrate-binding protein	+	P29724	0.35	Purine nucleoside receptor A, ABC transporter	Treponema pallidum	16418175
Oligosaccharides	XylR	MsmK	Athe_1803	Csac_2346	T(CUT1)	C	ABC transporter ATP-binding protein-multiple sugar transport	+	Q70HW1	0.68	ABC-type maltose transporter, ATP-binding protein	Alicyclobacillus acidocaldarius	15136159
Pectin	PecR	PecC	Athe_1853	-	PL11-CBM3	E	Rhamnogalacturonan endolyase (EC 4.2.2.23), secreted	-	ACL75117	0.62	Rhamnogalacturonan lyase Y (EC 4.2.2.23)	Clostridium cellulolyticum H10	31198441
Pectin	PecR	PecB	Athe_1854	-	CBM66-PL3	E	Pectate lyase (EC 4.2.2.2), secreted	-	ACM60942	1	Pectate lyase (EC 4.2.2.2)	Caldicellulosiruptor bescii	32532871
Pectin	PecR	PecA	Athe_1855	-	CBM66-PL9	E	Pectate lyase (EC 4.2.2.2), secreted	-	ACM60943	1	Pectate lyase (EC 4.2.2.2)	Caldicellulosiruptor bescii	32532871
Pectin	PecR	PecR	Athe_1856	-	R(AraC)	C	Transcriptional regulator for pectin utilization, AraC family	+	P0A9E0	0.27	Arabinose operon regulatory protein AraC	Escherichia coli	1447222, 17173282, 19422057, 2231717, 2531226,26800223, 2962192, 3279415, 328165, 4362626, 4943786, 6251457, 6319708, 6377308, 9103202, 9367758
Cellulose	new motifs	CelA2 (Xyn10C-Cel48B)	Athe_1857	-	GH10-CBM3-CBM3-GH48	E	Beta-1,4-glucanase (cellulase) (EC 3.2.1.4), secreted	-	Csac_1078	0.87	Endo-β-1,4-glucanase / exo-β-1,4-glucanase (CelB;EgB) (EC 3.2.1.4)	Caldicellulosiruptor saccharolyticus	21498747, 28322023, 26273605, 26253670, 22138994
Cellulose	new motifs	CelB1 (Man5A-Cel44A)	Athe_1859	Csac_1077	GH5-CBM3-CBM3-GH44	E	Mannan endo-1,4-beta-mannosidase (EC 3.2.1.78) / Beta-1,4-glucanase (cellulase) (EC 3.2.1.4), secreted	-	AAA71887	0.88	Bifunctional β-mannanase / endo-β-1,4-glucanase (ManA) (EC 3.2.1.4|3.2.1.78)	Caldicellulosiruptor saccharolyticus	1476429
Cellulose	new motif	CelF	Athe_1860	Csac_1085	GH74-GH74-GH74-GH74-CBM3-CBM3-GH48	E	Beta-1,4-glucanase (cellulase) (EC 3.2.1.4) / Cellulose 1,4-beta-cellobiosidase (reducing end) (EC 3.2.1.176), secreted	-	P0C2S5	0.64	Cellulose 1,4-beta-cellobiosidase (reducing end) CelS; Cellobiohydrolase CelS; Cellulase SS; Endo-1,4-beta-glucanase; Endoglucanase SS; EGSS; Exocellulase; EC 3.2.1.176	Hungateiclostridium thermocellum (Clostridium thermocellum)	20967294
Cellulose	new motifs	CelC(Cel9B-Man5A)	Athe_1865	Csac_1079	GH9-CBM3-CBM3-CBM3-GH5	E	Glucan 1,4-beta-glucosidase (EC 3.2.1.74) / Mannan endo-1,4-beta-mannosidase (EC 3.2.1.78), secreted	-	AAA71887	0.96	Bifunctional β-mannanase / endo-β-1,4-glucanase (ManA) (EC 3.2.1.4|3.2.1.78)	Caldicellulosiruptor saccharolyticus	1476429
Cellulose	new motifs	CelB2 (Man5C-Cel5A)	Athe_1866	-	GH5-CBM3-CBM3-CBM3-GH5	E	Mannan endo-1,4-beta-mannosidase (EC 3.2.1.78) / Endo beta-1,4-glucanase (cellulase) (EC 3.2.1.4), secreted	-	AAA71887	0.9	Bifunctional β-mannanase / endo-β-1,4-glucanase (ManA) (EC 3.2.1.4|3.2.1.78)	Caldicellulosiruptor saccharolyticus	1476429
Cellulose	new motifs	CelA1 (Cel9A-Cbh48A)	Athe_1867	Csac_1076	GH9-CBM3-CBM3-CBM3-GH48	E	Beta-1,4-glucanase (cellulase) (EC 3.2.1.4), secreted	-	P22534	0.94	Cellulase (EC 3.2.1.4)	Caldicellulosiruptor saccharolyticus	26273605
Galactose OS		LacZ1	Athe_1927	Csac_1018	GH42	C	Beta-galactosidase (EC 3.2.1.23)	-	A4XI97	0.89	Beta-galactosidase (EC 3.2.1.23)	Caldicellulosiruptor saccharolyticus	20972818
Unknown CU pathway	Athe_1993	-	Athe_1993	-	R(RpiR)	C	Predicted regulator, RpiR family	na	P0ACS7	0.28	Allose-responsive transcriptional repressor AlsR	Escherichia coli K-12	9401019
Unknown CU pathway	Athe_1993	-	Athe_1994	-	E	C	Predicted reductase, HPR family	na	Q9C4M5	0.41	Glyoxylate reductase (EC 1.1.1.26)	Thermococcus litoralis	11532010
Unknown CU pathway	Athe_1993	-	Athe_1995	-	E	C	Predicted aldolase, Fba family	na	Q5HE75	0.41	Fructose-bisphosphate aldolase (EC 4.1.2.13)	Staphylococcus aureus	25390935
Unknown CU pathway	Athe_1993	-	Athe_1996	-	T	M	Predicted permease, GntP family	na	P39835	0.32	High-affinity gluconate transporter	Escherichia coli K-12	9358057
Unknown CU pathway	Athe_1993	-	Athe_1997	-	E	C	Predicted kinase, FGGY family	na	Q9WXX1	0.31	Xylulokinase (EC 2.7.1.17)	Thermotoga maritima	22885293
Pectin OS		LplD	Athe_2028	Csac_2748	GH4	C	Alpha-galacturonidase (EC 3.2.1.67)	-	D3T426	0.62	Alpha-galacturonidase (EC 3.2.1.67)	Thermoanaerobacter italicus (strain DSM 9252 / Ab9)	23416295
Pectin OS	PecR2	PecX1	Athe_2029	-	T(CUT1)	M	Predicted pectin utilization ABC transporter, substrate-binding component	+	O34335	0.27	Melibiose/raffinose/stachyose-binding protein MelE	Bacillus subtilis	31138628
Pectin OS	PecR2	PecZ	Athe_2030	-	T(CUT1)	M	Predicted pectin utilization ABC transporter, permease protein 2	+	P94530	0.26	L-arabinose transport system permease protein AraQ	Bacillus subtilis	10417639
Pectin OS	PecR2	PecY	Athe_2031	-	T(CUT1)	M	Predicted pectin utilization ABC transporter, permease protein 1	+	P94529	0.28	L-arabinose transport system permease protein AraP	Bacillus subtilis	10417639
Pectin OS	PecR2	PecX	Athe_2032	-	T(CUT1)	M	Predicted pectin utilization ABC transporter, substrate-binding component	+	-
Pectin OS	new motif	PecR2	Athe_2033	-	R(AraC)	C	Pectin utilization transcriptional regulator, AraC family	+	Q2G1E1	0.23	Transcriptional regulator HptR for the hexose phosphate transport system	Staphylococcus aureus	25644013
Xylan	AxuRS	AxuA	Athe_2052	Csac_1359	T(CUT1)	M	Predicted alpha-xyloside ABC transporter, substrate-binding component	+	-
Xylan	AxuRS	AxuB	Athe_2053	Csac_1358	T(CUT1)	M	Predicted alpha-xyloside ABC transporter, permease component 1	+	P94530	0.32	L-arabinose transport system permease protein AraQ	Bacillus subtilis	10417639
Xylan	AxuRS	AxuC	Athe_2054	Csac_1357	T(CUT1)	M	Predicted alpha-xyloside ABC transporter, permease component 2	+	P94529	0.27	L-arabinose transport system permease protein AraP	Bacillus subtilis	10417639
Xylan		AxuR	Athe_2055	Csac_1356	R(AraC)	C	Two-component system for alpha-xyloside utilization, response regulator, AraC family	+	B8I4I1	0.43	Cellulose utilization transcriptional regulator, AraC family (two component system), respond to straw	Clostridium cellulolyticum H10	23418511
Xylan		AxuS	Athe_2056	Csac_1355	R(SHK)	M	Two-component system for alpha-xyloside utilization, sensor histidine kinase	+	-
Xylan	XylQ	XylS	Athe_2057	Csac_1354	GH31	C	Alpha-xylosidase (EC 3.2.1.177)	-	P31434	0.53	Alpha-xylosidase (EC 3.2.1.177)	Escherichia coli (strain K12)	15501829, 16631751
Xylan	XylQ	XylQ	Athe_2058	Csac_1354	R(AraC)	C	Predicted alpha-xyloside utilization transcriptional regulator, AraC family	+	P28809	0.24	MmsAB operon activator, AraC family	Pseudomonas aeruginosa	1339433
Fucose OS	FucR	AlfA	Athe_2072	Csac_1340	GH29	C	Alpha-L-fucosidase (EC 3.2.1.51)	-	Q8A1J6	0.4	Alpha-L-fucosidase (EC 3.2.1.51)	Bacteroides thetaiotaomicron	17175120
Fucose	FucR	FucI	Athe_2073	Csac_1339	E	C	L-fucose isomerase (EC 5.3.1.25)	-	A4XJ56	0.96	L-fucose isomerase (EC 5.3.1.25)	Caldicellulosiruptor saccharolyticus	19856146
Fucose	FucR	FucR	Athe_2074	Csac_1338	R(LacI)	C	Predicted fucose regulator, LacI family	+	b3753	0.34	Ribose-responsive transcriptional regulator RbsR	Escherichia coli K-12	1304369
-		GH106	Athe_2076	-	GH106	C	putative glycosyl hydrolase from GH106 family	na	T2KNA8	0.23	Putative beta-glucuronidase (EC 3.2.1.31)	Formosa agariphila	31285597
Rhamnose OS		RhaX	Athe_2079	Csac_1558	T(CUT1)	M	Predicted rhamnose oligosaccharide ABC transport system, permease protein 2	+	P94530	0.31	L-arabinose transport system permease protein AraQ	Bacillus subtilis	10417639
Rhamnose OS		RhaZ	Athe_2080	Csac_1559	T(CUT1)	M	Predicted rhamnose oligosaccharide ABC transport system, permease protein 1	+	P94529	0.32	L-arabinose transport system permease protein AraP	Bacillus subtilis	10417639
Rhamnose OS		RhaY	Athe_2081	Csac_1557	T(CUT1)	M	Predicted rhamnose oligosaccharide ABC transport system, substrate-binding component	+	Q9K491	0.26	Diacetylchitobiose binding protein DasA	Streptomyces coelicolor	17351098
Glucuronides		GusB	Athe_2086	-	GH2	C	Beta-glucuronidase (EC 3.2.1.31)	-	P08236	0.48	Beta-glucuronidase (EC 3.2.1.31)	Homo sapiens	8644704
Rhamnogalacturonides		RglX	Athe_2090	-	PL26	E	Rhamnogalacturonan exolyase (EC 4.2.2.24)	-	A0A0C6EFY4	0.31	Rhamnogalacturonan exolyase (EC 4.2.2.24)	Penicillium chrysogenum	25921806
Rhamnogalacturonides		RglH	Athe_2091	-	T(CUT1)	M	Putatuve rhamnogalacturonides ABC transporter, substrate-binding protein	+	Q9KWT5	0.24	Alginate oligosaccharides ABC transporter, solute-binding protein	Sphingomonas species A1	12486124
Rhamnogalacturonides		RglG	Athe_2092	-	T(CUT1)	M	Putatuve rhamnogalacturonides ABC transporter, permease component 2	+	Q9KWT7	0.32	Alginate oligosaccharides ABC transporter, inner membrane component	Sphingomonas species A1	12486124
Rhamnogalacturonides		RglF	Athe_2093	-	T(CUT1)	M	Putatuve rhamnogalacturonides ABC transporter, permease component 1	+	Q9KWT8	0.45	Alginate oligosaccharides ABC transporter, inner membrane component	Sphingomonas species A1	12486124
Rhamnogalacturonides		RamB	Athe_2094	-	GH106	C	Predicted α-L-rhamnosidase (EC 3.2.1.40)	-	ACT02314.1	0.24	α-L-rhamnosidase (EC 3.2.1.40)	Paenibacillus sp. JDR-2	31061113
Mannitol, Sorbose?		ScrK	Athe_2118	Csac_1312	E	C	Fructokinase (EC 2.7.1.4)	-	O04897	0.4	Fructokinase (EC 2.7.1.4)	Solanum lycopersicum	11120475
Maltose?		MalR1	Athe_2204	Csac_1228	R(LacI)	C	Maltose operon transcriptional repressor MalR, LacI family	-	spr1922	0.34	Maltose operon transcriptional repressor	Streptococcus pneumoniae R6	22607240, 17965163, 30517198, 28596944, 26030923
Arabinose	AraR	AraD	Athe_2227	Csac_0723	E	C	L-ribulose-5-phosphate 4-epimerase (EC 5.1.3.4)	-	MSMEG_1714	0.53	L-ribulose-5-phosphate 4-epimerase (EC 5.1.3.4)	Mycobacterium smegmatis str. MC2 155	22366418
Arabinose	AraR	AraR	Athe_2228	Csac_0722	R(GntR)	C	Transcriptional repressor of arabinoside utilization operon, GntR family	-	P96711	0.42	Arabinose metabolism transcriptional repressor	Bacillus subtilis (strain 168)	25364981, 19346355, 16585763, 27840625, 17714599, 17617643, 16816174, 12867439
Arabinose	AraR	AraB	Athe_2229	Csac_0721	E	C	Ribulokinase (EC 2.7.1.16)	-	P94524	0.66	Ribulokinase (EC 2.7.1.16)	Bacillus subtilis (strain 168)	10417639
Arabinose OS		HypBA1	Athe_2242	Csac_0717	GH127	C	Non-reducing end beta-L-arabinofuranosidase (EC 3.2.1.185)	-	E8MGH8	0.41	Non-reducing end beta-L-arabinofuranosidase (EC 3.2.1.185)	Bifidobacterium longum subsp. Longum	21914802
monosaccharides	AraR, AxgR	AxgF	Athe_2264	Csac_0242	T(CUT2)	M	Arabinose/Galactose/Xylose ABC transporter, substrate-binding component	+	P39265	0.28	D-allose-binding periplasmic protein AlsB	Escherichia coli K-12	10064713
monosaccharides	AraR, AxgR	AxgH	Athe_2265	Csac_0241	T(CUT2)	M	Arabinose/Galactose/Xylose ABC transporter, permease component	+	SAK_0167	0.42	Ribose ABC transporter, permease protein (NCBI)	Streptococcus agalactiae A909	29378799
monosaccharides	AraR, AxgR	AxgG	Athe_2266	Csac_0240	T(CUT2)	C	Arabinose/Galactose/Xylose ABC transporter, ATP-binding protein	+	PS417_11890	0.47	Inositol transport system ATP-binding protein	Pseudomonas simiae	Fitness data LBL
monosaccharides	AraR, AxgR	AxgR	Athe_2267	Csac_0239	R(DeoR)	C	Predicted transcriptional repressor of Arabinose/Galactose/Xylose utilization, DeoR family	+	b3131	0.28	N-acetylgalactosamine-6-phosphate responsive transcriptional repressor AgaR	Escherichia coli K-12	14731281
monosaccharides	AraR, AxgR	AxgG1	Athe_2268	Csac_0238	T(CUT2)	C	Arabinose/Galactose/Xylose ABC transporter, ATP-binding protein	+	P0AAF3	0.36	Arabinose import ATP-binding protein AraG	Escherichia coli K-12	2445995
Maltose?	MalR2	MalG2	Athe_2308	Csac_2491	T(CUT1)	M	Putative Maltose/maltodextrin ABC transporter, permease protein MalG	+	Q7LYX6	0.39	Trehalose/maltose transport system permease protein MalG	Thermococcus litoralis	11453995, 12454482, 8759837
Maltose?	MalR2	MalF2	Athe_2309	Csac_2492	T(CUT1)	M	Putative Maltose/maltodextrin ABC transporter, permease protein MalF	+	O51924	0.42	Trehalose/maltose transport system permease protein MalF	Thermococcus litoralis	11453995, 12454482, 8759837
Maltose?	MalR2	MalE2	Athe_2310	Csac_2493	T(CUT1)	M	Putative Maltose/maltodextrin ABC transporter, substrate binding periplasmic protein MalE	+	Q7LYW7	0.37	Trehalose/maltose-binding protein MalE; TMBP	Thermococcus litoralis	11453995, 12454482, 8759837
Maltose?		MalR2	Athe_2311	Csac_2494	R(LacI)	C	Putative transcriptional repressor for maltose utilization MalR2, LacI family	+	P25144	0.38	Catabolite control protein A	Bacillus subtilis	10559165
Pectin OS		HemR	Athe_2329	-	R(AraC)	C	Predicted pectin utilization transcriptional regulator, AraC family	+	-
Pectin OS	HemR	HemX	Athe_2330	-	T(CUT1)	M	Predicted pectin oligosaccharide ABC transporter, substrate-binding component	+	-
Pectin OS	HemR	HemY	Athe_2331	-	T(CUT1)	M	Predicted pectin oligosaccharide ABC transporter, permease protein 1	+	O34706	0.26	Melibiose/raffinose/stachyose import permease protein MelD	Bacillus subtilis	31138628
Pectin OS	HemR	HemZ	Athe_2332	-	T(CUT1)	M	Predicted pectin oligosaccharide ABC transporter, permease protein 2	+	P94530	0.28	L-arabinose transport system permease protein AraQ	Bacillus subtilis	10417639
Galacturonate		HemE	Athe_2333	Csac_0600	E	C	Predicted phosphogluconate dehydratase (EC 4.2.1.12)	+	MHP168_249	0.3	Myo-inosose-2 dehydratase (EC 4.2.1.44)	Mycoplasma hyopneumoniae	31355261
Galacturonate	UxaR	HemD	Athe_2334	Csac_0599	E	C	Predicted D-mannonate oxidoreductase (EC 1.1.1.57)	+	Q9WYP5	0.27	Inositol 2-dehydrogenase (EC 1.1.1.18)	Thermotoga maritima (strain ATCC 43589 / MSB8 / DSM 3109 / JCM 10099)	23441918
Galacturonate	UxaR	HemG	Athe_2335	Csac_0598	E	C	Predicted D-mannonate:D-gluconate epimerase	+	-	-	-	-	-
Xylan	XynR	Xyl3A	Athe_2354	Csac_0586	GH3	C	Xylan 1,4-beta-xylosidase (EC 3.2.1.37)	-	Q76BU6	0.38	Xylan 1,4-beta-xylosidase (EC 3.2.1.37)	Streptomyces thermoviolaceus	11577723, 20606274
Galactose OS		EbgM	Athe_2370	Csac_0362	GH2	C	Beta-D-galactosidase (EC 3.2.1.23 )	-	P81650	0.35	Beta-galactosidase (EC 3.2.1.23)	Pseudoalteromonas haloplanktis	11282601
Arabinose OS		AbnA	Athe_2371	-	GH43	C	Endo-α-1,5-L-arabinanase (EC 3.2.1.99)	-	AHA50062	0.3	Endo-α-1,5-L-arabinanase (EC 3.2.1.99)	Paenibacillus polymyxa	25077565
Arabinose OS		AxeS	Athe_2372	-	R(SHK)	M	Two-component system for arabinoxylo-oligosaccharide utilization, sensor histidine kinase	+	-
Arabinose OS		AxeR	Athe_2373	-	R(AraC)	C	Two-component system for arabinoxylo-oligosaccharide utilization, response regulator, AraC family	+	Q2G1E1	0.31	Transcriptional regulator HptR for the hexose phosphate transport system	Staphylococcus aureus	25644013
Arabinose OS	AxeRS	AxeW	Athe_2374	-	T(CUT1)	M	Possible arabinoxylo-oligosaccharide ABC transporter, permease protein AxeW	+	P94530	0.32	L-arabinose transport system permease protein AraQ	Bacillus subtilis	10417639
Arabinose OS	AxeRS	AxeV	Athe_2375	-	T(CUT1)	M	Possible arabinoxylo-oligosaccharide ABC transporter, permease protein AxeV	+	P94529	0.34	L-arabinose transport system permease protein AraP	Bacillus subtilis	10417639
Arabinose OS	AxeRS	AxeU	Athe_2376	-	T(CUT1)	M	Possible arabinoxylo-oligosaccharide ABC transporter, substrate-binding protein AxeU	+	P94528	0.28	L-arabinose transport system, arabinose-binding protein AraN	Bacillus subtilis	9084180
Pectin OS	KdgR	Pgl	Athe_2380	Csac_0361	GH28	C	Polygalacturonase (EC 3.2.1.15)	-	BT1018	0.46	Polygalacturonase (EC 3.2.1.15)	Bacteroides thetaiotaomicron VPI-5482	28329766
Pectin OS	KdgR	RhiN	Athe_2381	Csac_0360	GH105	C	Unsaturated rhamnogalacturonyl hydrolase (EC 3.2.1.172)	-	O34559	0.42	Unsaturated rhamnogalacturonyl hydrolase YteR (EC 3.2.1.172)	Bacillus subtilis (strain 168)	16781735, 16870154
Glucuronate	KdgR	KduD	Athe_2383	Csac_0357	E	C	2-dehydro-3-deoxy-D-gluconate 5-dehydrogenase (EC 1.1.1.127)	-	P37769	0.7	2-dehydro-3-deoxy-D-gluconate 5-dehydrogenase (EC 1.1.1.127)	Escherichia coli K12	22427493, 23437267, 24509771
Glucuronate	KdgR	KduI	Athe_2384	Csac_0356	E	C	4-deoxy-L-threo-5-hexosulose-uronate ketol-isomerase (EC 5.3.1.17)	-	Q46938	0.53	4-deoxy-L-threo-5-hexosulose-uronate ketol-isomerase (EC 5.3.1.17)	Escherichia coli K12	16152643, 22427493, 23437267, 9761873
Glucuronate	KdgR	KdgK	Athe_2385	Csac_0355	E	C	2-dehydro-3-deoxygluconokinase (EC 2.7.1.45)	-	D4GSE6	0.33	2-dehydro-3-deoxygluconokinase (EC 2.7.1.45)	Haloferax volcanii	25287957
Glucuronate	KdgR	KdgA	Athe_2386	Csac_0354	E	C	2-dehydro-3-deoxyphosphogluconate aldolase (EC 4.1.2.14)	-	A4VVI7	0.4	2-dehydro-3-deoxy-phosphogluconate aldolase (EC 4.1.2.14)	Streptococcus suis	18997324
Glucuronate	KdgR	KdgR	Athe_2387	Csac_0352	R(IclR)	C	2-keto-3-deoxygluconate regulator, IclR family	-	b1827	0.39	DNA-binding transcriptional repressor KdgR	Escherichia coli	15528647
Galacturonate	UxaR	UxaF	Athe_2388	Csac_0351	E	C	Predicted D-mannonate oxidoreductase (EC 1.1.1.57)	+	F8AEA4	0.59	Glyoxylate reductase (NADP+) (EC 1.1.1.79); hydroxypyruvate reductase (EC 1.1.1.81)	Pyrococcus yayanosii	26865263
Galacturonate	UxaR	UxaG	Athe_2389	Csac_0350	E	C	Predicted carbohydrate isomerase	+	-	-	-	-	-
Galacturonate	UxaR	UxaH	Athe_2390	Csac_0349	E	C	Predicted 2-dehydro-3-deoxyphosphogluconate aldolase (EC 4.1.2.14)	+	P13243	0.39	Fructose-1,6-bisphosphate aldolase (EC 4.1.2.13)	Bacillus subtilis (strain 168)	-
Galacturonate	UxaR	UxaK	Athe_2391	Csac_0348	E	C	Predicted gluconokinase (EC 2.7.1.12)	+	P35850	0.31	Xylulose kinase (EC 2.7.1.17)	Lactobacillus brevis	9835554
Galacturonate	UxaR	UxaR	Athe_2392	Csac_0347	R(DeoR)	C	Putative tagaturonate-responsive transcriptional repressor, DeoR family	+	b3131	0.32	N-acetylgalactosamine-6-phosphate responsive transcriptional repressor AgaR	Escherichia coli K-12	14731281
Mannose OS		MosQ	Athe_2550	Csac_0301	R(AraC)	C	Two-component system for mannoglucan utilization, response regulator, AraC family	+	-
Mannose OS		MosS	Athe_2551	Csac_0300	R(SHK)	M	Two-component system for mannoglucan utilization, sensor histidine kinase	+	-
Mannose OS	MosR, MosSQ	MosC	Athe_2552	Csac_0299	T(CUT1)	M	Mannoside ABC transport system, permease component 2	+	P94530	0.28	L-arabinose transport system permease protein AraQ	Bacillus subtilis	10417639
Mannose OS	MosR, MosSQ	MosB	Athe_2553	Csac_0298	T(CUT1)	M	Mannoside ABC transport system, permease component 1	+	O34706	0.31	Melibiose/raffinose/stachyose import permease protein MelD	Bacillus subtilis	31138628
Mannose OS	MosR, MosSQ	MosA	Athe_2554	Csac_0297	T(CUT1)	M	Mannoside ABC transport system, sugar-binding protein	+	-
Mannose OS	MosR	MosP	Athe_2555	Csac_0296	GH130	C	Beta-1,4-mannooligosaccharide phosphorylase (EC 2.4.1.319)	-	E6UBR9	0.63	Beta-1,4-mannooligosaccharide phosphorylase (EC 2.4.1.319)	Ruminococcus albus	23093406
Mannose OS	MosR	MosR	Athe_2556	Csac_0295	R(LacI)	C	Transcriptional regulator of mannoside utilization, LacI family	+	P18811	0.27	Maltose regulon regulatory protein MalI	Escherichia coli	1856179
Mannose OS	MosR	MosE	Athe_2557	Csac_0294	E	C	Cellobiose 2-epimerase (EC 5.1.3.11)	-	A4XGA6	0.92	Cellobiose 2-epimerase (EC 5.1.3.11)	Caldicellulosiruptor saccharolyticus	21691788
Maltose OS	MalR	MalE	Athe_2574	Csac_0431	T(CUT1)	M	Maltose/maltodextrin ABC transporter, substrate binding periplasmic protein MalE	-	TM1839	0.39	Maltose ABC transporter, periplasmic maltose-binding protein	Thermotoga maritima MSB8	19820143
Maltose OS	MalR	MalR	Athe_2575	Csac_0430	R(LacI)	C	Maltose operon transcriptional repressor MalR, LacI family	-	SGO_0100	0.35	Maltose operon transcriptional repressor	Streptococcus gordonii	26025889, 22759313
Maltose OS	MalR	GlgP	Athe_2576	Csac_0429	E	C	Glycogen phosphorylase (EC 2.4.1.1)	-	Q8U0Q0	0.41	Glycogen phosphorylase (EC 2.4.1.1)	Pyrococcus furiosus	19054743
Maltose OS	MalR	MalG	Athe_2577	Csac_0428	T(CUT1)	M	Maltose/maltodextrin ABC transporter, permease protein MalG	-	GK0706	0.47	Maltose/maltodextrin transport system (permease)	Geobacillus kaustophilus HTA426	23793634
Maltose OS	MalR	MalF	Athe_2578	Csac_0427	T(CUT1)	M	Maltose/maltodextrin ABC transporter, permease protein MalF	-	TM1203	0.49	Maltose ABC transporter, permease protein	Thermotoga maritima MSB8	18197971, 16461685, 15743948, 15231816, 11053372
Maltose OS	MalR	NplT	Athe_2579	Csac_0426	GH13	C	Neopullulanase (EC 3.2.1.135)	-	Q9AIV2	0.38	Neopullulanase (EC 3.2.1.135)	Geobacillus stearothermophilus	11834127
Rhamnose		RhaD2	Athe_2580	Csac_0425	E	C	Predicted rhamnulose-1-phosphate aldolase (EC 4.1.2.19)	+	P0AB87	0.36	L-fuculose-phosphate aldolase (EC 4.1.2.17)	Escherichia coli K-12	8676381
Rhamnose OS		RamA	Athe_2581	Csac_0424	GH106	C	α-L-rhamnosidase (EC 3.2.1.40)	-	ACM61646	1	α-L-rhamnosidase (EC 3.2.1.40)	Caldicellulosiruptor bescii	31685873
Maltose OS		AmyA2	Athe_2593	Csac_0408	GH13	E	Alpha-amylase (EC 3.2.1.1), secreted	-	AAN52525	0.49	α-amylase A (AmyA;Hore_14740) (EC 3.2.1.1)	Halothermothrix orenii	12177328
Xylan	XynR	XynM	Athe_2722	Csac_0206	CE	C	putative polysaccharide deacetylase fused to putative xylanase	na	Q9HAT2	0.34	Sialic acid-specific 9-O-acetylesterase (EC 3.1.1.53)	Homo sapiens	15292578
Xylan	XynR	XynN	Athe_2723	Csac_0205	CE4	E	putative polysaccharide deacetylase	na	Csac_0205	0.83	Polysaccharide deacetylase	Caldicellulosiruptor saccharolyticus	18776029
Xylan	XynR	XynC	Athe_2724	Csac_0204	GH10	C	Endo-1,4-beta-xylanase (EC 3.2.1.8)	-	ADK91076	0.57	Endo-β-1,4-xylanase (XynA4-2) (EC 3.2.1.8)	Alicyclobacillus sp. A4	-
CCM		Glk	Athe_0552	Csac_0778	E	C	Glucokinase (EC 2.7.1.2)	-	Cthe_2938	0.61	Glucokinase (EC 2.7.1.2)	Clostridium thermocellum ATCC 27405	28240279, 22994686, 21169455
CU genes from the same chromosomal locus in C. bescii are boxed.
1Functional classes: T, sugar uptake transporter; R, transcriptional regulator; PL, polysaccharide lyase; GH, glycosyl hydrolase (number denotes the GH family ID according to CAZY database); E, other catabolic enzymes; ABC transporter families: CUT1, CUT2, or PTS (according to TCDB database)
2Cellular localization: C, cytoplasmic; M, integral membrane; E, extracytoplasmic;
3Newly predicted functions are shown in blue; CAZymes previously characterized in C. bescii, C. saccharolyticus or C. owensensis are shown in purple; putative/predicted functions are shaded by gray.
Central Carbon Metabolism (CCM) genes, including members of CggR and Rex regulons
Glycolysis	CggR	CggR	Athe_1407		R(SorC)	C	Central glycolytic genes regulator
Glycolysis	CggR	Gap	Athe_1406		E	C	NAD-dependent glyceraldehyde-3-phosphate dehydrogenase (EC 1.2.1.12)
Glycolysis	CggR	Pgk-Tpi	Athe_1405		E	C	Phosphoglycerate kinase (EC 2.7.2.3) / Triosephosphate isomerase (EC 5.3.1.1)
Glycolysis	CggR	BiPgm	Athe_1404		E	C	Phosphoglycerate mutase (EC 5.4.2.11)
Glycolysis	CggR	Eno	Athe_1403		E	C	Enolase (EC 4.2.1.11)
Glycolysis		Pgi2	Athe_0619		E	C	Glucose-6-phosphate isomerase (EC 5.3.1.9) / Mannose-6-phosphate isomerase (EC 5.3.1.8)
Glycolysis		Ppi-Pfk	Athe_1824		E	C	Pyrophosphate-dependent fructose 6-phosphate-1-kinase (EC 2.7.1.90)
Glycolysis		Pfk	Athe_1265		E	C	6-phosphofructokinase (EC 2.7.1.11)
Glycolysis		Fba2	Athe_0621		E	C	Fructose-bisphosphate aldolase class II (EC 4.1.2.13)
Glycolysis	Rex	GorSL	Athe_0820-821		E	C	Ferredoxin (Fd)-dependent glyceraldehyde-3-phosphate oxidoreductase (EC 1.2.7.6)
Glycolysis		Pyk	Athe_1266		E	C	Pyruvate kinase (EC 2.7.1.40)
Pentose Phosphate pathway		Tkt	Athe_2059-2060		E	C	Transketolase (EC 2.2.1.1)
Pentose Phosphate pathway		Tal	Athe_1489		E	C	Transaldolase (EC 2.2.1.2)
Pentose Phosphate pathway		Rpe	Athe_1047		E	C	Ribulose-phosphate 3-epimerase (EC 5.1.3.1)
Pentose Phosphate pathway		Rpi	Athe_0632		E	C	Ribose-5-phosphate isomerase B (EC 5.3.1.6)
Fermentation	Rex	AckA	Athe_1493		E	C	Acetate kinase (EC 2.7.2.1)
Fermentation	Rex	Pta	Athe_1494		E	C	Phosphate acetyltransferase (EC 2.3.1.8)
CCM	Rex	PorABDG	Athe_0874-0877		E	C	Pyruvate:ferredoxin oxidoreductase (EC 1.2.7.1)
CCM	Rex	GlmM	Athe_2324		E	C	Phosphoglucosamine mutase (EC 5.4.2.10)
CCM	Rex	Rex	Athe_0654		R(Rex)	C	Redox-sensing transcriptional repressor Rex
Hydrogen production	Rex	HydDECBA	Athe_1295-1299		E	C	Bifurcating [FeFe]-hydrogenase (BifH)
Hydrogen production	Rex	HydG	Athe_0169		E	C	[FeFe]-hydrogenase maturation protein HydG
Hydrogen production	Rex	EchABCDEF-HypABFCDE	Athe_1082-1093		E	M	Ferredoxin-dependent Membrane Bound [NiFe]-hydrogenase (MBH)

## Sheet: S1B - Transcriptomics
Summary on transcriptional analyses of CU genes in C. bescii and their orthologs in C. saccharolyticus.
Predicted CU pathway	Predicted regulon	Gene name	Locus tag in C. bescii4	Ortholog in C.saccharolyticus	Functional class (family)1	Loc.2	Gene product funсtional role3	C.sach - log2_fold substrates (Blumer 2017) 4	C.sach - inducing monosaccharide substrates (VanFossen 2009) 5	C.bescii - log2_fold substrates (this work)6	C.bescii - log2_fold substrates (Zurawski 2015)7	C.sach - Log2_fold substrates (Zurawski 2015)7
-		-	Athe_0085	Csac_2554	T(CUT1)	M	Predicted oligosaccharide ABC transporter, permease protein 1
-		-	Athe_0086	Csac_2553	T(CUT1)	M	Predicted oligosaccharide ABC transporter, permease protein 2
-		-	Athe_0087	Csac_2552	T(CUT1)	M	Predicted oligosaccharide ABC transporter, substrate-binding protein					Sw(4)
Xylan	XynR(weak)	XynA2	Athe_0089	-	GH11-CBM36	E	Endo-1,4-beta-xylanase (EC 3.2.1.8), secreted			XN(5), Avi(4)		-
GlcNAc		NagA	Athe_0096	Csac_2538	E	C	N-acetylglucosamine-6-phosphate deacetylase (EC 3.5.1.25)	KGM(2), Pec(2), XN(2)				Avi(2), Sw(1)
-		GH30	Athe_0097	Csac_2513	GH30	C	putative glycosyl hydrolase, family30
Glucuronides		Ugl	Athe_0099	Csac_2730	GH88	C	d-4,5-unsaturated β-glucuronyl hydrolase (EC 3.2.1.180) [pseudogene]	Avi(1)		Avi(2)
monosaccharides	GxgRS	GxgA1	Athe_0101	Csac_2509	T(CUT2)	M	Galactose/xylose/glucose ABC transport system, substrate-binding component
monosaccharides	GxgRS	GxgR	Athe_0102	Csac_2509	R(AraC)	C	Two-component system for glucose/xylose/galactose utilization, response regulator, AraC family
monosaccharides	GxgRS	GxgS	Athe_0103	Csac_2508	R(SHK)	M	Two-component system for glucose/xylose/galactose utilization, sensor histidine kinase					Sw(1)
monosaccharides	GxgRS	GxgX	Athe_0104	Csac_2508	T(CUT2)	M	Predicted SBP component of ABC transporter
monosaccharides	GxgRS	GxgC	Athe_0105	Csac_2506	T(CUT2)	M	Galactose/xylose/glucose ABC transport system, substrate-binding component	Avi(4), Pec(6), XN(3)	Gal*, Fru*, Glc*, Xyl*	Glc(4), XN(3), Xyl(2)	Avi(3), Sw(4)	Avi(6), Sw(6)
monosaccharides	GxgRS	GxgA	Athe_0106	Csac_2505	T(CUT2)	C	Galactose/xylose/glucose ABC transport system, ATP-binding component	Avi(4), KGM(1), Pec(6), XN(4)	Gal*, Fru*, Glc*	Glc(4), XN(3), Xyl(2)	Sw(1)	Avi(3), Sw(3)
monosaccharides	GxgRS	GxgB	Athe_0107	Csac_2504	T(CUT2)	M	Galactose/xylose/glucose ABC transport system, permease component		Fru, Glc, Xyl	Glc(3), XN(2), Xyl(2)		Avi(6), Sw(6)
Maltose OS	MalR	AmyA	Athe_0143	Csac_0203	GH13	C	Alpha-amylase (EC 3.2.1.1)			Avi(2), CB(2), Glc(2)
Fructose	FruR	FruR	Athe_0146	Csac_2442	R(DeoR)	C	Predicted regulator of fructose utilization, DeoR family		Fru*, Xyl, SM*	Glc(2)
Fructose	FruR	FruK	Athe_0147	Csac_2441	E	C	1-phosphofructokinase (EC 2.7.1.56)	Avi(5), KGM(2), Pec(3), XN(3)		Glc(3)
Fructose	FruR	FruA	Athe_0148	Csac_2440	T(PTS)	C	PTS system, fructose-specific IIA component (EC 2.7.1.202)	Avi(4)	Fru*, Xyl, Gal*, Man*, SM*	Glc(3)	Sw(3)
Fructose	FruR	FruB	Athe_0149	Csac_2439	T(PTS)	M	PTS system, fructose-specific IIB component (EC 2.7.1.202) / PTS system, fructose-specific IIC component		Fru*, Xyl, Gal*, Man*, SM*	Glc(3)		Avi(2), Sw(1)
Fructose	FruR	Hpr	Athe_0150	Csac_2438	E	C	Phosphotransferase system, phosphocarrier protein HPr	Avi(5)	SM*	Glc(3)
Fructose	FruR	PtsI	Athe_0151	Csac_2437	E	C	Phosphoenolpyruvate-protein phosphotransferase of PTS system (EC 2.7.3.9)	Avi(6)	Fru*, Gal*, Man*, SM*	Glc(3)		Avi(1)
Maltose OS		MalL	Athe_0165	Csac_2428	GH13	C	Oligo-1,6-glucosidase (EC 3.2.1.10)	Avi(4), KGM(2), Pec(4), XN(3)				Avi(3), Sw(3)
Xylan	AraR, XynR	XloE	Athe_0174	Csac_2419	T(CUT1)	M	Predicted xylan oligosaccharide ABC transporter, substrate-binding protein		Xyl, SM	XN(7), Avi(5), Glc(3), Xyl(3)		Sw(4)
Xylan	AraR, XynR	XloF	Athe_0175	Csac_2418	T(CUT1)	M	Predicted xylan oligosaccharide ABC transporter, permease protein 1		Xyl, SM, Fru*, Man*	XN(4), Avi(3)		Sw(4)
Xylan	AraR, XynR	XloG	Athe_0176	Csac_2417	T(CUT1)	M	Predicted xylan oligosaccharide ABC transporter, permease protein 2		Xyl*, SM*	XN(4), Avi(3)	Sw(4)	Sw(4)
Xylan	AraR, XynR	GH129	Athe_0178	Csac_2415	GH129	E	putative glycosyl hydrolase from GH129 family			XN(4), Avi(3)	Sw(2)	Avi(4), Sw(5)
Xylan	AraR, XynR	AxoF	Athe_0179	Csac_2414	T(CUT1)	M	Predicted arabinoxylan oligosaccharide ABC transporter, permease protein 1	Avi(3)		XN(3), Avi(2)		Avi(3), Sw(6)
Xylan	AraR, XynR	AxoG	Athe_0180	Csac_2413	T(CUT1)	M	Predicted arabinoxylan oligosaccharide ABC transporter, permease protein 2	Avi(2), KGM(1), Pec(1), XN(2)		XN(3), Avi(2)	Avi(1), Sw(3)	Avi(3), Sw(5)
Xylan	AraR, XynR	AxoE	Athe_0181	Csac_2412	T(CUT1)	M	Predicted arabinoxylan oligosaccharide ABC transporter, substrate-binding protein	Avi(2)		XN(3), Avi(3)	Sw(3)	Avi(2), Sw(5)
Xylan	AraR, XynR	XynF	Athe_0182	Csac_2411	GH43-CBM22-GH43-CBM6	E	Bifunctional β-1,4-xylanase / α-L-arabinosidase (XynF) (EC 3.2.1.55|3.2.1.8), secreted			XN(3), Avi(3)	Avi(2)	Avi(1), Sw(3)
Xylan	AraR, XynR	XynE	Athe_0183	Csac_2410	CBM22-CBM22-GH10	E	Xylanase E (XynE) (EC 3.2.1.8), secreted	XN(1)	Xyl*, SM*, Man*	XN(3), Avi(2)	Avi(2)	Avi(1), Sw(5)
Xylan	AraR, XynR	XynD	Athe_0184	Csac_2409	GH39	C	β-xylosidase D (XynD) (EC 3.2.1.37)			XN(3), Avi(2)		Sw(2)
Xylan	AraR, XynR	Xyn10A	Athe_0185	Csac_2408	GH10	C	Endo-1,4-beta-xylanase (EC 3.2.1.8)			XN(3), Avi(2)		Avi(1), Sw(4)
Xylan	AraR, XynR	XynX	Athe_0186	Csac_2407	CE1	C	Feruloyl esterase (EC 3.1.1.73)			XN(3), Avi(2)	Sw(1)	Avi(1), Sw(4)
Xylan	AraR, XynR	XynB	Athe_0187	Csac_2404	GH10	C	β-xylosidase B (XynB) (EC 3.2.1.37)			XN(2), Avi(2)		Sw(2)
Mannose OS		MnnB	Athe_0227	Csac_0129	GH2	C	Beta-1,4-mannosidase (EC 3.2.1.25)	KGM(2), Pec(1), XN(2)				Sw(1)
Maltose OS	MalR	Cga	Athe_0228	Csac_0130	GH15	C	Glucoamylase (EC 3.2.1.3)	KGM(1), Pec(1)		Avi(2), CB(2), Glc(2)		Sw(1)
Mannose		GT	Athe_0232		E	C	α-1,4-glucosyltransferase (EC 2.4.1.-)			Avi(5), Glc(3), XN(3)
Mannose		ManT	Athe_0233	Csac_0136	E	C	Mannose-1-phosphate guanylyltransferase (EC 2.7.7.13) / Phosphomannomutase (EC 5.4.2.8)	Avi(2), XN(1)		Avi(6), Glc(4), XN(2)	Avi(3), Sw(3)	Avi(2), Sw(4)
Mannose OS		MnnA	Athe_0234	Csac_0137	GH5	C	Endo-β-1,4-mannanase (EC 3.2.1.78)	Avi(1)		Avi(4), Glc(2), XN(2)	Avi(1), Sw(1)	Avi(1), Sw(3)
Inositol?		IolR	Athe_0343	Csac_1171	R(LacI)	C	Predicted transcriptional regulator of the myo-inositol catabolic operon, LacI family					Avi(2), Sw(3)
Inositol?	IolR	IolG	Athe_0344	Csac_1172	E	C	Myo-inositol 2-dehydrogenase (EC 1.1.1.18)		Glc*	Avi(5), CB(3), Glc(3)		Avi(3), Sw(5)
Inositol?	IolR	IolI	Athe_0345	Csac_1173	E	C	Inosose isomerase (EC 5.3.99.11)	Avi(4), KGM(4), Pec(3), XN(2)		Avi(4), CB(3), Glc(2)	Sw(1)	Avi(3), Sw(4)
Kojibiose;Trehalose;Maltose	KojR	PgmB	Athe_0397	Csac_0438	E	C	Beta-phosphoglucomutase (EC 5.4.2.6)		Gal
Kojibiose	KojR	KojP	Athe_0398	Csac_0439	GH65	C	Kojibiose phosphorylase (EC 2.4.1.230)	Avi(3)	Gal
Kojibiose;Trehalose	KojR	KojE	Athe_0399	Csac_0440	T(CUT1)	M	Predicted kojibiose/trehalose ABC transporter, substrate-binding protein	Avi(6), KGM(2), Pec(2), XN(1)	Gal
Kojibiose;Trehalose	KojR	KojF	Athe_0400	Csac_0441	T(CUT1)	M	Predicted kojibiose/trehalose ABC transporter, permease protein 1	Avi(1)	Gal*
Kojibiose;Trehalose	KojR	KojG	Athe_0401	Csac_0442	T(CUT1)	M	Predicted kojibiose/trehalose ABC transporter, permease protein 2	Avi(3), Pec(1), XN(1)	Gal
Kojibiose;Trehalose		KojR	Athe_0402	Csac_0443	R(LacI)	C	Kojibiose/trehalose utilization transcriptional repressor, LacI family	Avi(1)
Trehalose	KojR	TreP	Athe_0403	Csac_0444	GH65	C	Trehalose phosphorylase (2.4.1.64)
Maltose OS		PulA2	Athe_0448	Csac_0671	CBM69-CBM48-GH13	C	Pullulanase (EC 3.2.1.41)		SM*, Xyl*			Avi(3), Sw(1)
Cellobiose		BglA	Athe_0458	Csac_1089	GH1	C	Beta-glucosidase (cellodextrinase) EC 3.2.1.21)	KGM(5), Pec(5), XN(2)		CB(2)	Avi(1)
Cellobiose	new motif	Cbp2	Athe_0459	Csac_1090	GH94	C	Cellobiose phosphorylase (EC 2.4.1.20), putative	Avi(1), KGM(3), Pec(2), XN(1)		Avi(2), CB(2), XN(3)	Avi(2), Sw(1)	Avi(3), Sw(2)
Cellobiose	new motif	Cbp	Athe_0460	Csac_1091	GH94	C	Cellobiose phosphorylase (EC 2.4.1.20)		Ara*	Avi(2), CB(2), XN(3)		Avi(1), Sw(1)
Galactose OS		AgaL2	Athe_0468	Csac_1118	GH36	C	Alpha-galactosidase (EC 3.2.1.22)	KGM(2), Pec(4), XN(3)
Mannose OS		ManP	Athe_0536	Csac_0762	GH130	C	1,2-β-oligomannan phosphorylase (EC 2.4.1.339)			Xyl(2)
Mannitol?		MtlD	Athe_0537	Csac_0763	E	C	Mannitol 2-dehydrogenase (EC 1.1.1.67)		Xyl, Fru	Xyl(2)	Avi(1)	Avi(1)
Xylose	XynR	XynR	Athe_0566	Csac_0797	R(LacI)	C	Transcriptional regulator of xylan utilization, LacI family			XN(2)
Xylose	XynR	XylB	Athe_0567	Csac_0798	E	C	Xylulose kinase (EC 2.7.1.17)	Avi(1), KGM(3), Pec(3), XN(6)		XN(2)		Avi(1), Sw(2)
Cellulose	AviRS	CelD	Athe_0594	Csac_0678	GH5-CBM28	E	Endo-β-1,3:1,4-glucanase (EC 3.2. 1.73) / Xylanase (EC 3.2.1.8), secreted	Avi(2)		Avi(4), CB(2), XN(2)	Avi(1), Sw(2)
Cellulose	AviRS	AviA	Athe_0595	Csac_0679	T(CUT1)	M	Predicted Avicel-specific ABC transporter, permease protein 1	Avi(6), KGM(3), XN(1)		Avi(4), CB(3), XN(3), Xyl(3)	Avi(2), Sw(1)	Avi(3), Sw(3)
Cellulose	AviRS	AviB	Athe_0596	Csac_0680	T(CUT1)	M	Predicted Avicel-specific ABC transporter, permease protein 2	Avi(4), KGM(2)	Ara*, Man*	Avi(4), CB(4), XN(4), Xyl(3)	Avi(2), Sw(2)	Avi(3), Sw(3)
Cellulose	AviRS	AviC	Athe_0597	Csac_0681	T(CUT1)	M	Predicted Avicel-specific ABC transporter, substrate-binding protein	Avi(7), KGM(1), Pec(2), XN(1)		Avi(4), CB(3), XN(4), Xyl(2)	Avi(6), Sw(5)	Avi(5), Sw(5)
Cellulose		AviD	Athe_0598	Csac_0682	T(CUT1)	M	Predicted Avicel-specific ABC transporter, additional substrate-binding protein				Sw(1)
Cellulose		AviS	Athe_0599	Csac_0683	R(SHK)	M	Two-component system for Avicel utilization, sensor histidine kinase	KGM(2), XN(1)			Sw(1)
Cellulose		AviR	Athe_0600	Csac_0684	R(AraC)	C	Two-component system for Avicel utilization, response regulator, AraC family
Xylose	XylR	XylA	Athe_0603	Csac_1154	E	C	Xylose isomerase (EC 5.3.1.5)	Avi(1)		XN(8), Xyl(8), Avi(5)		Avi(2), Sw(5)
Maltose OS	MalR	PulA	Athe_0609	Csac_0689	CBM41-CBM48-GH13-CBM20	E	Limit dextrin alpha-1,6-maltotetraose-hydrolase (EC 3.2.1.196) / Pullulanase (EC 3.2.1.41), secreted	Avi(2), KGM(5), Pec(4), XN(6)		Avi(3), Glc(3)	Avi(1), Sw(4)	Avi(3), Sw(6)
Maltose OS	MalR	AmyX	Athe_0610	-	GH13-CBM20	E	Putative alpha-amylase (EC 3.2.1.1), secreted			Avi(3), Glc(3)		-
Xylan	XylR	XynU	Athe_0614	Csac_0692	T(CUT1)	M	Possible beta-xyloside/xylose ABC transporter, substrate-binding protein XynU	XN(6)	SM, Glc*	XN(10), Xyl(5), Avi(8)	Sw(2)	Avi(4), Sw(8)
Xylan	XylR	XynV	Athe_0615	Csac_0693	T(CUT1)	M	Possible beta-xyloside/xylose ABC transporter, permease component XynV		SM*	XN(8), Xyl(4), Avi(6)	Sw(3)	Sw(3)
Xylan	XylR	XynW	Athe_0616	Csac_0694	T(CUT1)	M	Possible beta-xyloside/xylose ABC transporter, permease component XynW	XN(7)	SM	XN(7), Xyl(3), Avi(5)	Sw(3)	Sw(2)
Xylan		XylR	Athe_0617	Csac_0695	R(ROK)	C	Xylose-responsive transcription regulator, ROK family		SM	XN(3), Avi(2)		Sw(1)
Xylan	XynR(weak)	XynA	Athe_0618	Csac_0696	CBM22-CBM22-GH10	E	Endo-1,4-beta-xylanase (EC 3.2.1.8), secreted	KGM(2), Pec(2), XN(7)	SM	XN(6), Avi(4)	Sw(2)	Sw(2)
Mannose OS		MosP2	Athe_0679	Csac_0853	GH130	C	Beta-1,4-mannooligosaccharide phosphorylase (EC 2.4.1.319), potential	Pec(2), XN (4)				Avi(2)
Fucose	RhaR	FucA	Athe_0695	Csac_0865	E	C	Predicted fuculose-1-phosphate aldolase (EC 4.1.2.17)
Rhamnose	RhaR	RhaD1	Athe_0696	Csac_0866	E	C	Predicted rhamnulose-1-phosphate aldolase (EC 4.1.2.19)				Avi(1), Sw(1)
Sorbose?		SrlD	Athe_0698	Csac_0868	E	C	Sorbitol dehydrogenase (EC 1.1.1.9)		Gal*, Glc*, Ara*
Sorbose?		SorE	Athe_0699	Csac_0869	E	C	L-sorbose reductase (EC 1.1.1.289)
Rhamnose, Fucose	RhaR2	-	Athe_0702	Csac_0872	E	C	Predicted dehydrogenase in rhamnose utilization
Rhamnose, Fucose	RhaR2	-	Athe_0703	Csac_0873	E	C	Predicted dehydrogenase in rhamnose utilization
Rhamnose, Fucose	RhaR2	-	Athe_0704	Csac_0874	E	C	Predicted dehydrogenase in rhamnose utilization		Man*
Rhamnose, Fucose	RhaR2	RhaR2	Athe_0705	Csac_0875	R(DeoR)	C	Putative transcriptional regulator of rhamnose utilization, DeoR family
Rhamnose	RhaR2	RhaA	Athe_0706	Csac_0876	E	C	L-rhamnose isomerase (EC 5.3.1.14)
Arabinose	AraR	AraI	Athe_0707	Csac_0877	E	C	Predicted L-arabinose isomerase (EC 5.3.1.4)	Pec(1), XN(1)	SM, Xyl*, Ara*		Sw(2)	Sw(3)
Rhamnose, Fucose	RhaR	RhaB	Athe_0841	Csac_0989	E	C	Rhamnulokinase (EC 2.7.1.5) / Predicted Fuculose kinase (EC 2.7.1.51)	Avi(2)				Avi(1), Sw(2)
Rhamnose	RhaR	RhaR	Athe_0842	Csac_0990	R(DeoR)	C	Transcriptional regulator of rhamnose utilization, DeoR family		Fru*
Xylan	BxgRS	BxgL1	Athe_0847	Csac_2696	T(CUT1)	M	Predicted glucuronoxylan oligosaccharide ABC transporter, substrate-binding protein	XN(3)		XN(10), Avi(8), Glc(3), Xyl(3)	Sw(1)	Sw(3)
Xylan	BxgRS	BxgL	Athe_0849	Csac_2694	T(CUT1)	M	Predicted glucuronoxylan oligosaccharide ABC transporter, substrate-binding protein	XN(3)		XN(7), Avi(4)		Sw(3)
Xylan	BxgRS	BxgF	Athe_0850	Csac_2693	T(CUT1)	M	Predicted glucuronoxylan oligosaccharide ABC transporter, permease component 1	KGM(2), Pec(2), XN(5)	Man*	XN(2)	Avi(2), Sw(2)	Sw(3)
Xylan	BxgRS	BxgG	Athe_0851	Csac_2692	T(CUT1)	M	Predicted glucuronoxylan oligosaccharide ABC transporter, permease component 2	XN(3)		XN(2)		Sw(1)
Xylan		BxgS	Athe_0852	Csac_2691	R(SHK)	M	Two-component system for glucuronoxylan oligosaccharide utilization, sensor histidine kinase
Xylan		BxgR	Athe_0853	Csac_2690	R(AraC)	C	Two-component system for glucuronoxylan oligosaccharide utilization, response regulator, AraC family	Avi(1)			Avi(1)	Avi(1), Sw(1)
Glucuronate, Xylan	XynR	AguX	Athe_0854	Csac_2689	GH67	C	Xylan alpha-1,2-glucuronosidase (EC 3.2.1.131)			XN(3), Avi (2)
Glucuronate	XynR	UxuB	Athe_0855	Csac_2688	E	C	D-mannonate oxidoreductase (EC 1.1.1.57)	Avi(2), KGM(2), Pec(2), XN(5)		XN(3), Avi (2)		Avi(1), Sw(2)
Glucuronate	XynR	UxuA	Athe_0856	Csac_2687	E	C	Mannonate dehydratase (EC 4.2.1.8)			XN(3), Avi (1.4)	Sw(1)	Avi(1), Sw(3)
Glucuronate, Xylan	XynR	BgaL	Athe_0857	Csac_2686	GH2	C	Beta-galactosidase (EC 3.2.1.23)	XN(1)		XN(3), Avi (1.4)	Sw(3)	Avi(1), Sw(2)
Galactose		GalT	Athe_0938	Csac_1510	E	C	Galactose-1-phosphate uridylyltransferase (EC 2.7.7.10)		Gal, SM		Avi(1), Sw(2)
Galactose		GalK	Athe_0939	Csac_1511	E	C	Galactokinase (EC 2.7.1.6)	KGM(1), Pec(1)	Gal
Galactose		GalE	Athe_0940	Csac_1512	E	C	UDP-glucose 4-epimerase (EC 5.1.3.2)		Gal, SM
Arabinose OS	AraR,ArbA	ArbA	Athe_1102	Csac_1556	R(ArsR)	C	Predicted transcriptional regulator for alpha-L-Arabinoside utilization, ArsR family	KGM(2), Pec(3), XN(1)				Avi(1), Sw(2)
Arabinose OS	AraR,ArbA	AbfA	Athe_1103	Csac_1561	GH51	C	Alpha-L-arabinofuranosidase (EC 3.2.1.55)	KGM(2), Pec(4), XN(4)		XN(2), Xyl(2)		Sw(2)
Galactose OS		AgaL1	Athe_1104	Csac_1562	GH4	C	Alpha-galactosidase (EC 3.2.1.22)	KGM(1), Pec(3), XN(2)
Galacturonate, Glucuronate	new motif	UxaC	Athe_1402	Csac_1949	E	C	Uronate isomerase (EC 5.3.1.12)
Pectin OS		PelB	Athe_1569	Csac_0664	GH28	C	Exo-polygalacturonase (EC 3.2.1.67)	KGM(1), Pec(2), XN(1)
Mannose		ManB	Athe_1752	Csac_2295	E	C	Phosphomannomutase (EC 5.4.2.8)/Phosphoglucomutase (EC 5.4.2.2)
Deoxynucleoside	DeoR	DeoD	Athe_1772	Csac_2315	E	C	Purine nucleoside phosphorylase (EC 2.4.2.1)				Avi(2), Sw(2)	Avi(4), Sw(2)
Deoxynucleoside	DeoR	DeoB	Athe_1773	Csac_2316	E	C	Phosphopentomutase (EC 5.4.2.7)					Avi(2), Sw(1)
Deoxynucleoside	DeoR	DeoC	Athe_1774	Csac_2317	E	C	Deoxyribose-phosphate aldolase (EC 4.1.2.4)				Avi(1), Sw(2)	Avi(4), Sw(3)
Deoxynucleoside	DeoR	DeoA	Athe_1775	Csac_2318	E	C	Pyrimidine-nucleoside phosphorylase (EC 2.4.2.2)		Glc*		Avi(1)	Avi(2)
Deoxynucleoside	DeoR	Cda	Athe_1777	Csac_2319	E	C	Cytidine deaminase (EC 3.5.4.5)				Avi(3), Sw(2)	Avi(2), Sw(1)
Deoxynucleoside	DeoR	DeoR	Athe_1778	Csac_2320	R(GntR)	C	Transcriptional regulator for deoxynucleoside utilization, GntR family					Avi(4), Sw(3)
Deoxynucleoside	DeoR	DeoW	Athe_1779	Csac_2321	T(CUT2)	M	Predicted deoxynucleoside ABC transporter, permease protein 2	Avi(3), KGM(7), Pec(5), XN(8)			Avi(2), Sw(2)	Avi(4), Sw(5)
Deoxynucleoside	DeoR	DeoV	Athe_1780	Csac_2322	T(CUT2)	M	Predicted deoxynucleoside ABC transporter, permease protein 1	KGM(1), Pec(2), XN(3)			Avi(1), Sw(1)	Avi(2), Sw(2)
Deoxynucleoside	DeoR	DeoU	Athe_1781	Csac_2324	T(CUT2)	C	Predicted deoxynucleoside ABC transporter, ATP-binding protein	Avi(3), Pec(2), XN(3)	Xyl*, Glc*, SM*			Avi(2), Sw(2)
Deoxynucleoside	DeoR	MtaP	Athe_1782	Csac_2325	E	C	5'-methylthioadenosine phosphorylase (EC 2.4.2.28)	Avi(2), KGM(1), Pec(3), XN(3)				Avi(2), Sw(2)
Deoxynucleoside	DeoR	DeoZ	Athe_1783	Csac_2326	T(CUT2)	M	Predicted deoxynucleoside ABC transporter, substrate-binding protein	Avi(4), Pec(3), XN(2)	Xyl*, Glc*		Avi(4), Sw(4)	Avi(4), Sw(5)
Oligosaccharides	XylR	MsmK	Athe_1803	Csac_2346	T(CUT1)	C	ABC transporter ATP-binding protein-multiple sugar transport	Avi(5), KGM(5), Pec(8), XN(5)	Fru*, Glc*, Xyl	XN(2), Avi(2)	Avi(4), Sw(5)	Avi(4), Sw(5)
Pectin	PecR	PecC	Athe_1853	-	PL11-CBM3	E	Rhamnogalacturonan endolyase (EC 4.2.2.23), secreted				Avi(1), Sw(2)	-
Pectin	PecR	PecB	Athe_1854	-	CBM66-PL3	E	Pectate lyase (EC 4.2.2.2), secreted				Sw(2)	-
Pectin	PecR	PecA	Athe_1855	-	CBM66-PL9	E	Pectate lyase (EC 4.2.2.2), secreted				Avi(1), Sw(3)	-
Pectin	PecR	PecR	Athe_1856	-	R(AraC)	C	Transcriptional regulator for pectin utilization, AraC family					-
Cellulose	new motifs	CelA2 (Xyn10C-Cel48B)	Athe_1857	-	GH10-CBM3-CBM3-GH48	E	Beta-1,4-glucanase (cellulase) (EC 3.2.1.4), secreted			XN(3), Avi(2)	Avi(5), Sw(7)	-
Cellulose	new motifs	CelB1 (Man5A-Cel44A)	Athe_1859	Csac_1077	GH5-CBM3-CBM3-GH44	E	Mannan endo-1,4-beta-mannosidase (EC 3.2.1.78) / Beta-1,4-glucanase (cellulase) (EC 3.2.1.4), secreted	Avi(5), KGM(4), Pec(2), XN(4)		XN(3), Avi(2)	Avi(1), Sw(3)	Avi(4), Sw(3)
Cellulose	new motif	CelF	Athe_1860	Csac_1085	GH74-GH74-GH74-GH74-CBM3-CBM3-GH48	E	Beta-1,4-glucanase (cellulase) (EC 3.2.1.4) / Cellulose 1,4-beta-cellobiosidase (reducing end) (EC 3.2.1.176), secreted	Avi(2), KGM(4), Pec(3), XN(3)		XN(2), Avi(2)	Avi(5), Sw(7)	Avi(3), Sw(5)
Cellulose	new motifs	CelC(Cel9B-Man5A)	Athe_1865	Csac_1079	GH9-CBM3-CBM3-CBM3-GH5	E	Glucan 1,4-beta-glucosidase (EC 3.2.1.74) / Mannan endo-1,4-beta-mannosidase (EC 3.2.1.78), secreted	Avi(3), XN(1)		XN(3), Avi(3)	Avi(4), Sw(7)	Avi(4), Sw(4)
Cellulose	new motifs	CelB2 (Man5C-Cel5A)	Athe_1866	-	GH5-CBM3-CBM3-CBM3-GH5	E	Mannan endo-1,4-beta-mannosidase (EC 3.2.1.78) / Endo beta-1,4-glucanase (cellulase) (EC 3.2.1.4), secreted	Avi(4), KGM(4), Pec(2), XN(4)		XN(3), Avi(3)	Avi(3), Sw(4)	-
Cellulose	new motifs	CelA1 (Cel9A-Cbh48A)	Athe_1867	Csac_1076	GH9-CBM3-CBM3-CBM3-GH48	E	Beta-1,4-glucanase (cellulase) (EC 3.2.1.4), secreted	Avi(4), KGM(3), Pec(1), XN(1)		XN(3), Avi(3)	Avi(4), Sw(6)	Avi(5), Sw(4)
Galactose OS		LacZ1	Athe_1927	Csac_1018	GH42	C	Beta-galactosidase (EC 3.2.1.23)		Fru*		Avi(2), Sw(3)	Sw(2)
Unknown CU pathway	Athe_1993	-	Athe_1993	-	R(RpiR)	C	Predicted regulator, RpiR family	-	-	Avi(2)		-
Unknown CU pathway	Athe_1993	-	Athe_1994	-	E	C	Predicted reductase, HPR family	-	-	Avi(2)		-
Unknown CU pathway	Athe_1993	-	Athe_1995	-	E	C	Predicted aldolase, Fba family	-	-	Avi(1.4)		-
Unknown CU pathway	Athe_1993	-	Athe_1996	-	T	M	Predicted permease, GntP family	-	-	Avi(2)		-
Unknown CU pathway	Athe_1993	-	Athe_1997	-	E	C	Predicted kinase, FGGY family	-	-	Avi(2)		-
Pectin OS		LplD	Athe_2028	Csac_2748	GH4	C	Alpha-galacturonidase (EC 3.2.1.67)	Avi(1), KGM(2), Pec(4), XN(2)				Avi(1), Sw(1)
Pectin OS	PecR2	PecX1	Athe_2029	-	T(CUT1)	M	Predicted pectin utilization ABC transporter, substrate-binding component					-
Pectin OS	PecR2	PecZ	Athe_2030	-	T(CUT1)	M	Predicted pectin utilization ABC transporter, permease protein 2					-
Pectin OS	PecR2	PecY	Athe_2031	-	T(CUT1)	M	Predicted pectin utilization ABC transporter, permease protein 1					-
Pectin OS	PecR2	PecX	Athe_2032	-	T(CUT1)	M	Predicted pectin utilization ABC transporter, substrate-binding component					-
Pectin OS	new motif	PecR2	Athe_2033	-	R(AraC)	C	Pectin utilization transcriptional regulator, AraC family			Avi(2), XN(2)		-
Xylan	AxuRS	AxuA	Athe_2052	Csac_1359	T(CUT1)	M	Predicted alpha-xyloside ABC transporter, substrate-binding component	Pec(2)		XN(3), Avi(4)	Sw(1)	Sw(4)
Xylan	AxuRS	AxuB	Athe_2053	Csac_1358	T(CUT1)	M	Predicted alpha-xyloside ABC transporter, permease component 1		Man	XN(3), Avi(3)	Sw(1)
Xylan	AxuRS	AxuC	Athe_2054	Csac_1357	T(CUT1)	M	Predicted alpha-xyloside ABC transporter, permease component 2			XN(3), Avi(3)
Xylan		AxuR	Athe_2055	Csac_1356	R(AraC)	C	Two-component system for alpha-xyloside utilization, response regulator, AraC family
Xylan		AxuS	Athe_2056	Csac_1355	R(SHK)	M	Two-component system for alpha-xyloside utilization, sensor histidine kinase	KGM(1)
Xylan	XylQ	XylS	Athe_2057	Csac_1354	GH31	C	Alpha-xylosidase (EC 3.2.1.177)		Xyl*
Xylan	XylQ	XylQ	Athe_2058	Csac_1354	R(AraC)	C	Predicted alpha-xyloside utilization transcriptional regulator, AraC family
Fucose OS	FucR	AlfA	Athe_2072	Csac_1340	GH29	C	Alpha-L-fucosidase (EC 3.2.1.51)					Sw(2)
Fucose	FucR	FucI	Athe_2073	Csac_1339	E	C	L-fucose isomerase (EC 5.3.1.25)	Avi(1), Pec(2), XN(2)				Sw(2)
Fucose	FucR	FucR	Athe_2074	Csac_1338	R(LacI)	C	Predicted fucose regulator, LacI family
-		GH106	Athe_2076	-	GH106	C	putative glycosyl hydrolase from GH106 family	-	-			-
Rhamnose OS		RhaX	Athe_2079	Csac_1558	T(CUT1)	M	Predicted rhamnose oligosaccharide ABC transport system, permease protein 2
Rhamnose OS		RhaZ	Athe_2080	Csac_1559	T(CUT1)	M	Predicted rhamnose oligosaccharide ABC transport system, permease protein 1
Rhamnose OS		RhaY	Athe_2081	Csac_1557	T(CUT1)	M	Predicted rhamnose oligosaccharide ABC transport system, substrate-binding component					Sw(1)
Glucuronides		GusB	Athe_2086	-	GH2	C	Beta-glucuronidase (EC 3.2.1.31)					-
Rhamnogalacturonides		RglX	Athe_2090	-	PL26	E	Rhamnogalacturonan exolyase (EC 4.2.2.24)	-	-			-
Rhamnogalacturonides		RglH	Athe_2091	-	T(CUT1)	M	Putatuve rhamnogalacturonides ABC transporter, substrate-binding protein	-	-		Sw(2)	-
Rhamnogalacturonides		RglG	Athe_2092	-	T(CUT1)	M	Putatuve rhamnogalacturonides ABC transporter, permease component 2	-	-			-
Rhamnogalacturonides		RglF	Athe_2093	-	T(CUT1)	M	Putatuve rhamnogalacturonides ABC transporter, permease component 1	-	-			-
Rhamnogalacturonides		RamB	Athe_2094	-	GH106	C	Predicted α-L-rhamnosidase (EC 3.2.1.40)
Mannitol, Sorbose?		ScrK	Athe_2118	Csac_1312	E	C	Fructokinase (EC 2.7.1.4)	KGM(1), Pec(3), XN(3)			Avi(2), Sw(1)	Avi(1)
Maltose?		MalR1	Athe_2204	Csac_1228	R(LacI)	C	Maltose operon transcriptional repressor MalR, LacI family					Avi(2), Sw(2)
Arabinose	AraR	AraD	Athe_2227	Csac_0723	E	C	L-ribulose-5-phosphate 4-epimerase (EC 5.1.3.4)	KGM(4), Pec(4), XN(5)	SM*, Ara*		Avi(2), Sw(2)	Sw(3)
Arabinose	AraR	AraR	Athe_2228	Csac_0722	R(GntR)	C	Transcriptional repressor of arabinoside utilization operon, GntR family				Avi(2), Sw(2)	Sw(1)
Arabinose	AraR	AraB	Athe_2229	Csac_0721	E	C	Ribulokinase (EC 2.7.1.16)		SM		Avi(1), Sw(1)
Arabinose OS		HypBA1	Athe_2242	Csac_0717	GH127	C	Non-reducing end beta-L-arabinofuranosidase (EC 3.2.1.185)	XN(3)			Avi(2), Sw(3)
monosaccharides	AraR, AxgR	AxgF	Athe_2264	Csac_0242	T(CUT2)	M	Arabinose/Galactose/Xylose ABC transporter, substrate-binding component		Xyl, Gal, SM	Xyl(3), Glc(4), Avi(4), XN(3)	Avi(1), Sw(5)	Sw(2)
monosaccharides	AraR, AxgR	AxgH	Athe_2265	Csac_0241	T(CUT2)	M	Arabinose/Galactose/Xylose ABC transporter, permease component	Pec(1)	Ara*, Xyl*, Gal*, SM*	Xyl(3), Glc(4), Avi(4), XN(3)	Sw(1)	Sw(1)
monosaccharides	AraR, AxgR	AxgG	Athe_2266	Csac_0240	T(CUT2)	C	Arabinose/Galactose/Xylose ABC transporter, ATP-binding protein	Pec(2)	Ara*, Xyl*, Gal*, SM*	Xyl(3), Glc(5), Avi(5), XN(4)		Sw(2)
monosaccharides	AraR, AxgR	AxgR	Athe_2267	Csac_0239	R(DeoR)	C	Predicted transcriptional repressor of Arabinose/Galactose/Xylose utilization, DeoR family	KGM(1), Pec(2), XN(1)	Xyl*
monosaccharides	AraR, AxgR	AxgG1	Athe_2268	Csac_0238	T(CUT2)	C	Arabinose/Galactose/Xylose ABC transporter, ATP-binding protein	XN(1)
Maltose?	MalR2	MalG2	Athe_2308	Csac_2491	T(CUT1)	M	Putative Maltose/maltodextrin ABC transporter, permease protein MalG	Avi(3), KGM(5), Pec(1), XN(1)	Xyl, Fru, SM*, Man*, Gal*, Glc*			Sw(1)
Maltose?	MalR2	MalF2	Athe_2309	Csac_2492	T(CUT1)	M	Putative Maltose/maltodextrin ABC transporter, permease protein MalF	Avi(5), KGM(6), Pec(3), XN(2)	Glc, Xyl*	Avi(2), Glc(1)
Maltose?	MalR2	MalE2	Athe_2310	Csac_2493	T(CUT1)	M	Putative Maltose/maltodextrin ABC transporter, substrate binding periplasmic protein MalE	Avi(4), KGM(1)	Xyl, Fru*, Glc*	Avi(6), Glc(3)	Sw(1)
Maltose?		MalR2	Athe_2311	Csac_2494	R(LacI)	C	Putative transcriptional repressor for maltose utilization MalR2, LacI family
Pectin OS		HemR	Athe_2329	-	R(AraC)	C	Predicted pectin utilization transcriptional regulator, AraC family					-
Pectin OS	HemR	HemX	Athe_2330	-	T(CUT1)	M	Predicted pectin oligosaccharide ABC transporter, substrate-binding component			XN(3)		-
Pectin OS	HemR	HemY	Athe_2331	-	T(CUT1)	M	Predicted pectin oligosaccharide ABC transporter, permease protein 1			XN(2)		-
Pectin OS	HemR	HemZ	Athe_2332	-	T(CUT1)	M	Predicted pectin oligosaccharide ABC transporter, permease protein 2			XN(2)	Sw(1)	-
Galacturonate		HemE	Athe_2333	Csac_0600	E	C	Predicted phosphogluconate dehydratase (EC 4.2.1.12)	Pec(1)			Sw(1)
Galacturonate	UxaR	HemD	Athe_2334	Csac_0599	E	C	Predicted D-mannonate oxidoreductase (EC 1.1.1.57)
Galacturonate	UxaR	HemG	Athe_2335	Csac_0598	E	C	Predicted D-mannonate:D-gluconate epimerase
Xylan	XynR	Xyl3A	Athe_2354	Csac_0586	GH3	C	Xylan 1,4-beta-xylosidase (EC 3.2.1.37)	KGM(1), Pec(1)	Glc*, Fru*	XN(6), Avi(3), Xyl(1)
Galactose OS		EbgM	Athe_2370	Csac_0362	GH2	C	Beta-D-galactosidase (EC 3.2.1.23 )
Arabinose OS		AbnA	Athe_2371	-	GH43	C	Endo-α-1,5-L-arabinanase (EC 3.2.1.99)					-
Arabinose OS		AxeS	Athe_2372	-	R(SHK)	M	Two-component system for arabinoxylo-oligosaccharide utilization, sensor histidine kinase					-
Arabinose OS		AxeR	Athe_2373	-	R(AraC)	C	Two-component system for arabinoxylo-oligosaccharide utilization, response regulator, AraC family					-
Arabinose OS	AxeRS	AxeW	Athe_2374	-	T(CUT1)	M	Possible arabinoxylo-oligosaccharide ABC transporter, permease protein AxeW					-
Arabinose OS	AxeRS	AxeV	Athe_2375	-	T(CUT1)	M	Possible arabinoxylo-oligosaccharide ABC transporter, permease protein AxeV					-
Arabinose OS	AxeRS	AxeU	Athe_2376	-	T(CUT1)	M	Possible arabinoxylo-oligosaccharide ABC transporter, substrate-binding protein AxeU				Avi(4), Sw(5)	-
Pectin OS	KdgR	Pgl	Athe_2380	Csac_0361	GH28	C	Polygalacturonase (EC 3.2.1.15)	KGM(2), Pec(2)	Gal*			Avi(1), Sw(1)
Pectin OS	KdgR	RhiN	Athe_2381	Csac_0360	GH105	C	Unsaturated rhamnogalacturonyl hydrolase (EC 3.2.1.172)	KGM(1), Pec(4), XN(2)			Avi(2), Sw(3)
Glucuronate	KdgR	KduD	Athe_2383	Csac_0357	E	C	2-dehydro-3-deoxy-D-gluconate 5-dehydrogenase (EC 1.1.1.127)					Sw(2)
Glucuronate	KdgR	KduI	Athe_2384	Csac_0356	E	C	4-deoxy-L-threo-5-hexosulose-uronate ketol-isomerase (EC 5.3.1.17)	Avi(2), Pec(2), XN(-1)				Avi(2), Sw(2)
Glucuronate	KdgR	KdgK	Athe_2385	Csac_0355	E	C	2-dehydro-3-deoxygluconokinase (EC 2.7.1.45)	Pec(2)
Glucuronate	KdgR	KdgA	Athe_2386	Csac_0354	E	C	2-dehydro-3-deoxyphosphogluconate aldolase (EC 4.1.2.14)	Avi(1), KGM(2), Pec(6), XN(3)				Avi(1), Sw(2)
Glucuronate	KdgR	KdgR	Athe_2387	Csac_0352	R(IclR)	C	2-keto-3-deoxygluconate regulator, IclR family					Avi(1), Sw(2)
Galacturonate	UxaR	UxaF	Athe_2388	Csac_0351	E	C	Predicted D-mannonate oxidoreductase (EC 1.1.1.57)
Galacturonate	UxaR	UxaG	Athe_2389	Csac_0350	E	C	Predicted carbohydrate isomerase	Avi(2), Pec(1)			Avi(2), Sw(2)	Avi(3), Sw(3)
Galacturonate	UxaR	UxaH	Athe_2390	Csac_0349	E	C	Predicted 2-dehydro-3-deoxyphosphogluconate aldolase (EC 4.1.2.14)					Avi(1)
Galacturonate	UxaR	UxaK	Athe_2391	Csac_0348	E	C	Predicted gluconokinase (EC 2.7.1.12)	Avi(1)			Sw(1)	Avi(1)
Galacturonate	UxaR	UxaR	Athe_2392	Csac_0347	R(DeoR)	C	Putative tagaturonate-responsive transcriptional repressor, DeoR family					Avi(1), Sw(2)
Mannose OS		MosQ	Athe_2550	Csac_0301	R(AraC)	C	Two-component system for mannoglucan utilization, response regulator, AraC family	Avi(4), KGM(6), Pec(6), XN(5)		Avi(2), CB(2)		Avi(1), Sw(1)
Mannose OS		MosS	Athe_2551	Csac_0300	R(SHK)	M	Two-component system for mannoglucan utilization, sensor histidine kinase	Avi(3), KGM(2), Pec(1)		Avi(2), CB(2)		Avi(2), Sw(2)
Mannose OS	MosR, MosSQ	MosC	Athe_2552	Csac_0299	T(CUT1)	M	Mannoside ABC transport system, permease component 2	Avi(2), KGM(7), Pec(4)		XN(3), Avi(6), CB(6)	Avi(4), Sw(4)	Sw(2)
Mannose OS	MosR, MosSQ	MosB	Athe_2553	Csac_0298	T(CUT1)	M	Mannoside ABC transport system, permease component 1	Avi(1), KGM(7), Pec(1), XN(2)	Ara*	XN(3), Avi(6), CB(6)	Avi(3), Sw(4)	Avi(1), Sw(1)
Mannose OS	MosR, MosSQ	MosA	Athe_2554	Csac_0297	T(CUT1)	M	Mannoside ABC transport system, sugar-binding protein	Avi(2), KGM(7), Pec(3)		XN(5), Avi(6), CB(6)	Avi(4), Sw(2)	Avi(2), Sw(1)
Mannose OS	MosR	MosP	Athe_2555	Csac_0296	GH130	C	Beta-1,4-mannooligosaccharide phosphorylase (EC 2.4.1.319)	Avi(1), KGM(6), Pec(4), XN(2)			Avi(3), Sw(4)
Mannose OS	MosR	MosR	Athe_2556	Csac_0295	R(LacI)	C	Transcriptional regulator of mannoside utilization, LacI family				Avi(3), Sw(3)
Mannose OS	MosR	MosE	Athe_2557	Csac_0294	E	C	Cellobiose 2-epimerase (EC 5.1.3.11)	KGM(4), Pec(2)			Avi(2), Sw(2)
Maltose OS	MalR	MalE	Athe_2574	Csac_0431	T(CUT1)	M	Maltose/maltodextrin ABC transporter, substrate binding periplasmic protein MalE	Avi(5), KGM(4)		Avi(3), CB(2), Glc(3)	Avi(3), Sw(2)	Avi(6), Sw(8)
Maltose OS	MalR	MalR	Athe_2575	Csac_0430	R(LacI)	C	Maltose operon transcriptional repressor MalR, LacI family			Avi(2), CB(2), Glc(2)		Avi(1), Sw(2)
Maltose OS	MalR	GlgP	Athe_2576	Csac_0429	E	C	Glycogen phosphorylase (EC 2.4.1.1)	Avi(4), KGM(2), Pec(3), XN(3)		Avi(2), CB(1), Glc(2)		Avi(5), Sw(5)
Maltose OS	MalR	MalG	Athe_2577	Csac_0428	T(CUT1)	M	Maltose/maltodextrin ABC transporter, permease protein MalG	KGM(1), Pec(2), XN(2)		Avi(2), CB(1), Glc(2)		Avi(3), Sw(3)
Maltose OS	MalR	MalF	Athe_2578	Csac_0427	T(CUT1)	M	Maltose/maltodextrin ABC transporter, permease protein MalF	KGM(2), Pec(2), XN(2)		Avi(2), CB(1), Glc(2)	Avi(2), Sw(2)	Avi(3), Sw(3)
Maltose OS	MalR	NplT	Athe_2579	Csac_0426	GH13	C	Neopullulanase (EC 3.2.1.135)	Avi(2), KGM(5), Pec(2), XN(3)	SM*		Avi(2), Sw(2)	Avi(4), Sw(4)
Rhamnose		RhaD2	Athe_2580	Csac_0425	E	C	Predicted rhamnulose-1-phosphate aldolase (EC 4.1.2.19)
Rhamnose OS		RamA	Athe_2581	Csac_0424	GH106	C	α-L-rhamnosidase (EC 3.2.1.40)
Maltose OS		AmyA2	Athe_2593	Csac_0408	GH13	E	Alpha-amylase (EC 3.2.1.1), secreted					Sw(1)
Xylan	XynR	XynM	Athe_2722	Csac_0206	CE	C	putative polysaccharide deacetylase fused to putative xylanase	Pec(2), XN(4)		XN(5), Avi(3), Xyl(1.3)		Sw(2)
Xylan	XynR	XynN	Athe_2723	Csac_0205	CE4	E	putative polysaccharide deacetylase	XN(1)		XN(4), Avi(1.4)	Avi(1), Sw(3)	Sw(2)
Xylan	XynR	XynC	Athe_2724	Csac_0204	GH10	C	Endo-1,4-beta-xylanase (EC 3.2.1.8)	Pec(1), XN(1)		XN(4), Avi(2)	Sw(1)	Sw(2)
CCM		Glk	Athe_0552	Csac_0778	E	C	Glucokinase (EC 2.7.1.2)	Avi(6), Pec(1), XN(1)	SM*, Fru*, Glc*, Xyl*	na	Avi(1), Sw(2)	Avi(3), Sw(3)
CU genes from the same chromosomal locus are boxed.
1Functional classes: T, sugar uptake transporter; R, transcriptional regulator; PL, polysaccharide lyase; GH, glycosyl hydrolase (number denotes the GH family ID according to CAZY database); E, other catabolic enzymes. ABC transporter families: CUT1, CUT2, or PTS (according to TCDB database)
2Cellular localization: C, cytoplasmic; M, integral membrane; E, extracytoplasmic.
3Newly predicted functions are shown in blue; putative/predicted functions are shaded by gray.
4 Blumer et al 2017 - C. saccharolyticus: Substrates with log2_fold upregulation 2 or more. Substrates: Avi, cellulose, Pec, pectin, XN, xylan, KGM, konjac glucomannan.
5 VanFossen et al 2009 - C. saccharolyticus: Monosaccharide substrates with upregulation. Substrates: Glc, glucose, Fru, fructose, Xyl, xylose, Man, mannose, Gal, galactose, Ara, arabinose, SM, sugar mixture. Substratesshowing weaker transcriptional response are marked with asterisk.
6 DESeq2 analysis (this work): Substrates with log2_fold upregulation 2 or more in comparison with substrates with minimal expression values. Substrates: Glc, glucose, CB, cellobiose, Avi, cellulose, Xyl, xylose, XN, xylan.
7 Zurawski et al 2015 - C.bescii & C. saccharolyticus: Substrates with log2_fold upregulation 1 or more. Substrates: Avi, cellulose, Sw, switchgrass.
