# Supplementary material for: Transcriptional Regulation of Plant Biomass Degradation and Carbohydrate Utilization Genes in the Extreme Thermophile Caldicellulosiruptor bescii
Source: mSystems. 2021 Jun 1;6(3):e01345-20. doi: 10.1128/mSystems.01345-20 (PMC8579813; doi:10.1128/mSystems.01345-20)
Supplement: DATA SET S2 [file msystems.01345-20-sd002.xlsx]

## Sheet: Data Set S2
Transcriptional organization of Carbohydrate Utilization genes in C. bescii and distribution of their orthologs in other Caldicellulosiruptor species.
Predicted CU pathway	Gene(s)	Locus tag	Operon	TSS position	5'UTR sequence	C.bes	C.kro	C.hyd	C.owe	C.obs	C.dan	C.ace	C.kri	C.lac	C.sac	C.F32	C.cha	C.mor	C.nag	1Regulon in C.bescii	Functional role(s)	Locus_tag in C.sacchar
Arabinose	AraB, AraD	Athe_2227,Athe_2229	araBRD	n/a		+	+	+	+	+	+	+	-	-	+	+	+/-'	-	+	AraR	Ribulokinase (EC 2.7.1.16); L-ribulose-5-phosphate 4-epimerase (EC 5.1.3.4)
Arabinose	AraR	Athe_2228				+	+	+	+	+	+	+	+	+	+	+	+	-	+	AraR	Transcriptional repressor of arabinoside utilization operon, GntR family
Arabinose	AraI	Athe_0707	araI	-48	Ataaaaacatttccgaatttat	+	+	+	+	+	+	+	-	-	+	+	+	-	+	AraR	Predicted L-arabinose isomerase (EC 5.3.1.4)	Csac_0877
Arabinose OS	ArbA	Athe_1102	arbA	-34	Gttcaaatctataaaaaag	+	+	+	+	+	+	+	+	+	+	+	+	-	-	AraR,ArbA	Predicted transcriptional regulator for alpha-L-Arabinoside utilization, ArsR family
Arabinose OS	AbfA	Athe_1103	abfA	-94	Aactaaaaatattttaattaag	+	+	+	+	+	+	+	+	+	+	+	+	+	-	AraR,ArbA	Alpha-L-arabinofuranosidase (EC 3.2.1.55)
Arabinose OS	AbfA2	-				-	-	+	-	-	-	+	-	-	-	-	-	-	-		Alpha-L-arabinofuranosidase (EC 3.2.1.55)
monosaccharides	AxgGHF,G1	Athe_2266-65-64, Athe_2268	axgGHF	-79	Tagaaaagcaaatgataaatc	+	+	+	+	-	+	+	-	-	+	+	-	-	-	AxgR,AraR	Predicted ABC transporter for Arabinose/Galactose/Xylose (CUT2)	Csac_0242-41-40, Csac_0238
monosaccharides	AxgR	Athe_2267-68	axgR-axgG1	-84	Gaaaagaaaacgtattaaact	+	+	+	+	-	+	+	-	-	+	+	-	-	-	AxgR,AraR	Predicted transcriptional repressor of Arabinose/Galactose/Xylose utilization, DeoR family	Csac_0239
Arabinose OS	AxeUVW	Athe_2376-75-74	axeUVW	-75	Cttgataacgctcatcttg	+	+	+	+	-	-	-	-	-	-	-	-	-	-	AxeRS	Predicted ABC transporter for arabinoxylo-oligosaccharide (CUT1)	-
Arabinose OS	AxeRS	Athe_2373-72	axeRS-abnA	-37	Acaatgggtttagtgcaaaa	+	+	+	+	-	-	-	-	-	-	-	-	-	-		Predicted two-component regulator for arabinoxylo-oligosaccharide utilization	-
Arabinose OS	AbnA	Athe_2371				+	+	+	+	-	-	-	-	-	-	-	-	-	-		endo-α-1,5-L-arabinanase (EC 3.2.1.99)	-
Cellobiose	BglA	Athe_0458	bglA	-58	Gatatgagtgtaattgatttc	+	+	+	+	+	+	+	+	+	+	+	+	+	+		Beta-glucosidase (cellodextrinase) EC 3.2.1.21)	Csac_1089
Cellobiose	Cbp	Athe_0460	cbp-cbp2	-47	Aggcatattatcttattga	+	+	+	+	+	+	+	+	+	+	+	+	+	+	new motif	Cellobiose phosphorylase (EC 2.4.1.20)	Csac_1091
Cellobiose	Cbp2	Athe_0459				+	+	+	+	+	+	+	+	+	+	+	+	+	+	new motif	Cellobiose phosphorylase (EC 2.4.1.20), putative	Csac_1090
D-arabinose?	DrlK	-				-	-	-	+	-	-	-	-	-	-	-	-	-	-		Predicted D-ribulose kinase, FGGY family (like in T.maritima)	-
D-arabinose?	DarA	-				-	-	-	+	-	-	-	-	-	-	-	-	-	-		Predicted D-arabinose isomerase	-
Fructose	FruR	Athe_0146	fruRKAB-hpr-ptsI	-67	Aatcataaatgagcataaatga	+	+	+	+	+	+	+	+	+	+	+	+	+	+	FruR	Predicted regulator of fructose utilization, DeoR family
Fructose	FruK	Athe_0147				+	+	+	+	+	+	+	+	+	+	+	+	+	+	FruR	1-phosphofructokinase (EC 2.7.1.56)
Fructose	FruAB,Hpr,PtsI	Athe_0148-49-50-51				+	+	+	+	-	+	+	-	-	+	+	+	-	+	FruR	PTS transporter for Fructose
Fructose OS	BfrFEG	-				-	-	+	-	-	+	+	-	-	-	-	+	-	+	BfrR	Predicted ABC transporter for Fructosides (CUT1)	-
Fructose OS	BfrR	-				-	-	+	-	-	+	+	-	-	-	-	+	-	+	BfrR	Transcriptional regulator of FOS utilization, LacI family	-
Fructose OS	BfrA	-				-	-	+	-	-	+	+	-	-	-	-	+	-	+	BfrR	beta-fructofuranosidase (EC 3.2.1.26)	-
Mannitol, Sorbose?	ScrK	Athe_2118	scrK	-30	Tatactcaaagaaaaggggg	+	+	+	+	+	+	+	+	+	+	+	+	+	+		Fructokinase (EC 2.7.1.4)	Csac_1312
Mannitol?	MtlD	Athe_0537	mtlD	-42	Agaaaatcaaaaacttcatc	+	+	+	+	+	+	+	+	+	+	+	+	+	+		Mannitol 2-dehydrogenase (EC 1.1.1.67)	Csac_0763
Sorbose?	GutB	-				-	+	-	+	+	+	+	-	-	-	-	-	-	-		Sorbitol dehydrogenase (EC 1.1.1.14)	-
Rhamnose	RhaA	Athe_0702-706	Athe_0702-704-rhaR2-rhaA	n/a		+	+	+	+	+	+	+	-	-	+	+	+	-	-	RhaR2	Predicted dehydrogenase in rhamnose utilization; Putative transcriptional regulator of rhamnose utilization, DeoR family; L-rhamnose isomerase (EC 5.3.1.14)	Csac_0876
Rhamnose, Fucose	RhaB	Athe_0841	rhaB-rhaR	n/a		+	+	+	+	+	+	-	-	-	+	+	+	-	-	RhaR	Rhamnulokinase (EC 2.7.1.5) / Predicted Fuculose kinase (EC 2.7.1.51)
Rhamnose	RhaR	Athe_0842				+	+	+	+	+	+	+	+	#	+	+	+	+	+	RhaR	Transcriptional regulator of rhamnose utilization, DeoR family
Rhamnose OS	RhaYZX	Athe_2081-80-79	rhaYZX	-68	Caagtgaaggagggtataaa	+	+	+	+	-	+	+	-	-	+	-	+	-	-		Predicted ABC transporter for Rhamnose oligosaccharides (CUT1)
Rhamnose OS	RamA	-				-	-	-	-	-	-	-	-	-	+	+	-	-	-		alpha-L-rhamnosidase (EC 3.2.1.40)
Fucose	FucA	Athe_0695	fucA-rhaD1	-130	Taaaagacatcaaaatcaaa	+	+	+	+	+	+	+	-	-	+	+	+	-	-	RhaR	Predicted fuculose-1-phosphate aldolase (EC 4.1.2.17)	Csac_0865
Rhamnose	RhaD1	Athe_0696				+	+	+	+	+	+	+	-	-	+	-	+	-	-	RhaR	Predicted rhamnulose-1-phosphate aldolase (EC 4.1.2.19)	Csac_0866
Fucose	FucI	Athe_2073	fucI-alfA	-329	Aaaagtcaaacttttaatttt	+	#	+	#	#	+	-	-	-	+	+	+	-	#	FucR	L-fucose isomerase (EC 5.3.1.25)
Fucose OS	AlfA	Athe_2072				+	+	+	+	+	+	+	-	-	+	+	+	-	+	FucR	alpha-L-fucosidase (EC 3.2.1.51)
Fucose	FucR	Athe_2074	fucR	-26	Aataaaaggttattatacaaaa	+	+	+	+	+	+	+	#	#	+	+	+	-	+		Predicted fucose regulator, LacI family
Fucose OS	AlfB	-				-	+	-	+	+	+	+	+	+	-	-	+	+	-	FucR	alpha-L-fucosidase (EC 3.2.1.51), secreted	-
Fucose	KbaY, GatD, AdhB, Kinase, GatZ	-				-	+	-	-	-	+	+	-	-	-	-	-	-	-	FucR	new fucose pathway enzymes	-
Fucose OS	FaxABC	-				-	+	-	-	-	-	+	-	-	-	-	-	-	-	FucR	Predicted ABC transporter for Fucosylated arabinoxylosides	-
Fucose	FucXYZ	-				-	-	+	-	-	-	-	-	-	-	-	-	-	-	FucR	Predicted ABC transporter for Fucose	-
Glucuronate	KdgR	Athe_2387	kdgR-kdgAK-kduID-rhiN-pgl	-50	Tatgaataatacgcaacagcgtttc	+	+	+	+	+	+	+	+	+	+	+	+	-	-	KdgR	2-keto-3-deoxygluconate regulator, IclR family	Csac_0352
Glucuronate	KdgK, KdgA	Athe_2385-86				+	+	+	+	+	+	+	+	+	+	+	+	+	+	KdgR	2-dehydro-3-deoxygluconokinase (EC 2.7.1.45); 2-dehydro-3-deoxyphosphogluconate aldolase (EC 4.1.2.14)	Csac_0355-54
Glucuronate	KduI, KduD	Athe_2384-83				+	+	+	+	+	+	+	+	+	+	+	+	-	-	KdgR	4-deoxy-L-threo-5-hexosulose-uronate ketol-isomerase (EC 5.3.1.17); 2-dehydro-3-deoxy-D-gluconate 5-dehydrogenase (EC 1.1.1.127)	Csac_0356-57
Pectin OS	RhiN	Athe_2381				+	+	+	+	+	+	+	+	+	+	+	+	-	-	KdgR	Unsaturated rhamnogalacturonyl hydrolase (EC 3.2.1.172)
Pectin OS	Pgl	Athe_2380				+	+	+	+	+	+	+	+	+	+	+	-	-	-	KdgR	Polygalacturonase (EC 3.2.1.15)
Galacturonate, Glucuronate	UxaC	Athe_1402	uxaC	-77	Caaacagattttgttgtg	+	+	+	+	+	+	+	+	+	+	+	+	+	-		Uronate isomerase (EC 5.3.1.12)	Csac_1949
Glucuronides	GusB^	Athe_2086	^truncated	n/a		+	+	+	-	+	+	-	-	-	-	-	+	-	-		beta-glucuronidase (EC 3.2.1.31)
Glucuronate;Xylan	AguX	Athe_0854	aguX-uxuBA-bgaL	n/a		+	+	+	+	+	+	+	+	+	+	-	+	+	-	XynR	Xylan alpha-1,2-glucuronosidase (EC 3.2.1.131)
Glucuronate	UxuA, UxuB	Athe_0855-56				+	+	+	+	+	+	+	+	+	+	-	+	+	-	XynR	Mannonate dehydratase (EC 4.2.1.8); D-mannonate oxidoreductase (EC 1.1.1.57)
Glucuronate;Xylan	BgaL	Athe_0857				+	+	+	+	+	+	+	+	-	+	-	+	+	-	XynR	Beta-galactosidase (EC 3.2.1.23)
Glucuronides	Ugl^	Athe_0099^	^truncated			+	+	-	-	+	-	-	-	-	+	-	-	-	-		d-4,5-unsaturated β-glucuronyl hydrolase (EC 3.2.1.180)
Xylan	BxgL1-X	Athe_0847-48	bxgL1-X	-67	Agattcacaattt	+	+	+	+	+	+	+	+	+	+	-	-	+	-	BxgRS	Predicted ABC transporter for glucuronoxylan oligosaccharides (CUT1)
Xylan	BxgLFG	Athe_0849-50-51	bxgLFG	-59	Agtagagaatga	+	+	+	+	+	+	+	+	+	+	-	-	+	-	BxgRS	Predicted ABC transporter for glucuronoxylan oligosaccharides (CUT1)
Xylan	BxgSR	Athe_0852-53	bxgSR	n/a		+	+	+	+	+	+	+	+	+	+	-	-	+	-		Predicted two-component regulator for glucuronoxylan oligosaccharides utilization
Galactose	GalE, GalK, GalT	Athe_0938-39-40	galEKT	-45	Aggaagaaagg	+	+	+	+	+	+	+	+	+	+	+	+	+	+		UDP-glucose 4-epimerase (EC 5.1.3.2); Galactokinase (EC 2.7.1.6); Galactose-1-phosphate uridylyltransferase (EC 2.7.7.10)
Galactose OS	AgaL2	Athe_0468	agaL2	-36	Aaaagaaccagctt	+	+	+	+	+	+	+	+	+	+	+	+	+	+		Alpha-galactosidase (EC 3.2.1.22)
Galactose OS	AgaL1	Athe_1104	agaL1	-26	Atatattcatggaa	+	+	+	+	+	+	+	+	+	+	+	+	+	-		Alpha-galactosidase (EC 3.2.1.22)
Galactose OS	LacZ1	Athe_1927	lacZ1	n/a		+	+	+	+	+	+	+	+	+	+	+	+	+	+		Beta-galactosidase (EC 3.2.1.23)
Galactose OS	LacZ2	-				-	+	+	-	-	+	-	-	-	-	-	-	-	-		Beta-galactosidase (EC 3.2.1.23)
Galactose OS	EbgM	Athe_2370	ebgM	-46	Gtaaaaacaaagccttg	+	+	+	+	+	+	+	-	+	+	-	+	-	-		Evolved beta-D-galactosidase, alpha subunit
Arabinogalactan	GanBC^	-	^truncated	n/a		#	+	+	+	+	+	-	-	-	-	-	-	-	-	GosRS	Arabinogalactan endo-1,4-beta-galactanase (EC 3.2.1.89), secreted	-
Arabinogalactan	GosRS	-				-	+	+	+	+	+	+	-	-	-	-	+	-	-	GosRS	Predicted two-component regulator for GOS utilization	-
Arabinogalactan	GosXYZ	-				-	+	+	+	+	+	+	-	-	-	-	+	-	-	GosRS	Predicted ABC transporter for Galactose oligosaccharides (CUT1)	-
Kojibiose;Trehalose;Maltose	KojP, PgmB	Athe_0397-98	pgmB-kojP	-34	Atacaacaatcacagcaaa	+	+	+	-	+	+	+	+	+	+	+	+	-	+	KojR	Kojibiose phosphorylase (EC 2.4.1.230); Beta-phosphoglucomutase (EC 5.4.2.6)
Kojibiose; Trehalose	KojEFG	Athe_0399-400-401	kojEFG	-48	Atcgaaaacatttccgaaat	+	+	+	-	+	+	+	+	+	+	+	+	-	+	KojR	Predicted ABC transporter for Kojibiose/Trehalose (CUT1)
Kojibiose; Trehalose	KojR	Athe_0402	kojR	-47	Caaggttttagtgaaacatt	+	+	+	-	+	+	+	+	+	+	+	+	-	+	KojR	Kojibiose/trehalose utilization transcriptional repressor, LacI family
Trehalose	TreP	Athe_0403	treP	-35	Gtaaaaaagattttgctgcg	+	+	+	-	+	+	+	+	+	+	+	+	-	+	KojR	Trehalose phosphorylase (2.4.1.64)
Maltose OS	NplT	Athe_2579	nplT	-43	Aatgttgtatttcaaaaaa	+	+	+	+	+	+	+	+	+	+	+	+	+	+	MalR	Neopullulanase (EC 3.2.1.135)
Maltose OS	MalFG	Athe_2578-77	malFG-glgP-malR	-46	Caagagcaaacgattgca	+	+	+	+	+	+	+	+	+	+	+	+	+	+	MalR	Predicted ABC transporter for Maltose/maltodextrin (CUT1)
Maltose OS	GlgP	Athe_2576				+	+	+	+	+	+	+	+	+	+	+	+	+	+	MalR	Glycogen phosphorylase (EC 2.4.1.1)
Maltose OS	MalR	Athe_2575				+	+	+	+	+	+	+	+	+	+	+	+	+	+	MalR	Maltose operon transcriptional repressor MalR, LacI family
Maltose OS	MalE	Athe_2574	malE	-47	Atcaaacgtttgcatatt	+	+	+	+	+	+	+	+	+	+	+	+	+	+	MalR	Predicted ABC transporter for Maltose/maltodextrin (CUT1)
Maltose OS	AmyA	Athe_0143	amyA	-34	Agaacaaattgaaaaagg	+	+	+	+	+	+	+	+	+	+	+	+	+	+	MalR	Alpha-amylase (EC 3.2.1.1)
Maltose OS	Cga	Athe_0228	cga	-49	Tactgcaaatgtttgcgtaa	+	+	+	+	+	+	+	+	+	+	+	+	+	+	MalR	Glucoamylase (EC 3.2.1.3)
Maltose OS	PulA	Athe_0609	pulA-amyX	-116	Caaagttaaagcaaaccttt	+	+	+	+	+	+	+	+	+	+	+	+	+	+	MalR	Limit dextrin alpha-1,6-maltotetraose-hydrolase (EC 3.2.1.196) / Pullulanase (EC 3.2.1.41), secreted
Maltose OS	AmyX	Athe_0610				+	-	-	+	+	+	-	+	+	-	-	-	-	+	MalR	Putative alpha-amylase (EC 3.2.1.1), secreted
Maltose?	MalR1	Athe_2204	malR1	-46	Aaactttaagag	+	+	+	+	+	+	+	+	+	+	+	+	+	+		Maltose operon transcriptional repressor MalR, LacI family
Maltose OS	PulA2	Athe_0448	pulA2	-56	Atataatttcaaaatattgc	+	+	+	+	+	+	+	+	+	+	+	+	+	+		Pullulanase (EC 3.2.1.41)
Maltose OS	MalL	Athe_0165	malL	-31	Cagagtacattattgta	+	+	+	+	+	-	+	+	+	+	+	+	-	+		Oligo-1,6-glucosidase (EC 3.2.1.10)
Maltose OS	AmyA2	Athe_2593		n/a		+	+	+	-	-	+	+	-	+	+	+	+	-	+		Alpha-amylase (EC 3.2.1.1)
Maltose OS	AmyB	-				-	+	-	+	-	+	-	-	-	-	-	-	-	-		Alpha-amylase (EC 3.2.1.1), secreted
Maltose?	MalR2	Athe_2311	malR2	-55	Aaagccaaaatcgatta	+	+	+	+	+	+	+	+	+	+	+	-	-	-		Maltose operon transcriptional repressor MalR2, LacI family	Csac_2494
Maltose?	MalEFG2	Athe_2310-09-08	malEFG2	-165	Tagcgtaaacgattacggtg	+	+	+	+	+	+	+	+	+	+	+	+	-	-	MalR2	Predicted ABC transporter for Maltose/maltodextrin (CUT1)	Csac_2491-92-93
Nigerose; Maltose	MalP, NigP	-				-	+	+	-	-	-	+	-	-	-	-	-	-	-		Maltose phosphorylase (EC 2.4.1.8); Nigerose phosphorylase (EC 2.4.1.279)
Nigerose; Maltose	NigXYZ	-				-	+	+	-	-	-	+	-	-	-	-	-	-	-		Predicted ABC transporter for Nigerose/Maltose (CUT1)
Mannose OS	MosE	Athe_2557	mosERP	-58	Atataaagtgaacgatt	+	+	+	-	+	+	+	+	+	+	+	+	+	-	MosR	Cellobiose 2-epimerase (EC 5.1.3.11)
Mannose OS	MosR	Athe_2556				+	+	+	-	+	+	+	+	+	+	+	+	+	-	MosR	Transcriptional regulator of mannoside utilization, LacI family
Mannose OS	MosP	Athe_2555				+	+	+	-	+	+	+	+	+	+	+	+	+	-	MosR	Beta-1,4-mannooligosaccharide phosphorylase (EC 2.4.1.319)
Mannose OS	MosABC	Athe_2554-53-52	mosABC	-117;-56'	Gtataaaatat; Gtagttgtttt	+	+	+	-	+	+	+	+	+	+	+	+	+	-	MosR, MosSQ	Predicted ABC transporter for Mannose oligosaccharides (CUT1)
Mannose OS	MosSQ	Athe_2551-50	mosSQ	-25	Caatattcttcttagt	+	+	+	-	+	+	+	+	+	+	#	+	+	-		Predicted two-component regulator for mannoglucan utilization
Mannose	ManB	Athe_1752	manB	-54	Ggtttcaagattta	+	+	+	+	+	+	+	+	+	+	+	+	+	+		Phosphomannomutase (EC 5.4.2.8)/Phosphoglucomutase (EC 5.4.2.2)
Mannose	GT	Athe_0232	GT-manT-mnnA	-41	Aaaccctcttaaa	+	+	+	+	+	+	+	+	+	+	+	+	+	+		α-1,4-glucosyltransferase (EC 2.4.1.-)
Mannose	ManT	Athe_0233				+	+	+	+	+	+	+	+	+	+	+	+	+	+		Mannose-1-phosphate guanylyltransferase (EC 2.7.7.13) / Phosphomannomutase (EC 5.4.2.8)
Mannose OS	MnnA	Athe_0234				+	+	+	-	+	+	+	+	+	+	+	+	+	+		Endo-β-1,4-mannanase (EC 3.2.1.78)
Mannose OS	MnnB	Athe_0227	mnnB	-34	Aagagactttacaaacac	+	+	+	+	+	+	+	+	+	+	+	+	+	+		Beta-1,4-mannosidase (EC 3.2.1.25)
Mannose OS	ManP	Athe_0536	manP	-58	Gaaatttcgaaataaa	+	+	+	+	+	+	+	+	+	+	+	+	+	+		1,2-β-oligomannan phosphorylase (EC 2.4.1.339)
monosaccharides	GxgX	Athe_0104	gxgX-gxgRS-gxgA2	-19	Tgagggaggaaaaac	+	+	+	-	+	+	+	+	-	+	-	+	-	+	GxgRS	Predicted SBP component of ABC transporter
monosaccharides	GxgRS	Athe_0103-102				+	+	+	+	+	+	+	+	+	+	-	+	-	+	GxgRS	Predicted two-component regulator for glucose/xylose/galactose utilization	Csac_2509-08
monosaccharides	GxgA2	Athe_0101				+	+	+	+	+	+	+	+	+	+	-	+	-	+	GxgRS	Predicted ABC transporter for Xylose/Glucose/Galactose/Fructose (CUT2)
monosaccharides	GxgCAB	Athe_0105-106-107	gxgCAB	-42	Gcaaatcaaacaaaa	+	+	+	+	+	+	+	+	-	+	-	+	-	+	GxgRS	Predicted ABC transporter for Xylose/Glucose/Galactose/Fructose (CUT2)	Csac_2504-05-06, Csac_2510
Xylan	XloR	-				-	-	+	-	+	+	-	+	+	-	-	-	-	-	XloR	Transcriptional regulator of XOS utilization, LacI family	-
Xylan	XloEFG	Athe_0174-75-76	xloEFG-X-GH129-axoFGE-xynFED-xyn10A-xynXB	-147	Aaaagaaagttgatt	+	+	+	+	+	+	+	+	+	+	-	+	-	-	AraR, XynR	Predicted ABC transporter for Xylan oligosaccharide (CUT1)	Csac_2419-18-17
Xylan	GH129	Athe_0178				+	+	+	+	+	+	+	+	+	+	-	+	-	-	AraR, XynR	potential glycosyl hydrolase from GH129 family	Csac_2415
Xylan	AxoEFG	Athe_0179-80-81				+	+	+	+	+	+	+	+	+	+	-	+	-	-	AraR, XynR	Predicted ABC transporter for Arabinoxylan oligosaccharide (CUT1)	Csac_2414-13-12
Xylan	XynF	Athe_0182				+	+	-	+	-	-	+	-	-	+	-	+	-	-	AraR, XynR	Bifunctional β-1,4-xylanase / α-L-arabinosidase (XynF) (EC 3.2.1.55|3.2.1.8), secreted	Csac_2411
Xylan	XynE	Athe_0183				+	+	-	+	-	-	+	-	-	+	-	+	-	-	AraR, XynR	Xylanase E (XynE) (EC 3.2.1.8), secreted	Csac_2410
Xylan	XynD	Athe_0184				+	+	-	+	-	-	+	-	-	+	-	+	-	-	AraR, XynR	β-xylosidase D (XynD) (EC 3.2.1.37)	Csac_2409
Xylan	Xyn10A	Athe_0185				+	+	-	+	-	-	+	-	-	+	-	+	-	-	AraR, XynR	Endo-1,4-beta-xylanase (EC 3.2.1.8)	Csac_2408
Xylan	XynX	Athe_0186				+	+	-	+	-	-	+	-	-	+	-	+	-	-	AraR, XynR	Feruloyl esterase (EC 3.1.1.73)	Csac_2407
Xylan	XynB	Athe_0187				+	+	-	+	-	+	+	-	-	+	-	+	-	-	AraR, XynR	β-xylosidase B (XynB) (EC 3.2.1.37)	Csac_2404
Xylan	XynM	Athe_2722	xynMNC	-79	Agaaactatgttgtata	+	+	+	+	+	+	+	+	+	+	+	+	+	+	XynR	Polysaccharide deacetylase / GH2 hydrolase, xylan inducible	Csac_0206
Xylan	XynN	Athe_2723				+	+	+	+	+	+	+	+	+	+	+	+	+	+	XynR	Polysaccharide deacetylase, xylan inducible	Csac_0205
Xylan	XynC	Athe_2724				+	+	+	+	+	+	+	+	+	+	+	+	+	+	XynR	Endo-1,4-beta-xylanase (EC 3.2.1.8)	Csac_0204
Xylose	XynR	Athe_0566	xynR-xylB	-74	Aaagaataatcga	+	+	+	+	+	+	+	+	+	+	+	+	+	+	XynR	Transcriptional regulator of xylan utilization, LacI family
Xylose	XylB	Athe_0567				+	+	+	+	+	+	+	+	+	+	+	+	+	+	XynR	Xylulose kinase (EC 2.7.1.17)
Xylose	XylA	Athe_0603	xylA	-106	Agatattagtttgt	+	+	+	+	+	+	+	+	+	-	-	-	-	-	XylR	Xylose isomerase (EC 5.3.1.5)	-
Xylose	XylA2	-				-	-	-	-	-	-	-	-	-	+	+	+	+	+		Xylose isomerase (EC 5.3.1.5), alternative	Csac_1154
Xylan	Xyl3A	Athe_2354	xyl3A	-105	Aaatagaataata	+	+	+	+	+	+	+	+	+	+	+	+	+	+	XynR	Xylan 1,4-beta-xylosidase (EC 3.2.1.37)
Xylan	XynUVW	Athe_0614-15-16	xynUVW	-38	Agtttgtttaag	+	+	+	+	+	+	+	+	+	+	+	+	+	+	XylR	Predicted ABC transporter for beta-xyloside/xylose (CUT1)	Csac_0692-93-94
Xylan	XylR	Athe_0617	xylR-xynA	-30	Aaagcttaatta	+	+	+	+	+	+	+	+	+	+	+	+	+	+		Xylose-responsive transcription regulator, ROK family	Csac_0695
Xylan	XynA	Athe_0618				+	+	+	+	+	+	+	+	+	+	+	+	+	+	XynR(weak)	Endo-1,4-beta-xylanase (EC 3.2.1.8), secreted	Csac_0696
Xylan	XynA2	Athe_0088-89	Athe_0088-xynA2	-153	Taaccttttgata	+	+	-	+	-	+	-	-	-	-	+	-	+	-	XynR(weak)	Endo-1,4-beta-xylanase (EC 3.2.1.8), secreted	-
Xylan	XynA3	-				-	+	-	+	-	+	-	+	+	-	-	-	+	+		Endo-1,4-beta-xylanase (EC 3.2.1.8), secreted	-
Xylan	XynA4	-				-	-	-	+	-	-	+	-	-	+	-	+	-	-		Endo-1,4-beta-xylanase (EC 3.2.1.8), secreted	-
Xylan	XynZ	-				-	-	-	+	+	-	-	-	-	-	-	-	-	-		Endo-1,4-beta-xylanase (EC 3.2.1.8), secreted	-
Xylan	XylZ	-				-	+	-	+	+	+	-	-	-	+	+	+	-	-		Xylan 1,4-beta-xylosidase (EC 3.2.1.37)	-
Xylan	AxuABC	Athe_2054-52	axuABC	-64	Taattttgactttaaaat	+	+	-	-	+	+	+	+	+	+	+	+	+	+	AxuRS	Predicted ABC transporter for Alpha-xylosides	Csac_1359-58-57
Xylan	AxuSR	Athe_2056-55	axuSR	-27	Tatagttaactcccatgtg	+	+	-	-	+	+	+	+	+	+	+	+	+	+		Predicted two-component regulator for alpha-xyloside utilization	Csac_1356-55
Xylan	XylS	Athe_2057	xylS	-72	Gagtgttttagacctcttta	+	+	+	+	+	+	+	+	+	+	+	+	+	+	XylQ	alpha-xylosidase (EC 3.2.1.177)	Csac_1354
Xylan	XylQ	Athe_2058	xylQ	-57	Gatattaccctattgttt	+	+	+	+	+	+	+	+	+	+	+	+	+	+	XylQ	Predicted alpha-xyloside utilization transcriptional regulator, AraC family
Inositol?	IolR	Athe_0343	iolR	-28	Agaagtaaaagtatctgg	+	+	+	+	+	+	+	+	+	+	+	+	+	+		Predicted transcriptional regulator of the myo-inositol catabolic operon, LacI family	Csac_1171
Inositol?	IolG, IolI	Athe_0344-45	iolGI	-36	Tgtaatcaattacacaatt	+	+	+	+	+	+	+	+	+	+	+	+	+	+	IolR	Myo-inositol 2-dehydrogenase (EC 1.1.1.18); Inosose isomerase (EC 5.3.99.11)	Csac_1172-73
Pectin OS	HemR	Athe_2329	hemR	-51	Gcccaaaaatgagggtttaa	+	+	+	+	+	+	+	+	+	-	-	+/-'	-	-		Predicted pectin utilization transcriptional regulator, AraC family
Pectin OS	HemXYZ	Athe_2330-31-32	hemXYZ	-97	Gtaaagcccgctgacaagt	+	+	+	+	+	+	+	+	+	-	-	+/-'	-	-	HemR	Predicted pectin oligosaccharide ABC transporter (CUT1)
Galacturonate	HemE	Athe_2333	hemE	-36	Aaacttaaacaaaagaaa	+	+	+	+	+	+	+	+	+	+	+	+	-	-		Predicted phosphogluconate dehydratase (EC 4.2.1.12)
Galacturonate	HemGD	Athe_2335-34	hemG-hemD	n/a		+	+	+	+	+	+	+	+	+	+	+	+	-	-	UxaR	Predicted D-mannonate:D-gluconate epimerase; Predicted D-mannonate oxidoreductase (EC 1.1.1.57)
Galacturonate	UxaR	Athe_2392	uxaRKHGF	-47	Taagctgacacacaa	+	+	+	+	+	+	+	+	+	+	+	+	-	+	UxaR	Transcriptional repressor Athe_2392, DeoR family	Csac_0347
Galacturonate	UxaK	Athe_2391				+	+	+	+	+	+	+	+	+	+	+	+	-	-	UxaR	Carbohydrate kinase Athe_2391, FGGY family	Csac_0348
Galacturonate	UxaH	Athe_2390				+	+	+	+	+	+	+	+	+	+	+	+	-	-	UxaR	Fructose-bisphosphate like aldolase Athe_2390	Csac_0349
Galacturonate	UxaG	Athe_2389				+	+	+	+	+	+	+	+	+	+	+	+	-	-	UxaR	Xylose isomerase domain protein TIM barrel Athe_2389	Csac_0350
Galacturonate	UxaF	Athe_2388				+	+	+	+	+	+	+	+	+	+	+	+	-	-	UxaR	Carbohydrate reductase Athe_2388	Csac_0351
Cellulose	CelD	Athe_0594	celD	-43	Ttataacgagatgataacgat	+	+	+	+	+	+	+	+	+	+	+	+	+	+	AviRS	Endo-β-1,3:1,4-glucanase (EC 3.2. 1.73) / Xylanase (EC 3.2.1.8), secreted	Csac_0678
Cellulose	AviABC	Athe_0595-96-97	aviABC	-65	Gaaaagttcaaagaacaatt	+	+	+	+	+	+	+	+	+	+	+	+	+	+	AviRS	Predicted ABC transporter for Avicel oligosaccharides (CUT1)	Csac_0679-80-81
Cellulose	AviD	Athe_0598	aviD-aviSR	-43	Taaaagtgtttatatttaaaat	+	+	+	+	+	+	+	+	+	+	+	+	+	+		Predicted ABC transporter for Avicel oligosaccharides (CUT1), SBP	Csac_0682
Cellulose	AviSR	Athe_0599-600				+	+	+	+	+	+	+	+	+	+	+	+	+	+		Predicted two-component regulator for Avicel utilization	Csac_0683-84
Cellodextrin	LicA	-				-	+	+	-	+	+	+	-	-	+	+	-	+	-	CdxRS	Beta-glucanase precursor (EC 3.2.1.73)	Csac_2548
Cellodextrin	CdxP	-				-	+	+	-	+	+	+	-	-	+	-	+	+	-	CdxRS	Cellodextrin phosphorylase (EC 2.4.1.49)	Csac_2547
Cellodextrin	CdxXYZ	-				-	+	+	-	+	+	+	-	-	+	-	+	-	-	CdxRS	Predicted ABC transporter for Cellodextrin (CUT1)	Csac_2542-43-44
Cellodextrin	CdxRS	-				-	+	+	-	+	+	+	-	-	+	-	+	-	-	CdxRS	Predicted two-component regulator for cellodextrin utilization	Csac_2546-45
Pectin OS	LplD	Athe_2028	lplD	-33	Tgaaattcacaattatt	+	+	+	+	+	+	+	+	+	+	+	+	+	-		alpha-galacturonidase (EC 3.2.1.67)	-
Pectin OS	PecXYZX1	Athe_2032-31-30-29	pecXYZ-pecX2	n/a		+	+	+	+	+	+	-	-	-	-	-	-	-	-	PecR2	Predicted ABC transporter for Pectin oligosaccharides (CUT1)	-
Pectin OS	PecR2	Athe_2033	pecR2	n/a		+	+	+	+	+	+	-	-	-	-	-	-	-	-	new motif	Predicted hemicellulose utilization transcriptional regulator, AraC family	-
Pectin OS	PelB	Athe_1569	pelB	-31	Ataaaacttaaagtaata	+	+	+	-	+	+	-	+	+	+	+	+	+	-		Exo-polygalacturonase (EC 3.2.1.67)
Cellulose	CelA1	Athe_1867	celA1-B1-A2-B2-C	-32	Cgaaataaactgaatga	+	+	-	-	+	+	-	-	-	+	-	+	+	+	new motifs	Beta-1,4-glucanase (cellulase) (EC 3.2.1.4), secreted	Csac_1076
Cellulose	CelB1	Athe_1859				+	+	-	-	-	+	-	-	-	+	-	+	-	+	new motifs	Mannan endo-1,4-beta-mannosidase (EC 3.2.1.78) / Beta-1,4-glucanase (cellulase) (EC 3.2.1.4), secreted	Csac_1077
Cellulose	CelA2	Athe_1857				+	+	-	-	-	+	-	-	-	-	-	+	+	+	new motifs	Beta-1,4-glucanase (cellulase) (EC 3.2.1.4), secreted
Cellulose	CelB2	Athe_1866				+	+	-	-	+	+	-	-	-	+	-	+	+	+	new motifs	Mannan endo-1,4-beta-mannosidase (EC 3.2.1.78) / Endo beta-1,4-glucanase (cellulase) (EC 3.2.1.4), secreted	Csac_1078
Cellulose	CelC	Athe_1865				+	+	-	-	+	+	-	+	+	+	-	+	-	+	new motifs	Glucan 1,4-beta-glucosidase (EC 3.2.1.74) / Mannan endo-1,4-beta-mannosidase (EC 3.2.1.78), secreted	Csac_1079
Cellulose	CelF	Athe_1860	celF	n/a		+	+	-	-	+	+	-	-	-	-	-	+	-	+	new motif	Beta-1,4-glucanase (cellulase) (EC 3.2.1.4) / Cellulose 1,4-beta-cellobiosidase (reducing end) (EC 3.2.1.176), secreted
Pectin	PecR	Athe_1856	pecR	-87	Tgtgaaatagctttag	+	+	-	-	+	+	-	+	+	-	-	-	-	-	PecR	Predicted transcriptional regulator for pectin utilization, AraC family
Pectin	PecA	Athe_1855	pecABC	-187	Taacagtggagtagaggag	+	-	-	-	-	+	-	+	-	-	-	-	-	-	PecR	Pectate lyase (EC 4.2.2.2), secreted
Pectin	PecB	Athe_1854				+	+	-	-	+	+	-	+	+	-	-	-	-	+	PecR	Pectate lyase (EC 4.2.2.2), secreted
Pectin	PecC	Athe_1853				+	+	-	-	-	+	-	+	-	-	-	-	-	+	PecR	Rhamnogalacturonan endolyase (EC 4.2.2.23), secreted
Cellulose	CelB3	-				-	-	-	-	-	-	-	+	-	-	-	-	+	-		Beta-1,4-glucanase (cellulase) (EC 3.2.1.4), secreted	-
Cellulose	Cel5C	-				-	-	-	-	-	+	-	-	-	-	+	-	-	-		Beta-1,4-glucanase (cellulase) (EC 3.2.1.4), secreted	-
Ribose	RbsABC	-				-	-	-	+	-	-	-	-	-	-	-	-	-	-		Predicted ABC transporter for Ribose	-
Ribose	RbsD, RbsK	-				-	-	-	+	-	-	-	-	-	-	-	-	-	-		D-ribose pyranase (EC 5.4.99.62); Ribokinase (EC 2.7.1.15)	-
GlcNAc	NagA	Athe_0096	nagA-GH30	n/a		+	+	+	+	+	+	+	+	+	+	+	+	+	+		N-acetylglucosamine-6-phosphate deacetylase (EC 3.5.1.25)
-	GH30	Athe_0097				+	+	+	-	+	+	+	-	-	+	+	+	+	+		putative glycosyl hydrolase, family30
GlcNAc	NagB	-				-	+	+	-	-	-	+	-	-	-	-	-	-	-		Glucosamine-6-phosphate deaminase [isomerizing], alternative (EC 3.5.99.6)	-
Chitin; GlcNAc	ChbM	-				-	+	+	-	-	-	+	-	-	-	-	-	-	-		N-acetylglucosamine phosphomutase (EC 5.4.2.3)	-
Chitin; GlcNAc	ChbP	-				-	+	+	-	-	-	+	-	-	-	-	-	-	-		N,N'-diacetylchitobiose phosphorylase (EC 2.4.1.280)	-
Chitin; GlcNAc	Hex	-				-	+	+	+	-	+	+	-	-	+	+	-	-	+		β-N-acetylhexosaminidase (EC 3.2.1.52)
Chitin; GlcNAc	ChiA	-				-	-	-	+	-	-	+	-	-	-	+	-	-	-		Chitinase (EC 3.2.1.14), secreted
Sorbose?	SrlD	Athe_0698	srlD	n/a		+	+	+	+	+	+	+	-	-	+	-	+	-	-		Sorbitol dehydrogenase (EC 1.1.1.9)
Sorbose?	SorE	Athe_0699	sorE	-55	Atgataacattgatgttata	+	+	+	+	+	+	+	-	-	+	-	+	-	-		L-sorbose reductase (EC 1.1.1.289)
Deoxynucleoside	DeoZ	Athe_1783	deoZ-mtaP-deoUVWR-cda-deoACBD	-67	Gtcagatgtcagatgt	+	+	+	+	+	+	+	+	-	+	+	+	-	+	DeoR	Predicted deoxynucleoside ABC transporter, substrate-binding protein
Deoxynucleoside	MtaP	Athe_1782				+	+	+	+	+	+	+	+	-	+	+	+	-	+	DeoR	5'-methylthioadenosine phosphorylase (EC 2.4.2.28)
Deoxynucleoside	DeoUVW	Athe_1781-80-79				+	+	+	+	+	+	+	+	-	+	+	+	-	-	DeoR	Predicted deoxynucleoside ABC transporter
Deoxynucleoside	DeoR	Athe_1778				+	+	+	+	+	+	+	+	-	+	+	+	+	+	DeoR	Transcriptional regulator for deoxynucleoside utilization, GntR family
Deoxynucleoside	Cda	Athe_1777				+	+	+	+	+	+	+	+	+	+	+	+	+	+	DeoR	Cytidine deaminase (EC 3.5.4.5)
Deoxynucleoside	DeoA	Athe_1775				+	+	+	+	+	+	+	+	+	+	+	+	+	+	DeoR	Pyrimidine-nucleoside phosphorylase (EC 2.4.2.2)
Deoxynucleoside	DeoC	Athe_1774				+	+	+	+	+	+	+	+	+	+	+	+	+	+	DeoR	Deoxyribose-phosphate aldolase (EC 4.1.2.4)
Deoxynucleoside	DeoB	Athe_1773				+	+	+	+	+	+	+	+	+	+	+	+	+	+	DeoR	Phosphopentomutase (EC 5.4.2.7)
Deoxynucleoside	DeoD	Athe_1772				+	+	+	+	+	+	+	+	+	+	+	+	+	+	DeoR	Purine nucleoside phosphorylase (EC 2.4.2.1)
Oligosaccharides	MsmK	Athe_1803	msmK	-56	Tagaagaagattt	+	+	+	+	+	+	+	+	+	+	+	+	+	+	XylR	ABC transporter ATP-binding protein-multiple sugar transport
Rhamnose	RhaD2	Athe_2580	rhaD2-RamA	-61	Gaacaaaaaatc	+	+	+	+	+	+	+	+	+	+	-	+	+	+		Predicted rhamnulose-1-phosphate aldolase (EC 4.1.2.19)	Csac_0425
Rhamnose OS	RamA	Athe_2581				+	+	+	+	+	+	+	+	-	+	+	+	-	-		α-L-rhamnosidase (EC 3.2.1.40)	Csac_0424
Rhamnogalacturonides	RamB	Athe_2094	ramB	n/a		+	+	-	+	+	+	-	-	-	-	-	+	-	-		alpha-L-rhamnosidase
Rhamnogalacturonides	RglFGH	Athe_2093	rglFGH-rglX	-109	Aaaccaaaa	+	+	-	+	+	+	-	-	-	-	-	+	-	-		Putatuve rhamnogalacturonides ABC transporter
Rhamnogalacturonides	RglX	Athe_2090				+	+	-	+	+	+	-	-	-	-	-	+	-	-		Rhamnogalacturonan exolyase (EC 4.2.2.24)
-	n/a	Athe_1993	Athe_1993-94-95-96-97	-47	Gagaagaaatat	+	-	-	-	-	-	-	-	-	-	-	-	-	-	Athe_1993	RpiR regulator, HPR reductase, Fba aldolase, gluconate tr-r, FGGY kinasse
-	n/a	Athe_0085	Athe_0085-86-87	-67	Cagaaaaaca	+	+	+	-	+	+	-	-	-	+	+	+	+	-		ABC transporter, CUT1 family
Mannose OS	MosP2	Athe_0679	mosP2	-70	Tgtaattattca	+	+	+	+	+	+	+	+	+	+	+	+	+	+		Beta-1,4-mannooligosaccharide phosphorylase (EC 2.4.1.319), potential
-	GH106	Athe_2076	Athe_2076-77-78	n/a		+	-	-	+	+	+	-	-	-	-	-	+	-	-		putative glycosyl hydrolase from GH106 family
Arabinose OS	HypBA1	Athe_2242	hypBA1	-40	Agtttagaaaaa	+	+	+	+	-	+	+	-	-	+	+	+	-	-		Non-reducing end beta-L-arabinofuranosidase (EC 3.2.1.185)
Glycolysis	Glk	Athe_0552		-33	Caaaatcttaagaattggaaaggaga	+	+	+	+	+	+	+	+	+	+	+	+	+	+		Glucokinase (EC 2.7.1.2)
Glycolysis	CggR	Athe_1407	cggR-gap-(pgk-tpi)-pgm-eno	-55	Gggactaaaaag	+	+	+	+	+	+	+	+	+	+	+	+	+	+	CggR	Central glycolytic genes regulator, DeoR family
Glycolysis	Gap	Athe_1406				+	+	+	+	+	+	+	+	+	+	+	+	+	+	CggR	NAD-dependent glyceraldehyde-3-phosphate dehydrogenase (EC 1.2.1.12)
Glycolysis	Pgk-Tpi	Athe_1405				+	+	+	+	+	+	+	+	+	+	+	+	+	+	CggR	Phosphoglycerate kinase (EC 2.7.2.3) / Triosephosphate isomerase (EC 5.3.1.1)
Glycolysis	BiPgm	Athe_1404				+	+	+	+	+	+	+	+	+	+	+	+	+	+	CggR	2,3-bisphosphoglycerate-independent phosphoglycerate mutase (EC 5.4.2.12)
Glycolysis	Eno	Athe_1403				+	+	+	+	+	+	+	+	+	+	+	+	+	+	CggR	Enolase (EC 4.2.1.11)
Glycolysis	Pgi2	Athe_0619	pgi2-Athe_0620-fba2	-29	Agaaaattttaaag	+	+	+	+	+	+	+	+	+	+	+	+	+	+		Glucose-6-phosphate isomerase (EC 5.3.1.9) / Mannose-6-phosphate isomerase (EC 5.3.1.8)
Glycolysis	Fba2	Athe_0621				+	+	+	+	+	+	+	+	+	+	+	+	+	+		Fructose-bisphosphate aldolase class II (EC 4.1.2.13)
Glycolysis	Ppi-Pfk	Athe_1824	ppi-pfk	-55	Gcttctatgttt	+	+	+	+	+	+	+	+	+	+	+	+	+	+		Pyrophosphate-dependent fructose 6-phosphate-1-kinase (EC 2.7.1.90)
Glycolysis	Pfk	Athe_1265	Athe_1263-64-pfk-pyk-Athe_1267	-16	Aagaggtgagatg	+	+	+	+	+	+	+	+	+	+	+	+	+	+		6-phosphofructokinase (EC 2.7.1.11)
Glycolysis	Pyk	Athe_1266				+	+	+	+	+	+	+	+	+	+	+	+	+	+		Pyruvate kinase (EC 2.7.1.40)
Pentose Phosphate pathway	Tkt	Athe_2060-2059	tkt	-100	Atgatataatata	+	+	+	+	+	+	+	+	+	+	+	+	+	+		Transketolase (EC 2.2.1.1)
Pentose Phosphate pathway	Tal	Athe_1489	tal	-37	Tacgaagaaaattaa	+	+	+	+	+	+	+	+	+	+	+	+	+	+		Transaldolase (EC 2.2.1.2)
Pentose Phosphate pathway	Rpe	Athe_1047	rpe	n/a		+	+	+	+	+	+	+	+	+	+	+	+	+	+		Ribulose-phosphate 3-epimerase (EC 5.1.3.1)
Pentose Phosphate pathway	Rpi	Athe_0632	Athe_0630-31-rpi	-45	Gaatgggaagat	+	+	+	+	+	+	+	+	+	+	+	+	+	+		Ribose-5-phosphate isomerase B (EC 5.3.1.6)
Rex regulon																							Rex mutant RNASeq
Hydrogen production	hydD	Athe_1295	hydDECBA	-55	Agtggttttaa	+	+	+	+	+	+	+	+	+	+	+	+	+	+	Rex	Bifurcating [FeFe]-hydrogenase (BifH)		-0.35 [-0.34]'
Hydrogen production	copG	Athe_0168	copG-hydG	-165	Acaaacaaaatat	+	+	+	+	+	+	+	+	+	+	+	+	+	+	Rex	Putative transcription factor CopG; [FeFe]-hydrogenase maturation protein HydG		-0.23 [-0.18]'
Hydrogen production	echA	Athe_1082	echABCDEF-hypABF	-84	Agcaatagtttat	+	+	+	+	+	+	+	+	+	+	+	+	+	+	Rex	Ferredoxin-dependent Membrane Bound [NiFe]-hydrogenase (MBH)		-0.8 [-0.67]'
CCM	rex	Athe_0654	rex-thrC	-90	Aagataacagcctg	+	+	+	+	+	+	+	+	+	+	+	+	+	+	Rex	Redox-sensing transcriptional repressor Rex; Threonine synthase (EC 4.2.3.1)		n/a
Glycolysis	gorS	Athe_0820	gorSL-moaD-moeB-tupABC-moeAA-moaAC	-131	Gttaaattttaaacg	+	+	+	+	+	+	+	+	+	+	+	+	+	+	Rex	Glyceraldehyde-3-phosphate oxidoreductase (GOR); Hypothetical protein; Molybdopterin-synthase adenylyltransferase (EC 2.7.7.80)		0.51 [0.6]
CCM	serC	Athe_2126	serC-serA-Athe_2124-23-22	-40	Taaaacaaattg	+	+	+	+	+	+	+	+	+	+	+	+	+	+	Rex	Serine--glyoxylate aminotransferase (EC 2.6.1.45); D-3-phosphoglycerate dehydrogenase (EC 1.1.1.95); Hypothetical protein		0.63 [0.5]
CCM	tusA	Athe_1758^	tusA-dsrE-oxd-X	-35	Aggtaaaaataa	+	+	+	+	+	+	+	+	+	+	+	+	+	+	Rex	sulfur carrier protein TusA; CoA-disulfide reductase (EC 1.8.1.14); Fe-S oxidoreductase; Uncharacterized protein TM_0518		n/a
Fermentation	pta	Athe_1494	pta-ackA	-42	Ggtgcaatatgt	+	+	+	+	+	+	+	+	+	+	+	+	+	+	Rex	Phosphate acetyltransferase (EC 2.3.1.8); Acetate kinase (EC 2.7.2.1)		-0.5 [-0.5]'
CCM	porG	Athe_0874	porGDAB	-73	Gtaagtagcctta	+	+	+	+	+	+	+	+	+	+	+	+	+	+	Rex	Pyruvate:ferredoxin oxidoreductase (EC 1.2.7.1)		-0.73 [-0.57]'
CCM	glmM	Athe_2324	glmM	-36	Agtaataaatc	+	+	+	+	+	+	+	+	+	+	+	+	+	+	Rex	Phosphoglucosamine mutase (EC 5.4.2.10)		-0.14
Comments for footnotes:																							log2FoldChange, 1st gene [average per operon]
Regulons with predicted TFBS motif are highlighted in red
Genome abbreviations:
C.bes		C. bescii DSM 6725
C.kro		C. kronotskyensis 2002
C.hyd		C. hydrothermalis 108
C.owe		C. owensensis OL
C.obs		C. obsidiansis OB473
C.dan		C. danielii Wai35.B1
C.ace		C. acetigenus DSM 7040
C.kri		C. kristjanssonii 177R1B
C.lac		C. lactoaceticus 6A
C.sac		C. saccharolyticus DSM 8903
C.F32		Caldicellulosiruptor sp. F32
C.cha		C. changbaiensis CBS-Z
C.mor		C. morganii Rt8.B8
C.nag		C. naganoensis NA10 (aka Thermoanaerobacter cellulolyticum NA10 )
