# Supplementary material for: Transcriptional Regulation of Plant Biomass Degradation and Carbohydrate Utilization Genes in the Extreme Thermophile Caldicellulosiruptor bescii
Source: mSystems. 2021 Jun 1;6(3):e01345-20. doi: 10.1128/mSystems.01345-20 (PMC8579813; doi:10.1128/mSystems.01345-20)
Supplement: DATA SET S4 [file msystems.01345-20-sd004.xlsx]

## Sheet: A. Rex regulon everview
(A) Overview of reconstructed Rex regulons in 14 Caldicellulosiruptor genomes
Target gene/operon name	Locus tag in C. bescii	C.bes	C.kro	C.hyd	C.owe	C.obs	C.dan	C.ace	C.kri	C.lac	C.sac	C.F32	C.cha	C.mor	C.nag	Functional role(s)	Max score of Rex sites	EMSA binding1
hydDECBA	Athe_1295-1299	+	+	+	+	+	+	+	+	+	+	+	+	+	+	Bifurcating [FeFe]-hydrogenase (BifH)	5.32	Yes
copG-hydG	Athe_0168-0169	+	+	+	+	+	+	+	+	+	+	+	+	+	+	Putative transcription factor CopG; [FeFe]-hydrogenase maturation protein HydG	5.4	Yes
echABCDEF-hypABF	Athe_1082-1092	+	+	+	+	+	+	+	+	+	+	+	+	+	+	Ferredoxin-dependent Membrane Bound [NiFe]-hydrogenase (MBH)	5.07	Yes
rex-thrC	Athe_0654-0655	+	+	+	+	+	+	+	+	+	+	+	+	+	+	Redox-sensing transcriptional repressor Rex; Threonine synthase (EC 4.2.3.1)	4.84	Yes
gorSL-moaD-moeB-tupABC-moeAA-moaAC	Athe_0820-0830	+	+	+	+	+	+	+	+	+	+	+	+	+	+	Glyceraldehyde-3-phosphate oxidoreductase (GOR); Molybdopterin-synthase adenylyltransferase (EC 2.7.7.80)	5.32	Yes
serC-serA-Athe_2124	Athe_2126-2124	+	+	+	+	+	+	+	+	+	+	+	+	+	+	Serine--glyoxylate aminotransferase (EC 2.6.1.45); D-3-phosphoglycerate dehydrogenase (EC 1.1.1.95); Hypothetical protein	4.96	Yes
tusA-dsrE-oxd-X	Athe_1758^-1756	+	+	+	+	+	+	+	+	+	+	+	+	w	w	Sulfur carrier protein TusA; CoA-disulfide reductase (EC 1.8.1.14) / Disulfide bond regulator; Fe-S oxidoreductase; Uncharacterized protein TM_0518	5.26	NA
pta-ackA	Athe_1494-1493	+	+	+	w	w	w	+	+	+	+	+	+	w	+	Phosphate acetyltransferase (EC 2.3.1.8); Acetate kinase (EC 2.7.2.1)	5.1	NA
porGDAB	Athe_0874-0877	+	+	+	+	+	+	+	+	+	+	+	+	-	+	Pyruvate:ferredoxin oxidoreductase (EC 1.2.7.1)	5.27	Yes
ctp-por(GD)2-por(AB)2	Athe_1710-1708	w	w	w	w	w	w	w	w	w	w	w	w	-	w	CCA tRNA nucleotidyltransferase; Pyruvate:ferredoxin oxidoreductase (EC 1.2.7.1)	4.72	NA
glmM	Athe_2324	+	+	w	-	-	+	+	+	+	w	w	w	-	w	Phosphoglucosamine mutase (EC 5.4.2.10)	4.89	NA
Athe_1496	Athe_1496	w	w	w	w	w	w	w	w	w	-	-	-	-	-	Putative pyridoxal phosphate-dependent transferase	4.57	NA
Athe_2185	Athe_2185	w	w	w	w	w	-	w	w	w	-	-	-	-	-	Fe-S oxidoreductase	4.52	NA
tm1183	NA	w	w	w	w	w	-	+	+	+	-	-	-	-	-	Aldo/keto reductase, 4Fe-4S-containing, TM1183 family	4.79	NA
X-mfs	Athe_0602-0601	+	-	+	+	-	+	+	+	+	-	-	-	-	-	DNA binding domain, excisionase family; Uncharacterized MFS-type transporter	4.89	NA
Csac_2485-2482	NA	+	+	+	-	0	+	0	+	+	w	w	w	-	0	Putative sodium pump oxaloacetate decarboxylase enzyme complex	4.85	NA
manC-murJ	Athe_1471-1470	w	w	w	-	-	-	w	w	w	-	-	-	-	-	Mannose-1-phosphate guanylyltransferase (EC 2.7.7.13); Peptidoglycan lipid II flippase	4.57	NA
tkt	Athe_2328	w	w	w	-	w	-	-	w	w	0	0	w	0	0	Transketolase (EC 2.2.1.1)	4.58	NA
greA-lysRS	Athe_0658-0659	w	w	-	w	-	-	-	-	-	w	w	w	-	-	Transcription elongation factor GreA; Lysyl-tRNA synthetase (class II) (EC 6.1.1.6)	4.64	NA
radA-hypFeS	Athe_2065-2064	-	-	-	-	-	w	-	-	-	w	w	w	w	w	DNA repair protein RadA; Iron-sulfur cluster-binding protein	4.61	NA
hgdC	Athe_0660-0662	-	w	-	w	w	w	w	w	w	-	w	-	-	-	Activator of (R)-2-hydroxyglutaryl-CoA dehydratase	4.59	NA
Athe_0942-0943	Athe_0942-0943	+	+	-	0	0	+	0	-	-	+	w	-	-	0	Hypothetical proteins	4.81	Yes
asrABC	NA	0	0	+	0	0	+	+	0	0	+	+	+	0	0	Anaerobic sulfite reductase	5.02	NA
Csac_0012-0013	Athe_2742-2741	-	-	-	-	-	-	-	-	-	+	+	-	-	+	Hypothetical proteins	5.13	NA
Athe_0922	Athe_0922	+	+	w	-	-	-	-	-	0	-	-	-	-	-	Hypothetical protein	5.08	NA
flgNKL-…	Athe_1676-1667	+	+	-	-	0	-	-	-	-	-	-	-	-	-	Flagellar biosynthesis protein FlgN; Flagellar hook-associated protein FlgK; Flagellar hook-associated protein FlgL; Uncharacterized protein YviE clustered with flagellar hook-associated proteins; Nucleotidyltransferase domain protein, SO_3165 group; Protein of unknown function DUF86, SO_3166 group; Flagellar assembly factor FliW; Carbon storage regulator; Nucleotidyltransferase domain protein, S…	5.01	NA
Csac_0438-0439	Athe_0397-0398	-	-	-	0	-	-	-	-	-	+	+	+	0	-	Beta-phosphoglucomutase (EC 5.4.2.6); Kojibiose phosphorylase (EC 2.4.1.230)	5.35	NA
Athe_1869	Athe_1869	+	+	0	0	0	-	0	0	0	0	0	0	0	-	Hypothetical proteins	5.13	NA
Csac_0379	NA	0	0	0	0	0	-	0	0	0	+	+	-	0	0	Predicted phosphoesterase	5.3	NA
adhA2	NA	0	0	w	0	0	0	w	0	0	w	w	w	w	-	Alcohol dehydrogenase	4.4	NA
adhA3	NA	0	0	0	0	0	0	0	0	0	w	w	w	0	w	Alcohol dehydrogenase IV	4.4	NA
Abbreviations for predicted Rex regulons across 14 genomes:
+', gene is preceded by a strong Rex-binding site (score > 4.75)
w', gene is preceded by a weak Rex-binding site (4.75 > score > 4.4)
-', gene is not regulated by Rex
0', gene is absent
Genome name abbreviations
C.bes	C. bescii DSM 6725
C.kro	C. kronotskyensis 2002
C.hyd	C. hydrothermalis 108
C.owe	C. owensensis OL
C.obs	C. obsidiansis OB473
C.dan	C. danielii Wai35.B1
C.ace	C. acetigenus DSM 7040
C.kri	C. kristjanssonii 177R1B
C.lac	C. lactoaceticus 6A
C.sac	C. saccharolyticus DSM 8903
C.F32	Caldicellulosiruptor sp. F32
C.cha	C. changbaiensis CBS-Z
C.mor	C. morganii Rt8.B8
C.nag	C. naganoensis NA10 (aka Thermoanaerobacter cellulolyticum NA10)
1EMSA data for C. bescii Rex regulator binding, as characterized in Sander et al., 2019 (PMID 29797457)

## Sheet: B. Rex-binding sites
(B) Candidate Rex binding sites and their common DNA motif logo in 14 Caldicellulosiruptor genomes.
Genome name, SEED genome ID	Rex regulator SEED ID	First gene SEED ID	Operon SEED ID (locus tags in C.bescii)	Operon description	Candidate Rex-binding site	Position	Score		Common Rex binding site consensus for 14 Caldicellulosiruptor genomes:
Caldicellulosiruptor bescii DSMZ 6725	peg.1096	peg.1096	peg.1096 (Athe_0654)	rex-thrC	TATGTCAAAAAAATATCAAA	-41	4.84
fig|31899.10		peg.564	peg.564-565 (Athe_0168-0169)	copG-hydG	TATGTTATAATATTAACAAA	-181	5.4
		peg.1036	peg.1036-1035 (Athe_0602-0601)	X-mfs	TTTGTTTATAATATAACTAT	-59	4.89
		peg.1101	peg.1101-1102 (Athe_0658-0659)	greA-lysRS	TTTGATTTATAATTGACAAA	-115	4.64
		peg.1279	peg.1279-1289 (Athe_0820-0830)	gorSL-moaD-moeB-tupABC-moeAA-moaAC	ATTGTTAAATTTTAAACGAA	-134	5.16
		peg.1337	peg.1337-1340 (Athe_0874-0877)	porGDAB	TATGTTGATTTTTTAACATT	-112	5.27
		peg.1392	peg.1392-1393 (Athe_0922)	Athe_0922	TTTGATAATTTTATAACAAA	-42	5.08
		peg.1412	peg.1412-1413 (Athe_0942-943)	Athe_0942-0943	AAAGTTGATTAATTAACATT	-217	4.9
					ACTGTAAAAAATTTAACAAA	-40	4.5
		peg.1563	peg.1563-1573 (Athe_1082-1092)	echABCDEF-hypABF	TTTGTTAACAAATTAACTTT	-111	5.07
		peg.1783	peg.1783-1787 (Athe_1295-1299)	hydDECBA	TATGTTAAATTTCTAACAAT	-39	5.32
		peg.1964	peg.1964-1963 (Athe_1471-70)	manC-murJ	ATTGTTTAAAATTTGAAAAA	-79	4.57
		peg.1987	peg.1987-1986 (Athe_1494-1493)	pta-ackA	TATGTCAAATAATAAACGAA	-34	4.93
		peg.1989	peg.1989 (Athe_1496)	Athe_1496	TTTCTTTAATTTTTGACAAT	-43	4.57
		peg.2185	peg.2185-2176 (Athe_1676-1667)	flgNKL-…	AATGTTTATTTATAAACGTT	-62	4.8
		peg.2219	peg.2219-2217 (Athe_1710-1708)	ctp-por(GD)2-por(AB)2	TATGATATTTTATTGACATT	-46	4.72
		peg.2269	peg.2269-2266 (Athe_1758-1756)	tusA-dsrE-oxd-X	AATGTTATTATTTTAACAAT	-125	5.26
		peg.2382	peg.2382 (Athe_1869)	Athe_1869	TTTGTTTAATTATAAACATT	-165	5.13
		peg.2649	peg.2649-2648	tm1183	TAAGGTAAAATATAAACATA	-62	4.6
		peg.2681	peg.2681-2679 (Athe_2126-2124)	serC-serA-Athe_2124	ATTGTCAAATTATTGACATT	-88	4.96
		peg.2741	peg.2741 (Athe_2185)	Athe_2185	TTTGAAAAAAAATAAACATA	-112	4.52
		peg.2877	peg.2877	Csac_2485-2482	TTTGTTAAAAAATTGACCAA	-73	4.8
		peg.2899	peg.2899 (Athe_2324)	glmM	ATTGTTATTTTTCAAACATA	-72	4.89
		peg.2903	peg.2903 (Athe_2328)	tkt	TTTGTTAAACATTTATCTTA	-128	4.58
Caldicellulosiruptor kronotskyensis 2002	peg.2079	peg.2079	peg.2079-2078	rex-thrC	TATGTCAAAAAAATATCAAA	-41	4.84
fig|632348.3		peg.240	peg.240	tkt	TTTGTTAAACATTTATCTTA	-128	4.58
		peg.244	peg.244	glmM	ATTGTTATTTTTCAAACATA	-72	4.89
		peg.353	peg.353-356	Csac_2485-2482	TTTGTTAAAAAATTGACCAA	-73	4.8
		peg.480	peg.480	Athe_2185	TTTGAAAAAAAATAAACATA	-112	4.52
		peg.540	peg.540-542	serC-serA-Athe_2124	ATTGTCAAATTATTGACATT	-87	4.96
		peg.566	peg.566	tm1183	TAAGGTAAAATATAAACATA	-62	4.6
		peg.901	peg.901	Athe_1869	TTTGTTTAATTATAAACATT	-164	5.13
		peg.1015	peg.1015-1018	tusA-dsrE-oxd-X	AATGTTATTATTTTAACAAT	-125	5.26
		peg.1067	peg.1067-1069	ctp-por(GD)(AB)2	TATGATATTTTATTGACATT	-46	4.72
		peg.1100	peg.1100-1106	flgNKL-…	AATGTTTATTTATAAACATT	-60	5.01
		peg.1290	peg.1290	Athe_1496	TTTCTTTAATTTTTGACAAT	-49	4.57
		peg.1292	peg.1292-1293	pta-ackA	TATGTCAAATAATAAACGAA	-34	4.93
		peg.1315	peg.1315-1316	manC-murJ	ATTGTTTAAAATTTGAAAAA	-79	4.57
		peg.1487	peg.1487-1483	hydDECBA	TATGTTAAATTTCTAACAAT	-39	5.32
		peg.1701	peg.1701-1682	echABCDEF-hypABF	TTTGTTAACAAATTAACTTT	-147	5.07
		peg.1825	peg.1825-1824	Athe_0942-0943	AAAGTTGATTAATTAACATT	-217	4.9
		peg.1843	peg.1843-1842	Athe_0922-hypo	TTTGATAATTTTATAACAAA	-42	5.08
		peg.1877	peg.1877-1874	porGDAB	TATGTTGATTTTTTAACATT	-114	5.27
		peg.2074	peg.2074-2070	greA-lysRS-hgdC	TTTGATTTATAATTGACAAA	-110	4.64
		peg.2528	peg.2528-2527	copG-hydG	TATGTTATAATATTAACAAA	-180	5.4
		peg.1931	peg.1931-1928	gorSL-moaD-moeB-tupABC-moeAA-moaAC	ATTGTTAAATTTTAAACGAA	-191	5.16
Caldicellulosiruptor hydrothermalis 108	peg.2096	peg.2096	peg.2096-2095	rex-thrC	TATGTCAAAAAAATATCAAA	-41	4.84
fig|632292.3		peg.221	peg.221	tkt	TTTGTTAAACAATTATCTTA	-128	4.53
		peg.226	peg.226	glmM	ATTGTTATTTTTCGAACATA	-72	4.54
		peg.494	peg.494-497	Csac_2485-2482	TTTGTTAAAAAATTGACCAA	-63	4.8
		peg.623	peg.623	Athe_2185	TTTGAAAAAAAATAAACATA	-111	4.52
		peg.684	peg.684-686	serC-serA-Athe_2124	ATTGTCAAATTATTGACATT	-87	4.96
		peg.710	peg.710	tm1183	TAAGGTAAAATATAAACATA	-62	4.6
		peg.1003	peg.1003	tusA-dsrE-oxd-X	TATGTTTTTTATCAAACAAT	-37	4.69
		peg.1118	peg.1118-1120	ctp-por(GD)(AB)2	TATGATATTTTATTGACAAT	-46	4.72
		peg.1324	peg.1324	Athe_1496	TTTCTTTAATTTTTGACAAT	-49	4.57
		peg.1326	peg.1326-1327	pta-ackA	TATGTCAAATAATAAACGAA	-34	4.93
		peg.1350	peg.1350-1351	manC-murJ	ATTGTTTAAAATTTGAAAAA	-79	4.57
		peg.1518	peg.1518-1514	hydDECBA	TATGTTAAATTTCTAACAAT	-39	5.32
		peg.1627	peg.1627-1625	asrABC	AAAGTTAATTATTTGACAAA	-68	5.02
		peg.1747	peg.1747-1728	echABCDEF-hypABF	TTTGTTAACAAATTAACTTT	-111	5.07
		peg.1876	peg.1876	Athe_0922-hypo	TATGACATTTATTCAACAAT	-1	4.52
		peg.1904	peg.1904-1901	porGDAB	TATGTTGATTTTTTAACATT	-113	5.27
		peg.1958	peg.1958-1955	gorSL-moaD-moeB-tupABC-moeAA-moaAC	ATTGTTAAATTTTAAACGAA	-134	5.16
		peg.2152	peg.2152-2153	X-mfs	TTTGTTTATAATATAACTAT	-59	4.89
		peg.2575	peg.2575-2574	copG-hydG	TATGTTATAATATTAACAAA	-186	5.4
		peg.270	peg.270	adhA2	CATGTTAAAATTATAACAAC	-48	4.41
Caldicellulosiruptor owensensis OL	peg.583	peg.583	peg.583-584	rex-thrC	TATGTCAAAAAAATATCAAA	-165	4.84
fig|632518.3		peg.119	peg.119-120	copG-hydG	TATGTTATAATATTAACAAA	-183	5.4
		peg.519	peg.519-518	X-mfs	TTTGTTTATAATATAACTAT	-59	4.89
		peg.588	peg.588-592	greA-lysRS-hgdC	TTTGATTTATAATTGACAAA	-115	4.64
		peg.729	peg.729-732	gorSL-moaD-moeB-tupABC-moeAA-moaAC	ATTGTTAAATTTTAAACGAA	-136	5.16
		peg.779	peg.779-782	porGDAB	TATGTTGATTTTTTAACATT	-114	5.27
		peg.971	peg.971-990	echABCDEF-hypABF	TTTGTTAACAAATTAACTTT	-147	5.07
		peg.1167	peg.1167-1171	hydDECBA	TATGTTAAATTTCTAACAAT	-39	5.32
		peg.1360	peg.1360-1359	pta-ackA	TATGACAAATAATAAACGAA	-34	4.62
		peg.1362	peg.1362	Athe_1496	TTTCTTTAAATTTTGACAAT	13	4.58
		peg.1543	peg.1543-1541	ctp-por(GD)(AB)2	TATGATATTTTATTGACAAT	-46	4.72
		peg.1595	peg.1595-1592	tusA-dsrE-oxd-X	AATGTTATTATTTTAACAAT	-123	5.26
		peg.1899	peg.1899	tm1183	TAAGGTAAAATATAAACATA	-61	4.6
		peg.1934	peg.1934-1932	serC-serA-Athe_2124	ATTGTCAAATTATTGACATT	-88	4.96
		peg.1993	peg.1993	Athe_2185	TTTGAAAAAAAATAAACATA	-112	4.52
Caldicellulosiruptor obsidiansis OB47	peg.673	peg.673	peg.673-674	rex-thrC	TATGTCAAAAAAATATCAAA	-41	4.84
fig|608506.3		peg.179	peg.179-180	copG-hydG	TATGTTATAATATTAACAAA	-180	5.4
		peg.680	peg.680-682	hgdC	TTTGTTTATTTTTTGAAAAA	-109	4.59
		peg.831	peg.831-834	gorSL-moaD-moeB-tupABC-moeAA-moaAC	ATTGTTAAATTTTAAACGAA	-195	5.16
		peg.881	peg.881-884	porGDAB	TATGTTGATTTTTTAACATT	-113	5.27
		peg.904	peg.904-907	tusA-dsrE-oxd-X	AATGTTATTATTTTAACAAT	-124	5.26
		peg.954	peg.954-956	ctp-por(GD)(AB)2	TATGATATTTTATTGACAAT	-46	4.72
		peg.1157	peg.1157-1158	pta-ackA	TATGACAGATAATAAACGAA	-36	4.38
		peg.1155	peg.115	Athe_1496	TTTCTTTAATTTTTGACAAT	-43	4.57
		peg.1367	peg.1367-1363	hydDECBA	TATGTTAAATTTCTAACAAT	-39	5.32
		peg.1551	peg.1551-1532	echABCDEF-hypABF	TTTGTTAACAAATTAACTTT	-147	5.07
		peg.2008	peg.2008	tm1183	TAAGGTAAAATATAAACATA	-61	4.6
		peg.2038	peg.2038-2036	serC-serA-Athe_2124	ATTGTCAAATTATTGACATT	-87	4.96
		peg.2100	peg.2100	Athe_2185	TTTGAAAAAAAATAAACATA	-112	4.52
		peg.2253	peg.2253	tkt	TTTGTTAAACAATTATCTTA	-128	4.53
Caldicellulosiruptor danielii (Caldicellulosiruptor sp. Wai35.B1)	peg.919	peg.919	peg.919-920	rex-thrC	TATGTCAAAAAAATATCAAA	-41	4.84
fig|1387557.3		peg.441	peg.441-442	copG-hydG	TATGTTATAATATTAACAAA	-187	5.4
		peg.858	peg.858-857	X-mfs	TTTGTTTATAATATAACTAT	-59	4.89
		peg.926	peg.926-928	hgdC	TTTGTTTATTTTTTGAGAAA	-83	4.59
		peg.1091	peg.1091-1094	gorSL-moaD-moeB-tupABC-moeAA-moaAC	ATTGTTAAATTTTAAACGAA	-136	5.16
		peg.1151	peg.1151-1154	porGDAB	TATGTTGATTTTTTAACATT	-114	5.27
		peg.1210	peg.1210-1211	Athe_0942-0943	AAAGTTGATTAATTAACATT	-217	4.9
					ACTGTAAAAAATTTAACAAA	-40	4.5
		peg.1319	peg.1319-1338	echABCDEF-hypABF	TTTGTTAACAAATTAACTTT	-111	5.07
		peg.1431	peg.1431-1434	asrABC	AAAGTTAATTATTTGACAAA	-68	5.02
		peg.1536	peg.1536-1540	hydDECBA	TATGTTAAATTTCTAACAAT	-39	5.32
		peg.1745	peg.1745-1744	pta-ackA	TATGACAAATAATAAACGAA	-34	4.62
		peg.1748	peg.1748	Athe_1496	TTTCTTTAATTTTTGACAAT	-43	4.57
		peg.2039	peg.2039-2036	tusA-dsrE-oxd-X	AATGTTATTATTTTAACAAT	-119	5.26
		peg.2460	peg.2460-2459	radA-hypFeS	TATGATAAAAATATATCGTA	-52	4.61
		peg.2537	peg.2537-2535	serC-serA-Athe_2124	ATTGTCAAATTATTGACATT	-87	4.96
		peg.2737	peg.2737-2734	Csac_2485-2482	TTTGTTAAAAATTTGACCAA	-74	4.85
		peg.2755	peg.2755	glmM	ATTGTTATTTTTCAAACATA	-72	4.89
		peg.1971	peg.1971-1969	ctp-por(GD)(AB)2	TATGATATTTTATTACCAAT	-46	4.4
Caldicellulosiruptor acetigenus DSM 7040	peg.874	peg.874	peg.874-875	rex-thrC	TATGTCAAAAAAATATCAAA	-41	4.84
fig|1121259.3		peg.566	peg.566-564	ctp-por(GD)(AB)2	TATGATATTTTATTGACAAT	-46	4.72
		peg.620	peg.620-615	tusA-dsrE-oxd-X	AATGTTATTATTTTAACAAT	-124	5.26
		peg.1884	peg.1884	Athe_2185	TTTGAAAAAAAATAAACATA	-112	4.52
		peg.1945	peg.1945-1947	serC-serA-Athe_2124	ATTGTCAAATTATTGACATT	-87	4.96
		peg.1971	peg.1971	tm1183	TAAGGTAAAATATTAACATA	-61	4.79
		peg.28	peg.28-31	asrABC	AAAGTTAATTATTTGACAAA	-69	5.02
		peg.134	peg.134-138	hydDECBA	TATGTTAAATTTCTAACAAT	-39	5.32
		peg.300	peg.300-299	manC-murJ	ATTGTTTAAAATTTGAAAAA	-79	4.57
		peg.324	peg.324-323	pta-ackA	TATGTCAAATAATAAACGAA	-33	4.93
		peg.326	peg.326	Athe_1496	TTTCTTTAATTTTTGACAAT	-49	4.57
		peg.1350	peg.1350	glmM	ATTGTTATTTTTCAAACATA	-72	4.89
		peg.813	peg.813-812	X-mfs	TTTGTTTATAATATAACTAT	-59	4.89
		peg.882	peg.882-884	hgdC	TTTGTTTATTTTTTGAAAAA	-83	4.59
		peg.1808	peg.1808-1805	porGDAB	TATGTTGATTTTTTAACATT	-114	5.27
		peg.1855	peg.1855-1852	gorSL-moaD-moeB-tupABC-moeAA-moaAC	ATTGTTAAATTTTAAACGAA	-134	5.16
		peg.539	peg.539-538	copG-hydG	TATGTTATAATATTAACAAA	-182	5.4
		peg.1086	peg.1086-1105	echABCDEF-hypABF	TTTGTTAACAAATTAACTTT	-147	5.07
		peg.1314	peg.1314	adhA2	CATGTTAAAATTATAACAAC	-47	4.41
Caldicellulosiruptor kristjanssonii 177R1B	peg.684	peg.684	peg.684-685	rex-thrC	TATGTCAAAAAAATATCAAA	-41	4.84
fig|632335.8		peg.185	peg.185-186	copG-hydG	TATGTTATAATATTAACAAA	-99	5.4
		peg.451	peg.451	Athe_2185	TTTGAAAAAAAATAAACATA	-112	4.52
		peg.514	peg.514-516	serC-serA-Athe_2124	ATTGTCAAATTATTGACATT	-86	4.96
		peg.545	peg.545	tm1183	TAAGGTAAAATATTAACATA	-61	4.79
		peg.718	peg.718-721	porGDAB	TATGTTGATTTTTTAACATT	-114	5.27
		peg.1191	peg.1191-1210	echABCDEF-hypABF	TTTGTTAACAAATTAACTTT	-147	5.07
		peg.1402	peg.1402-1406	hydDECBA	TATGTTAAATTTCTAACAAT	-39	5.32
		peg.1580	peg.1580-1579	manC-murJ	ATTGTTTAAAATTTGAAAAA	-79	4.57
		peg.1603	peg.1603-1602	pta-ackA	TATGTCAAATAATAAACGAA	-34	4.93
		peg.1605	peg.1605	Athe_1496	TTTCTTTAATTTTTGACAAT	-49	4.57
		peg.1649	peg.1649-1647	hgdC	TTTGTTTATTTTTTGAAAAA	-83	4.59
		peg.1860	peg.1860-1858	ctp-por(GD)(AB)2	TATGATATTTTATTGACAAT	-46	4.72
		peg.1912	peg.1912-1909	tusA-dsrE-oxd-X	AATGTTATTATTTTAACAAT	-124	5.26
		peg.2049	peg.2049-2046	gorSL-moaD-moeB-tupABC-moeAA-moaAC	ATTGTTAAATTTTAAACGAA	-192	5.16
		peg.2164	peg.2164-2165	X-mfs	TTTGTTTATAATATAACTAT	-59	4.89
		peg.2520	peg.2520-2517	Csac_2485-2482	TTTGTTAAAAAATTGACCAA	-69	4.8
		peg.2547	peg.2547	glmM	ATTGTTATTTTTCAAACATA	-72	4.89
		peg.2553	peg.2553	tkt	TTTGTTAAACAATTATCTTA	-127	4.53
Caldicellulosiruptor lactoaceticus 6A	peg.320	peg.320	peg.320-321	rex-thrC	TATGTCAAAAAAATATCAAA	-1	4.84
fig|632516.3		peg.214	peg.214-210	hydDECBA	TATGTTAAATTTCTAACAAT	-39	5.32
		peg.33	peg.33	Athe_1496	TTTCTTTAATTTTTGACAAT	-49	4.57
		peg.35	peg.35-36	pta-ackA	TATGTCAAATAATAAACGAA	-1	4.93
		peg.2425	peg.2425-2428	Csac_2485-2482	TTTGTTAAAAAATTGACCAA	-69	4.8
		peg.1956	peg.1956	tm1183	TAAGGTAAAATATTAACATA	-61	4.79
		peg.2155	peg.2155-2157	hgdC	TTTGTTTATTTTTTGAAAAA	-83	4.59
		peg.958	peg.958	tkt	TTTGTTAAACAATTATCTTA	-128	4.53
		peg.964	peg.964	glmM	ATTGTTATTTTTCAAACATA	-72	4.89
		peg.1600	peg.1600-1604	tusA-dsrE-oxd-X	AATGTTATTATTTTAACAAT	-124	5.26
		peg.1652	peg.1652-1654	ctp-por(GD)(AB)2	TATGATATTTTATTGACAAT	-46	4.72
		peg.1869	peg.1869-1872	gorSL-moaD-moeB-tupABC-moeAA-moaAC	ATTGTTAAATTTTAAACAAA	-191	5.37
		peg.708	peg.708	Athe_2185	TTTGAAAAAAAATAAACATA	-112	4.52
		peg.344	peg.344-347	porGDAB	TATGTTGATTTTTTAACATT	-114	5.27
		peg.1228	peg.1228-1229	copG-hydG	TATGTTATAATATTAACAAA	-99	5.4
		peg.1540	peg.1540-1541	X-mfs	TTTGTTTATAATATAACTAT	-59	4.89
		peg.2512	peg.2512-2514	serC-serA-Athe_2124	ATTGTCAAATTATTGACATT	-87	4.96
		peg.1466	peg.1466-1447	echABCDEF-hypABF	TTTGTTAACAAATTAACTTT	-147	5.07
Caldicellulosiruptor saccharolyticus DSM 8903	peg.1362	peg.1362	peg.1362-1363	rex-thrC	TATGTCAAAAAAATATCAAA	-40	4.84
fig|351627.8		peg.16	peg.16-17	Csac_0012-0013	AATGTTATTAATATAACAAA	-93	5.13
		peg.438	peg.438	Csac_0379	AACGTTAATTTTTTAACAAA	-29	5.3
		peg.509	peg.509-510	Csac_0438-0439	ATCGTTAAAAATTTAACAAA	-280	5.35
		peg.701	peg.701	glmM	ATTGTTATTTTTCGAACATA	-72	4.54
		peg.939	peg.939-940	greA-lysRS	TTTGATTTATAATTGACAAA	-116	4.64
		peg.1096	peg.1096-1099	gorSL-moaD-moeB-tupABC-moeAA-moaAC	ATTGTTAAAAAATAAACAAA	-138	5.32
		peg.1450	peg.1450-1452	serC-serA-Athe_2124	ATTGTCAAATTATTGACATT	-90	4.96
		peg.1497	peg.1497-1498	radA-hypFeS	TATGATAAAAATATATCGTA	-46	4.61
		peg.1619	peg.1619-1622	porGDAB	TATGTTGATTTTTTAACATT	-113	5.27
		peg.1692	peg.1692-1712	echABCDEF-hypABF	TTTGTTAACAAATTAACTTT	-109	5.07
		peg.1812	peg.1812	asrABC	AAAGTTAATTATTTGACAAA	-184	5.02
		peg.2037	peg.2037-2041	hydDECBA	TATGTTAAATTTCTAACAAT	-39	5.32
		peg.2219	peg.2219-2218	pta-ackA	AATGTTAAATAATAAACGAA	-1	5.1
		peg.2356	peg.2356-2355	Athe_0942-0943	AAAGTTGATTAATTAACATT	-216	4.9
					ACTGTAAAAAATTTAACAAA	-40	4.5
		peg.2366	peg.2366-2365	Athe_0942-0943	AAAGTTGATTAATTAACATT	-216	4.9
					ACTGTAAAAAATTTAACAAA	-40	4.5
		peg.2432	peg.2432-2430	ctp-por(GD)(AB)2	TATGATATTTTATTGACAAT	-46	4.72
		peg.2488	peg.2488-2485	tusA-dsrE-oxd-X	AGTGTTATTATTTTAACAAA	-124	4.83
		peg.2616	peg.2616-2615	copG-hydG	TATGTTATAATATTAACAAA	-188	5.4
		peg.2681	peg.2681-2678	Csac_2485-2482	ATTGTTAAAAAATTGACCAA	-71	4.73
		peg.475	peg.475	adhA2	CATGTTAAAATTATAACAAC	-49	4.41
		peg.718	peg.718	adhA3	ATTGACAAAAAACAAACAAT	-73	4.46
					AATGTTTATATAATAATAAT	-55	4.46
					AATGTTAATTTTTTAACAGG	-33	4.49
Caldicellulosiruptor sp. F32	peg.1415	peg.1415	peg.1415-1414	rex-thrC	TATGTCAAAAAAATATCAAA	-40	4.84
fig|1214564.3		peg.879	peg.879	glmM	ATTGTTATTTTTCGAACATA	-72	4.54
		peg.1133	peg.1133-1114	echABCDEF-hypABF	TTTGTTAACAAATTAACTTT	-109	5.07
		peg.1842	peg.1842-1838	greA-lysRS-hgdC	TTTGATTTATAATTGACAAA	-116	4.64
		peg.85	peg.85-86	Csac_0438-0439	ATCGTTAAAAATTTAACAAA	-280	5.35
		peg.1519	peg.1519	Csac_0379	AACGTTAATTTTTTAACAAA	-29	5.3
		peg.2349	peg.2349-2353	hydDECBA	TATGTTAAATTTCTAACAAT	-39	5.32
		peg.1816	peg.1816-1817	copG-hydG	TATGTTATAATATTAACAAA	-188	5.4
		peg.2140	peg.2140-2143	Csac_2485-2482	ATTGTTAAAAAATTGACCAA	-62	4.73
		peg.22	peg.22	asrABC	AAAGTTAATTATTTGACAAA	-184	5.02
		peg.1454	peg.1454-1457	porGDAB	TATGTTGATTTTTTAACATT	-112	5.27
		peg.2121	peg.2121-2118	gorSL-moaD-moeB-tupABC-moeAA-moaAC	ATTGTTAAAAAATAAACAAA	-138	5.32
		peg.1333	peg.1333-1334	Csac_0012-0013	AATGTTATTAATATGACAAA	-12	4.89
		peg.133	peg.133-131	serC-serA-Athe_2124	ATTGTCAAATTATTGACATT	-90	4.96
		peg.921	peg.921-922	radA-hypFeS	TATGATAAAAATATATCGTA	-46	4.61
		peg.534	peg.534-533	pta-ackA	AATGTTAAATAATAAACGAA	-35	5.1
		peg.667	peg.667-666	Athe_0942-0943	AAAGTTGATTAATAAACATT	-220	4.71
		peg.417	peg.417-415	tusA-dsrE-oxd-X	AGTGTTATTATTTTAACAAA	-124	4.83
		peg.469	peg.469-471	ctp-por(GD)(AB)2	TATGATATTTTATTGACAAT	-47	4.72
		peg.1263	peg.1263	adhA2	CATGTTAAAATTATAACAAC	-49	4.41
		peg.863	peg.863	adhA3	ATTGACAAAAAACAAACAAT	-71	4.46
					AATGTTTATATAATAATAAT	-54	4.46
					AATGTTAATTTTTTAACAGG	-31	4.49
Caldicellulosiruptor changbaiensis CBS-Z	peg.689	peg.689	peg.689-690	rex-thrC	TATGTcAAAAaaaTAtCAAA	-41	4.84
fig|1222016.3		peg.2755	peg.2755-2754	copG-hydG	TATGTTAtAATaTTAACAAA	-187	5.4
		peg.1510	peg.1510-1506	hydDECBA	TATGTTAAAtTTcTAACAAt	-38	5.32
		peg.1877	peg.1877-1859	echABCDEF-hypABF	TTTGTTAAcAaaTTAACtTt	-108	5.07
		peg.2310	peg.2310-2309	greA-lysRS	TTTGgTttAtaaTTgACAAA	-115	4.39
		peg.950	peg.950-954	porGDAB	TATGTTgAttTTTTAACATt	-112	5.27
		peg.1289	peg.1289-1290	pta-ackA	aATGTTAAAtaaTaAACgAA	-35	5.1
		peg.2584	peg.2584	glmM	aTTGTTAtttTTcgAACATA	-71	4.54
		peg.786	peg.786-788	serC-serA-Athe_2124	aTTGTcAAAtTaTTgACATt	-91	4.96
		peg.2589	peg.2589	tkt	agTGTTAAAAagTcAACATA	-233	4.62
					aTTGTTAAAcaaTTAtCATA	-128	4.7
		peg.429	peg.429	adhA2	cATGTTAAAATTaTAACAAc	-69	4.41
		peg.2564	peg.2564	adhA3	aTTGacAAAAaacaAACAAt	-70	4.46
					aATGTTtAtATaaTAAtAAt	-53	4.46
		peg.460	peg.460-461	Csac_0438-0439	aTcGTTAAAtaaTTAACAAA	-279	5.29
		peg.1743	peg.1743-1740	asrABC	aTTGTTttAcTaaTAACAAA	-252	4.45
					aAaGTTAAttaTTTgACAAA	-67	5.02
		peg.856	peg.856-peg.857	radA-hypFeS	TATGaTAAAAaTaTAtCgTA	-53	4.61
		peg.2839	peg.2839-peg.2836	Csac_2485-2482	aTTGTTAAAAaaTTgACcAA	-70	4.73
		peg.1062	peg.1062-peg.1064	ctp-por(GD)(AB)2	TATGaTAtttTaTTgACAAt	-48	4.72
		peg.1009	peg.1009-peg.1012	tusA-dsrE-oxd-X	agTGTTAttATTTTAACAAA	-125	4.83
		peg.2155	peg.2155-peg.2152	gorSL-moaD-moeB-tupABC-moeAA-moaAC	aTTGTTAAAAaaTaAACAAA	-132	5.32
Caldicellulosiruptor morganii (Caldicellulosiruptor sp. Rt8.B8)	peg.817	peg.817	peg.817-818	rex-thrC	TATGTCAAAAAAATATCAAA	-40	4.84
fig|1387555.3		peg.498	peg.498-499	copG-hydG	TATGTTATAATATTAACAAA	-171	5.4
		peg.925	peg.925-927	serC-serA-Athe_2124	ATTGTCAAATTATTGACATT	-81	4.96
		peg.949	peg.949-952	gorSL-moaD-moeB-tupABC-moeAA-moaAC	ATTGTTAAAAAATAAACAAA	-129	5.32
		peg.1136	peg.1136-1139	tusA-dsrE-oxd-X	AGCGTTATTATTTTAACAAA	-92	4.62
		peg.1341	peg.1341-1342	pta-ackA	AATGTTAAACAATAAACGAA	-1	4.61
		peg.1622	peg.1622-1618	hydDECBA	TATGTTAAACTTCTAACAAT	-39	4.83
		peg.1927	peg.1927-1908	echABCDEF-hypABF	TTTGTTAACAAATTAACTTT	-109	5.07
		peg.2165	peg.2165-2164	radA-hypFeS	TATGATAAAAATATATCGTA	-53	4.61
		peg.23	peg.23	adhA2	CATGTTAAAATTATAACAAC	-48	4.41
Caldicellulosiruptor naganoensis (Thermoanaerobacter cellulolyticus NA10)	peg.1979	peg.1979	peg.1979-1978	rex-thrC	TATGTCAAAAAAATATCAAA	-40	4.84
fig|1387569.3		peg.44	peg.44-43	copG-hydG	TATGTTATAATATTAACAAA	-188	5.4
		peg.242	peg.242-241	Csac_0012-0013	AATGTTATTAATATAACAAA	-94	5.13
		peg.1070	peg.1070-1074	hydDECBA	TATGTTAAATTTCTAACAAT	-39	5.32
		peg.1297	peg.1297-1296	pta-ackA	AATGTTAAATAATAAACGAA	-1	5.1
		peg.1494	peg.1494-1492	ctp-por(GD)(AB)2	TATGATATTTTATTGACAAT	18	4.72
		peg.1557	peg.1553	tusA-dsrE-oxd-X	AGTGTTATTATTTTGACAAA	-126	4.59
		peg.1800	peg.1800-1797	gorSL-moaD-moeB-tupABC-moeAA-moaAC	ATTGTTAAAAAATAAACAAA	-138	5.32
		peg.1846	peg.1846-1845	radA-hypFeS	TATGATAAAAATATATCGTA	-52	4.61
		peg.1892	peg.1892-1890	serC-serA-Athe_2124	ATTGTCAAATTATTGACATT	-81	4.96
		peg.2175	peg.2175	glmM	ATTGTTATTTTTCGAACATA	-72	4.54
		peg.2447	peg.2447-2450	porGDAB	TATGTTGATTTTTTAACATT	-112	5.27
		peg.2520	peg.2520-2539	echABCDEF-hypABF	TTTGTTAACAAATTAACTTT	-109	5.07
		peg.2160	peg.2160	adhA3	ATTGACAAAAAACAAACAAT	-68	4.46
					AATGTTAATTTTTTAACAGG	-30	4.49
