# Supplementary material for: Transcriptional Regulation of Plant Biomass Degradation and Carbohydrate Utilization Genes in the Extreme Thermophile Caldicellulosiruptor bescii
Source: mSystems. 2021 Jun 1;6(3):e01345-20. doi: 10.1128/mSystems.01345-20 (PMC8579813; doi:10.1128/mSystems.01345-20)
Supplement: DATA SET S3 [file msystems.01345-20-sd003.xlsx]

## Sheet: A
(A) Statistics of raw and aligned reads per sample.
C.bescii culture condition	Total reads	Successfully aligned reads	% aligned
I. RNA-Seq experiments
glucose1	4542786	4170320	0.918009
glucose2	4325856	3994095	0.923307
glucose3	5031548	4649987	0.924166
cellobiose1	4093156	3800534	0.928509
cellobiose2	4365525	4008467	0.91821
cellobiose3	4533551	3939082	0.868873
avicel1	4764281	4371753	0.91761
avicel2	4722530	4456303	0.943626
avicel3	3739169	3545232	0.948134
xylose1	4000883	3842669	0.960455
xylose2	3716916	3465240	0.932289
xylose3	3739869	3561350	0.952266
xylan1	3586598	3398624	0.94759
xylan2	4230155	4074408	0.963182
xylan3	4231726	4084923	0.965309
TOTAL	63624549	59362987
MEDIAN	4231726	3994095	0.932289
II. TSS experiments*
glucose1,2	2555971	2470506	0.966563
cellobiose1,2	2939456	2293493	0.780244
avicel1	1142103	1088509	0.953074
xylose1,2	5131322	3826260	0.745667
xylan1,2	3272759	2941663	0.898833
TOTAL	15041611	12620431
MEDIAN	2939456	2470506	0.898833
* total number of reads from two replicates are provided for TSS dataset

## Sheet: B
(B) Number of raw and FPKM normalized sequencing reads (RNA-Seq).
C. bescii Locus tag	Gene function (CU gene functions are in bold)	CU gene name	CU Regulon	MAX	Average reads					Average FPKM value1
				FPKM	Glucose	Cellobiose	Avicel	Xylose	Xylan	Glucose	Cellobiose	Avicel	Xylose	Xylan
Athe_0001	chromosomal replication initiator protein DnaA			331.004	1784.33	1871.33	1391.33	1759	2161.33	297.076	205.381	209.799	258.137	331.004
Athe_0002	hypothetical protein			14.6016	80.6667	73	34.3333	57.3333	58	14.6016	13.546	7.10075	12.4826	12.0859
Athe_0003	DNA polymerase III subunit beta			299.106	1139	1279.67	827.667	1302.67	1150	237.1	262.144	175.164	299.106	276.238
Athe_0004	DNA replication and repair protein RecF			132.111	573.667	639	479.667	543.333	502	114.999	132.111	113.693	126.578	115.74
Athe_0005	hypothetical protein			37.0982	127.333	122.667	89	156.333	109.333	26.0673	26.0755	19.5831	37.0982	25.6728
Athe_0006	DNA gyrase subunit B			1096.58	1357.67	1156.33	963.333	1392.33	1078.67	600.831	714.055	431.463	1096.58	605.603
Athe_0007	hypothetical protein			56.7135	81.6667	83.6667	80.6667	84	74.6667	36.6857	40.6966	37.0221	56.7135	48.4082
Athe_0008	DNA gyrase subunit A			1138	1818.33	1324.33	1089.67	1559	1259.67	895.181	769.215	553.363	1138	718.3
Athe_0009	hypothetical protein			1496.25	219.333	676.667	1452.67	93.6667	275.333	265.462	1059.34	1496.25	161.707	425.526
Athe_0010	hypothetical protein			6.07809	4.33333	14	29	1.33333	8	0.801883	2.70988	6.07809	0.290505	1.57788
Athe_0011	hypothetical protein			2.94666	3.66667	4	16.3333	1	5	0.628327	0.790723	2.94666	0.230103	1.0407
Athe_0012	YD repeat-containing protein			1481.26	8430.67	3634.33	6407	5191	5539.67	1481.26	707.585	1170.11	1114.51	1124.89
Athe_0013	hypothetical protein			123.592	380.667	249.667	393	314	336	91.9093	77.9499	123.592	103.69	95.6709
Athe_0014	hypothetical protein			102.254	367	253.333	381.333	281.333	254.333	90.7118	82.3552	102.254	92.0834	72.5445
Athe_0015	hypothetical protein			27.6034	120.667	50	90	47.6667	51.6667	27.5221	17.1315	27.6034	15.536	16.6993
Athe_0016	hypothetical protein			466.785	529.333	412	513.667	356.667	382	437.793	287.138	466.785	336.275	359.335
Athe_0017	hypothetical protein			721.287	646.333	424.333	888.333	497.333	634.667	498.997	356.22	721.287	416.956	620.14
Athe_0018	[pseudogene]			289.74	222	213.667	252	221	172.333	204.555	226.481	289.74	264.684	179.596
Athe_0019	hypothetical protein			331.016	339.667	222.333	262	197.667	229	331.016	199.837	257.126	226.643	267.088
Athe_0020	hypothetical protein			83.177	120.667	124.333	145.333	103	128	71.6273	63.898	83.177	63.7637	71.0724
Athe_0021	[pseudogene]			20.5096	18.6667	20.6667	30.6667	21.3333	17.6667	12.3829	15.8565	20.5096	17.233	14.0591
Athe_0022	LexA repressor			292.806	483.667	276	422.333	338	382	281.777	127.388	292.806	188.036	221.05
Athe_0023	alkyl hydroperoxide reductase			91839	94579	161338	35909	178155	111217	33221.9	75268	13129.2	91839	59196.3
Athe_0024	hypothetical protein			5110.13	2897	5447.33	1601.67	7727.67	5652.33	1667.07	2776.84	992.934	5110.13	3836.78
Athe_0025	prevent-host-death family protein			2500.66	1859	2653.67	1009	4600	4392.67	798.553	1162.28	513.37	2500.66	2183.43
Athe_0026	PilT protein domain-containing protein			5402.85	1713.33	2924.33	1059.67	4686.67	3635.33	1671.74	3384.03	1040.68	5402.85	4028.78
Athe_0027	[pseudogene]			492.205	104.667	150	65	351	329.667	86.4956	162.059	64.1017	492.205	271.846
Athe_0028	hypothetical protein			717.382	431.333	514.333	382.333	588	591	333.514	562.195	358.557	717.382	611.179
Athe_0029	ABC transporter ATP-binding protein			1843.22	1355	1511.67	1492	1725	1627.67	944.595	1434.13	1142.03	1843.22	1549.08
Athe_0030	[pseudogene]			6.26793	1	1.66667	15	1.33333	3	0.332963	0.653246	6.26793	0.460754	0.904024
Athe_0031	tryptophan synthase subunit beta			888.101	2275	2207.67	1800	1505.33	2283.33	690.052	812.434	482.782	420.386	888.101
Athe_0032	KWG repeat-containing protein			683.412	1958.67	1578	1900.33	803.333	848	655.869	683.412	605.562	344.352	387.428
Athe_0033	LemA family protein			756.902	1786.67	1631.67	1256.67	989.333	1161	756.902	689.329	656.305	500.958	582.559
Athe_0034	hypothetical protein			470.399	1072.33	729	650.333	427	538.667	470.399	299.698	308.196	218.608	260.629
Athe_0035	non-specific serine:threonine protein kinase			577.217	1343.33	1134.33	839.667	998	1021.67	577.217	553.852	335.025	488.871	556.173
Athe_0036	hypothetical protein			756.377	655.333	471	547.333	353.333	421.667	756.377	471.66	619.925	505.984	440.461
Athe_0037	proton-coupled thiamine transporter YuaJ			132.582	515.333	424.333	354.333	519	609.667	103.531	77.2291	75.8665	106.248	132.582
Athe_0038	hypothetical protein			68.2432	359	283	296.333	91.3333	146.333	68.2432	52.3367	61.129	20.1509	31.6651
Athe_0039	ABC transporter			93.8715	175	95.6667	108.667	27	51	79.6902	93.8715	53.7323	19.5175	29.1997
Athe_0040	ABC transporter			105.212	142.333	103.333	123.333	39.6667	60.6667	93.0857	105.212	96.3087	44.4054	47.3568
Athe_0041	hypothetical protein			190.616	186.667	149.667	170	53.3333	78	166.038	175.575	190.616	79.0628	79.0761
Athe_0042	ATPase			73.4942	99.3333	76	115	31.6667	36	68.3165	64.2278	73.4942	34.5083	33.4869
Athe_0043	hypothetical protein			80.9927	78.6667	53.6667	98	36.6667	46.6667	69.9312	43.5264	80.9927	40.8852	46.2154
Athe_0044	von Willebrand factor type A			107.471	102.333	68	88	42.3333	44	107.471	68.6849	95.3502	65.3024	45.5594
Athe_0045	von Willebrand factor type A			206.029	185.667	169	184.333	131.333	180	175.839	189.918	187.094	206.029	203.241
Athe_0046	adenylosuccinate synthetase			2246.54	1785.33	851.667	1190	1812.33	1524.67	1169.27	1113.01	1088.64	2246.54	1816.4
Athe_0047	ABC transporter			84.2794	87	66.3333	80.6667	40	68.6667	69.769	51.7558	84.2794	53.005	79.1724
Athe_0048	ABC transporter			35.9812	83.6667	63.6667	107.333	48	68	23.877	19.2647	35.9812	10.152	21.5034
Athe_0049	hypothetical protein			64.5846	305	654.667	555.667	367.333	229	33.661	64.2547	64.5846	38.1236	28.0168
Athe_0050	Zn-dependent hydrolase			52.836	401	260.667	370.333	266.667	292.333	46.0758	25.2885	52.836	30.6383	33.5459
Athe_0051	O-antigen polymerase			238.403	1089.67	914.333	959.667	780.667	974.333	229.666	200.708	216.145	193.843	238.403
Athe_0052	ABC transporter			70.1406	234	203.667	223	193.333	278.333	50.4917	45.1788	48.3946	47.8617	70.1406
Athe_0053	ABC transporter			77.1274	356.667	270.667	261.667	240.333	258.667	77.1274	59.8043	67.0539	60.1447	61.3854
Athe_0054	nucleotidyl transferase			40.3556	192	88.6667	155.667	97.3333	128.667	40.3556	20.5744	36.0615	24.906	31.075
Athe_0055	dTDP-4-dehydrorhamnose 35-epimerase-like protein			25.8303	153	66	116.333	54.6667	79.6667	25.8303	12.8453	19.2667	12.5356	16.4241
Athe_0056	dTDP-glucose 4:C6-dehydratase			71.5612	421	233.333	231.667	174.333	235	71.5612	48.8249	43.5314	39.9714	51.1877
Athe_0057	FkbM family methyltransferase			236.386	1335.33	1074.33	915.667	752	1000.67	236.386	213.009	184.319	175.303	215.345
Athe_0058	group 1 glycosyl transferase			150.814	791.667	760	563.333	506.667	642.667	140.926	150.814	106.649	125.586	139.115
Athe_0059	family 2 glycosyl transferase			258.198	327.333	375.667	242.333	268.333	361.667	207.629	248.854	173.112	223.069	258.198
Athe_0060	dTDP-4-dehydrorhamnose reductase			343.713	515.667	480.333	369.333	345	421.333	343.713	319.155	281.589	292.353	299.151
Athe_0061	family 2 glycosyl transferase			155.02	203.667	233	189	159	219.667	125.841	152.527	122.314	145.032	155.02
Athe_0062	UDP-phosphate glucose phosphotransferase			647.889	708.333	703.667	854.667	572	788	475.913	465.144	647.889	454.588	616.06
Athe_0063	hypothetical protein			486.244	983.333	1045	924.667	1002.33	1171.33	362.88	435.018	349.58	426.734	486.244
Athe_0064	Appr-1-p processing protein			132.674	293.333	199.333	301.333	339.333	263	108.025	71.7391	121.528	132.674	116.988
Athe_0065	hypothetical protein			64.7622	127	117.667	144.667	142.333	92.3333	45.356	41.9542	64.7622	59.2268	36.804
Athe_0066	hypothetical protein			97.0515	68.6667	93.3333	248.333	17	26	25.0935	33.705	97.0515	7.64837	10.6952
Athe_0067	hypothetical protein			63.378	47	51.6667	88	14.3333	30	23.2142	22.4305	63.378	8.59693	15.5758
Athe_0068	abortive infection protein			53.0851	73.3333	85.6667	74.3333	72.3333	85.3333	33.1413	45.2308	53.0851	44.1129	47.548
Athe_0069	hypothetical protein			73.3622	49.6667	40.3333	41.3333	40.3333	59.6667	43.8522	42.525	68.543	56.737	73.3622
Athe_0070	hypothetical protein			28.1324	34	33.3333	30.3333	29.6667	46.6667	13.9727	16.482	21.0666	17.2004	28.1324
Athe_0071	[pseudogene]			85.0656	147	92	112.667	75	112.333	69.5064	46.4312	85.0656	54.0188	56.6346
Athe_0072	hypothetical protein			176.911	294.667	308.333	671.333	112	144	62.1808	66.14	176.911	28.6845	39.2227
Athe_0073	hypothetical protein			80.9236	357.333	300.333	307.333	90	133.667	80.6099	66.6641	80.9236	23.5183	35.6421
Athe_0074	abortive infection protein			62.8651	261	267.667	211.333	105.333	159.667	56.2654	59.3969	62.8651	27.0798	40.2733
Athe_0075	[pseudogene]			101.803	381.667	264.667	368.667	215.333	230.667	98.2026	71.6524	101.803	66.7409	70.9548
Athe_0076	transposase			1615.31	1850.33	1640	3236.67	598	435.333	892.952	865.814	1615.31	342.59	229.34
Athe_0077	S-layer protein			3245.24	4144.33	2838.33	5276.67	5555	5570	2043.52	1451.77	3037.03	3245.24	3078.62
Athe_0078	CTP synthetase			588.915	647.333	647	664.333	992.667	844.333	315.665	318.336	360.077	588.915	461.678
Athe_0079	hypothetical protein			193.631	211.667	215	401.667	209	333.333	91.6811	84.4277	193.631	110.978	181.243
Athe_0080	winged helix family two component transcriptional regulator			41.6839	201.333	161.667	219.667	118.333	116.667	38.0636	35.8242	41.6839	28.135	27.1048
Athe_0081	PAS:PAC sensor signal transduction histidine kinase			55.8311	406.333	355	371	227	197.667	55.8311	53.5956	51.5746	37.1617	32.9084
Athe_0082	hypothetical protein			841.084	2359.33	2127	5526	2581.67	3491.33	319.946	333.24	841.084	447.746	547.858
Athe_0083	hypothetical protein			321.414	903.333	988	1646.67	1040.33	1255.67	161.101	213.399	321.414	271.358	262.522
Athe_0084	hypothetical protein			182.542	420.667	490.667	825.667	321.667	371.333	89.0116	122.655	182.542	88.2113	96.2118
Athe_0085	Predicted oligosaccharide ABC transporter, permease protein 1	n/a		4.70335	16	4.33333	9	14	11	4.43338	1.31727	2.51536	4.70335	3.68333
Athe_0086	Predicted oligosaccharide ABC transporter, permease protein 2	n/a		5.32724	18.3333	6.33333	14.6667	11.6667	16.3333	5.06572	2.05986	4.40128	3.93482	5.32724
Athe_0087	Predicted oligosaccharide ABC transporter, substrate-binding protein	n/a		12.2983	16	6.33333	14.3333	8	13.6667	8.77143	4.66232	8.16403	4.16179	12.2983
Athe_0088	hypothetical protein		XynR(weak)	113.462	3.66667	4	21	1.33333	140.667	2.31387	1.89469	19.6714	1.81796	113.462
Athe_0089	Endo-1,4-beta-xylanase (EC 3.2.1.8), secreted (fusion Athe_0088-89)	XynA2	XynR(weak)	447.902	57.6667	11.6667	264.667	17	573	37.5592	7.67793	168.051	10.621	447.902
Athe_0090	hypothetical protein			32.4536	7.66667	6.33333	18	10.3333	16.3333	7.79829	9.7969	21.5922	19.1919	32.4536
Athe_0091	hypothetical protein			27.1222	18	15	30.3333	23	40.6667	10.0789	9.25096	20.9959	17.6046	27.1222
Athe_0092	hypothetical protein			71.4767	109	60.6667	78	83.6667	89.6667	71.4767	35.6781	47.7616	56.214	58.467
Athe_0093	hypothetical protein			723.977	740.333	767	688	700.667	681.667	479.673	723.977	384.226	646.098	539.845
Athe_0094	XRE family transcriptional regulator			105.357	154.667	116	160.667	86.6667	104	105.357	97.5269	104.715	71.4485	83.6449
Athe_0095	hypothetical protein			204.78	421.667	313	460	277.333	363	180.526	171.93	203.446	168.627	204.78
Athe_0096	N-acetylglucosamine-6-phosphate deacetylase (EC 3.5.1.25)	NagA		200.184	334.667	345.333	393.667	207.333	229.333	164.097	200.184	198.84	142.104	131.9
Athe_0097	putative glycosyl hydrolase, family30	GH30		148.828	403.333	358.667	441.333	287.333	319	140.363	148.828	141.848	142.4	133.106
Athe_0098	[pseudogene]			3.92367	6.33333	9	11.3333	7.33333	6	2.26004	3.60198	3.60366	3.92367	2.62738
Athe_0099	d-4,5-unsaturated β-glucuronyl hydrolase (EC 3.2.1.180) [pseudogene]	Ugl		71.7325	47.6667	51	145.667	43.6667	54	18.9711	23.4596	71.7325	26.5683	28.8578
Athe_0100	hypothetical protein			37.8742	78	50	77	35.3333	37	33.2741	20.7215	37.8742	20.3103	18.7627
Athe_0101	Galactose/xylose/glucose ABC transport system, substrate-binding component	GxgA2	GxgRS	285.451	342	164.333	200	156.667	184.667	285.451	174.258	217.153	188.202	225.51
Athe_0102	Two-component system for glucose/xylose/galactose utilization, response regulator, AraC family	GxgR	GxgRS	205.174	636	290.667	330.667	386	417.333	205.174	121.773	117.269	172.707	202.035
Athe_0103	Two-component system for glucose/xylose/galactose utilization, sensor histidine kinase	GxgS	GxgRS	142.771	686.333	281.333	371.667	449	471	142.771	80.4325	98.1971	139.581	126.185
Athe_0104	Predicted SBP component of ABC transporter	GxgX	GxgRS	126.631	537	221.667	381.333	425	463	104.019	61.638	92.2322	126.28	126.631
Athe_0105	Galactose/xylose/glucose ABC transport system, substrate-binding component	GxgC	GxgRS	15389.2	75166.7	3889.33	9138	13835.7	26184.3	15389.2	1151.57	3012.21	3887.31	7745.86
Athe_0106	Galactose/xylose/glucose ABC transport system, ATP-binding component	GxgA	GxgRS	2908.03	14359.3	939	1165.67	3638	6107	2908.03	198.72	223.079	882.033	1458.53
Athe_0107	Galactose/xylose/glucose ABC transport system, permease component	GxgB	GxgRS	3261.75	14992.7	1236.67	1377.33	4086.33	6389.67	3261.75	326.291	275.634	1212.14	1821.24
Athe_0108	hypothetical protein			22.1085	105.333	61.6667	63.3333	69.3333	48.3333	22.1085	14.6933	13.339	20.0029	15.1124
Athe_0109	hypothetical protein			70.9897	226	177.667	137	150	126.667	70.9897	69.4777	46.3364	56.3019	51.0772
Athe_0110	hypothetical protein			54.2385	97	99	67	59.6667	51.3333	54.2385	49.3419	37.126	38.6039	29.1077
Athe_0111	ABC transporter			23.0163	74	68	47.3333	58.3333	46.3333	19.4639	23.0163	12.4884	16.8758	14.8253
Athe_0112	Na:B efflux pump permease-like protein			54.5834	180	164.333	106.667	138.333	92.6667	47.511	54.5834	28.7734	39.702	31.7869
Athe_0113	ABC transporter			64.3829	229.333	211	125.667	120.667	107	64.3829	63.9667	38.3324	36.4342	30.697
Athe_0114	hypothetical protein			56.9807	212.333	178.667	105	85	74.6667	54.4268	56.9807	28.3638	25.2349	22.2973
Athe_0115	hypothetical protein			46.619	47.3333	63	46.3333	59.3333	37.3333	23.9601	39.185	34.3221	46.619	21.8265
Athe_0116	hypothetical protein			28.3844	27.6667	36.6667	33.3333	33	30.6667	10.319	22.7171	22.3736	28.3844	16.747
Athe_0117	ABC transporter			180.213	94.6667	137	147.667	114.667	76.6667	82.8916	161.963	180.213	163.653	98.0663
Athe_0118	GntR family transcriptional regulator			190.638	96.6667	140.667	205.667	106	68.6667	36.6005	72.8469	190.638	74.8668	28.0519
Athe_0119	hypothetical protein			9.1946	34.6667	20	64	26	36.6667	4.59098	3.87402	9.1946	5.07703	6.48646
Athe_0120	CRISPR-associated Cas family protein			68.4466	153	101.667	258.667	52.3333	88	21.5542	20.902	68.4466	13.968	20.9247
Athe_0121	CRISPR-associated protein Cas6			85.6604	271.667	181.333	335	78	96	60.2804	46.635	85.6604	22.8899	28.7025
Athe_0122	CRISPR-associated CXXC_CXXC protein Cst1			716.075	767	521	983	208	349	406.659	314.943	716.075	147.047	370.235
Athe_0123	DevR family CRISPR-associated autoregulator			214.537	626.333	487.333	825.333	195.333	255	127.185	107.785	214.537	53.7607	67.5976
Athe_0124	CRISPR-associated protein Cas5 family			323.838	843	693.667	1384.33	341.333	454.333	172.228	155.773	323.838	94.2736	122.331
Athe_0125	CRISPR-associated helicase Cas3			1843.43	1185	1212	2067.67	528	708.333	964.492	1136.05	1843.43	361.804	499.724
Athe_0126	CRISPR-associated protein Cas4			266.118	217.333	278	350.667	112	119	141.161	266.118	245.596	72.2544	82.9941
Athe_0127	CRISPR-associated protein Cas1			700.089	315	340.333	524.333	171.333	154	412.53	459.152	700.089	250.03	233.47
Athe_0128	CRISPR-associated protein Cas2			88.2652	74.3333	78.6667	115	48	38.3333	47.3359	72.6845	88.2652	29.2749	27.4006
Athe_0129	[pseudogene]			105.598	343	448.667	470.333	331.667	371.333	69.0798	101.56	105.598	86.4987	91.2081
Athe_0130	integrase catalytic subunit			75.0666	447.667	338.333	292.667	254	244	75.0666	56.6209	49.6661	47.8562	44.5567
Athe_0131	IstB domain-containing protein ATP-binding protein			338.739	315.667	148	282.667	112.333	133	338.739	127.881	175.196	130.673	148.841
Athe_0132	[pseudogene]			19.4359	9.66667	6	17	9	13.6667	10.4451	6.91001	15.4036	9.54433	19.4359
Athe_0133	[pseudogene]			45.2763	9.33333	12.6667	40	11.6667	8	13.4055	12.9525	45.2763	12.6132	8.9454
Athe_0134	IstB domain-containing protein ATP-binding protein			4.61905	8.66667	6	15.6667	4	3.66667	2.72027	1.66013	4.61905	1.75851	1.80093
Athe_0135	hypothetical protein			638.659	2465.67	1173	1539.67	802.333	1067	638.659	377.309	490.093	318.672	425.205
Athe_0136	hypothetical protein			530.652	1901	1001	1315	638	882	530.652	298.404	410.963	259.569	333.872
Athe_0137	hypothetical protein			1030.68	2726.33	1852.67	1919.33	927.667	1220.33	1030.68	757.987	776.531	454.087	558.083
Athe_0138	hypothetical protein			359.158	1183	600.333	739.667	289.667	368.333	359.158	206.931	244.88	106.479	133.612
Athe_0139	hypothetical protein			272.717	861.333	476.333	565.667	202	320	272.717	166.082	185.942	76.0002	113.783
Athe_0140	hypothetical protein			499.538	1540.67	977.333	1189.33	463.333	634.667	499.538	331.23	404.961	174.968	230.88
Athe_0141	[pseudogene]			52.1279	117.667	63.3333	164.667	52	109.333	32.4777	17.3305	52.1279	16.5699	33.5496
Athe_0142	hypothetical protein			361.371	1817.33	1722.67	2034.67	591.333	608.667	297.822	287.521	361.371	110.5	119.181
Athe_0143	Alpha-amylase (EC 3.2.1.1)	AmyA		144.796	958	572.667	743	330.333	173.333	144.796	104.685	100.68	57.1444	31.8119
Athe_0144	[pseudogene]			16.1262	101.667	59.3333	74.3333	52	23	16.1262	10.3	11.241	8.30905	4.55078
Athe_0145	[pseudogene]			0.0790654	0	0.333333	0.666667	0.333333	0.333333	0	0.0587048	0.0790654	0.0580407	0.03332
Athe_0146	Predicted regulator of fructose utilization, DeoR family	FruR	FruR	285.298	1684.33	258.333	786	700	152	285.298	52.6227	163.1	150.055	31.9257
Athe_0147	1-phosphofructokinase (EC 2.7.1.56)	FruK	FruR	276.931	1674.67	271.667	507.333	554.333	116.333	276.931	54.0565	117.735	116.214	24.3218
Athe_0148	PTS system, fructose-specific IIA component (EC 2.7.1.202)	FruA	FruR	193.121	1146.67	120.333	249.333	305	64.3333	193.121	23.8787	50.4584	66.0863	13.2049
Athe_0149	PTS system, fructose-specific IIB component (EC 2.7.1.202) / PTS system, fructose-specific IIC component	FruB	FruR	527.891	3735.33	360.333	1462.67	963	351.333	527.891	66.121	293.979	194.845	65.1294
Athe_0150	Phosphotransferase system, phosphocarrier protein HPr	Hpr	FruR	85.5558	403.333	33	71.6667	61	28	85.5558	7.39025	16.3529	19.0177	8.27065
Athe_0151	Phosphoenolpyruvate-protein phosphotransferase of PTS system (EC 2.7.3.9)	PtsI	FruR	319.981	1522.67	247.667	380	354	164.333	319.981	59.2599	90.0491	121.02	43.7432
Athe_0152	acetyl xylan esterase			59.6049	292.667	94	204	145	143.667	59.6049	24.2907	43.9698	42.7463	36.7826
Athe_0153	hypothetical protein			3555.29	11785.3	10845.3	8724.67	7982	8260.33	3402.32	3555.29	2655.84	2868.39	2956.96
Athe_0154	family 2 glycosyl transferase			1356.94	4923.33	4869	4407.67	3414.33	3396.67	1123.52	1356.94	1020.17	995.753	1038.64
Athe_0155	hypothetical protein			1255.5	4822.67	4384	5091.67	4308.33	3636.67	1119.57	1208.61	1156.49	1255.5	1060.35
Athe_0156	group 1 glycosyl transferase			1288.3	5476	3779.33	4218	3064.33	2655	1288.3	1035	1036	896.405	769.259
Athe_0157	family 2 glycosyl transferase			817.678	1997.67	1324.33	1631.33	1124	985	817.678	567.399	708.284	536.597	545.931
Athe_0158	hypothetical protein			645.648	1021	763.667	799.333	474.667	407	645.648	570.587	611.372	399.759	320.238
Athe_0159	hypothetical protein			1480	2003	1489	2098.67	1107.67	1045.67	1349.75	1242.89	1480	984.342	946.862
Athe_0160	hypothetical protein			267.358	276	313.667	355.333	125.667	144.667	215.268	249.618	267.358	118.688	133.938
Athe_0161	hypothetical protein			3190.79	2431	4948.33	5083.33	751.667	1293	1205.06	3190.79	2909.82	529.491	767.747
Athe_0162	hypothetical protein			258.549	701.667	551.667	921.333	458.667	718	186.907	159.868	258.549	152.244	223.325
Athe_0163	rubrerythrin			12111.6	42971.3	32061.3	11434.3	37593	33996.7	10738.5	9339.49	3327.32	12111.6	10680.1
Athe_0164	Fur family ferric uptake regulator			2416.42	9092.33	5884	4453.33	7681	5465	2361.8	1708.58	1384.28	2416.42	1682.33
Athe_0165	Oligo-1,6-glucosidase (EC 3.2.1.10)	MalL		125.406	525	544	418.667	329.667	364	108.745	125.406	93.6115	89.152	93.0864
Athe_0166	membrane protein			47.5291	42	31.3333	37.6667	23	35.6667	38.6452	34.5895	32.1785	19.6472	47.5291
Athe_0167	family 2 glycosyl transferase			124.743	120.667	97.6667	128.667	98.6667	96.3333	87.8449	124.743	90.8669	118.854	109.988
Athe_0168	putative CopG family transcriptional regulator			756.048	487.667	526	464.333	501.333	545.333	466.639	505.885	450.816	561.101	756.048
Athe_0169	[FeFe]-hydrogenase maturation protein HydG	HydG	Rex	3057.1	2201.67	2313	2325.67	2137	1903.67	2254.99	2209.13	3057.1	2395.19	2259.58
Athe_0170	response regulator receiver protein			2222.7	1514.33	1067.67	1636	1094.67	1623.67	1164.42	1494.8	1489.69	1448.7	2222.7
Athe_0171	O-methyltransferase-like protein			458.875	253	295.333	416	341.333	280.667	196.827	351.924	458.875	445.7	352.39
Athe_0172	uroporphyrin-III C:tetrapyrrole methyltransferase			775.563	359.333	406.667	546	458	373.667	335.136	474.889	775.563	668.496	403.528
Athe_0173	AbrB family transcriptional regulator			44499	53297.3	30293	47586	32522	30620.3	44499	38274.1	41597.3	32225.4	38842.7
Athe_0174	Predicted xylan oligosaccharide ABC transporter, substrate-binding protein	XloE	AraR, XynR	4467.34	397	23	760.667	390.667	2818.67	422.731	24.0769	699.451	241.526	4467.34
Athe_0175	Predicted xylan oligosaccharide ABC transporter, permease protein 1	XloF	AraR, XynR	814.779	90.6667	23.3333	266.667	83	624.333	97.4036	25.9013	293.943	67.4636	814.779
Athe_0176	Predicted xylan oligosaccharide ABC transporter, permease protein 2	XloG	AraR, XynR	404.773	52	16.6667	147	39.6667	307	44.5844	17.3973	146.732	19.8989	404.773
Athe_0177	NHL repeat-containing protein			1898.47	205	50.6667	586.333	149.333	1218.33	225.453	58.1842	543.3	130.687	1898.47
Athe_0178	putative glycosyl hydrolase from GH129 family	GH129	AraR, XynR	2565.73	313	104	914.667	243.667	1903.67	359.634	131.812	955.439	239.433	2565.73
Athe_0179	Predicted arabinoxylan oligosaccharide ABC transporter, permease protein 1	AxoF	AraR, XynR	895.499	147.333	56	408	123.333	674.333	139.956	56.0694	336.373	126.821	895.499
Athe_0180	Predicted arabinoxylan oligosaccharide ABC transporter, permease protein 2	AxoG	AraR, XynR	1666.03	187	79.6667	502.333	132.667	795.333	272.294	153.342	994.534	250.494	1666.03
Athe_0181	Predicted arabinoxylan oligosaccharide ABC transporter, substrate-binding protein	AxoE	AraR, XynR	1085.52	2210.33	770.333	7762	866.333	5745.33	364.546	127.073	1085.52	166.207	1044.06
Athe_0182	Bifunctional β-1,4-xylanase / α-L-arabinosidase (XynF) (EC 3.2.1.55|3.2.1.8), secreted	XynF	AraR, XynR	303.421	376	150.667	1319.33	182.333	1791.67	58.7713	26.0911	220.338	37.1746	303.421
Athe_0183	Xylanase E (XynE) (EC 3.2.1.8), secreted	XynE	AraR, XynR	200.167	240.333	145	766	176.667	1177.33	34.8965	23.4039	119.094	32.8338	200.167
Athe_0184	β-xylosidase D (XynD) (EC 3.2.1.37)	XynD	AraR, XynR	114.577	147.667	86.3333	414.333	106.667	648.333	22.164	14.2491	63.2758	19.6015	114.577
Athe_0185	Endo-1,4-beta-xylanase (EC 3.2.1.8)	Xyn10A	AraR, XynR	291.445	143	71	364.333	92	546.667	65.4853	34.674	161.696	47.2728	291.445
Athe_0186	Feruloyl esterase (EC 3.1.1.73)	XynX	AraR, XynR	222.919	113.333	53	284.667	86.3333	380.333	49.4985	26.0419	122.767	44.1977	222.919
Athe_0187	β-xylosidase B (XynB) (EC 3.2.1.37)	XynB	AraR, XynR	301.304	80	43.6667	188.333	49.3333	218.333	107.419	64.7782	274.779	96.0485	301.304
Athe_0188	hypothetical protein			547.118	236	152.333	150	243	271.333	306.119	199.977	199.202	343.936	547.118
Athe_0189	[pseudogene]			445.648	142	125.333	118	272.667	347.667	200.995	180.011	190.013	445.648	438.094
Athe_0190	peptidase M23			2340.71	1641.33	930	951.333	1470.33	1302.33	1373.22	1350.01	946.503	2340.71	1607.61
Athe_0191	exsB protein			814.909	374	388.667	297.667	477	328.667	406.358	535.745	310.081	814.909	421.092
Athe_0192	endoribonuclease L-PSP			523.379	209.333	242.333	176.333	264.333	177.667	245.847	307.73	209.077	523.379	211.109
Athe_0193	hypothetical protein			62.2369	112.333	103.667	103.667	173.333	134.667	34.2193	32.2001	32.0839	62.2369	46.7389
Athe_0194	sulfur transfer protein ThiS			23.1699	62.6667	42.3333	63.6667	54.3333	47	18.0361	13.4937	23.1699	21.1781	16.4957
Athe_0195	PP-loop domain-containing protein			510.599	314.333	235	321.667	408.333	320	212.909	221.816	263.784	510.599	249.168
Athe_0196	radical SAM domain-containing protein			81.0768	179.667	126.333	207.667	217	159.333	55.8647	40.784	64.7731	81.0768	54.6477
Athe_0197	nucleotide binding protein PInc			59.3715	112	95.3333	120.333	100	89	51.014	50.8371	59.3715	57.7532	51.8525
Athe_0198	AbrB family transcriptional regulator			98.6633	201.667	120.333	184.667	90.3333	78	98.6633	64.8805	79.423	49.6348	50.7343
Athe_0199	2-hydroxyglutaryl-CoA dehydratase subunit D			119.353	139.333	171.667	122.667	185.667	209.333	67.3587	94.0909	60.0758	114.754	119.353
Athe_0200	CoA-substrate-specific enzyme activase			119.962	132.333	155	104	158.333	210.333	62.0398	82.2572	48.0928	93.5289	119.962
Athe_0201	MarR family transcriptional regulator			36.5666	117.333	117	105.333	111.333	119.333	31.7319	32.1796	30.1635	36.5666	34.0994
Athe_0202	ABC transporter			95.0905	443.333	463.333	404.667	478.667	410	78.3463	90.6259	91.6953	95.0905	90.2111
Athe_0203	ABC transporter			194.982	610.333	474.333	810.333	945	763.667	109.41	92.2972	194.982	186.038	165.913
Athe_0204	hypothetical protein			41.4446	18.6667	74.6667	189.333	42.3333	55	3.41357	13.7279	41.4446	8.6052	12.1268
Athe_0205	FldZ protein			141.907	78	207.333	433.333	121.333	152.333	21.6284	56.2409	141.907	33.4508	45.6784
Athe_0206	methyl-accepting chemotaxis sensory transducer			1182.07	2546.33	1981.33	3027.67	1641.33	1733.33	848.388	594.091	1182.07	594.327	610.833
Athe_0207	UDP-N-acetylglucosamine 1-carboxyvinyltransferase			7.34557	7.33333	4	20	8	7.66667	2.1554	1.18378	7.34557	3.05687	3.01874
Athe_0208	hypothetical protein			134.377	359.333	375.333	300.333	350	357	108.688	134.377	96.4524	125.834	132.897
Athe_0209	biotin--acetyl-CoA-carboxylase ligase			445.471	801	1004	893.333	734.667	630	316.661	445.471	337.689	343.51	292.722
Athe_0210	dihydropteroate synthase			356.063	850.667	607.667	661	545	458.333	356.063	253.787	259.755	246.096	237.74
Athe_0211	hypothetical protein			95.1026	221.333	117.333	179.667	130	135	95.1026	51.9735	78.2906	61.8276	65.9548
Athe_0212	2-amino-4-hydroxy-6-hydroxymethyldihydropteridine pyrophosphokinase			72.8344	181.333	128.667	172	143.333	139.333	70.2422	57.0449	72.8344	67.2487	67.0864
Athe_0213	short-chain dehydrogenase:reductase SDR			335.297	563.333	466	487.333	470.333	352	335.297	320.506	320.653	332.152	255.477
Athe_0214	hypothetical protein			246.548	386.667	266.667	303.333	236.667	209.333	246.548	188.706	209.31	163.766	162.644
Athe_0215	hypothetical protein			1027.85	1485	1378.33	1065	1331.67	1263	912.452	917.452	756.687	1027.85	916.089
Athe_0216	phage shock protein PspA			7124.98	16323	14162.3	17717.3	13149.7	12895	5778.38	5467.52	7124.98	5418.71	5375.71
Athe_0217	protein serine:threonine phosphatase			9.74316	23.6667	19.6667	42.3333	17.6667	15.6667	5.27988	4.85702	9.74316	4.9435	3.95369
Athe_0218	stage II sporulation protein D			10.7829	21.6667	17	37	13	14.6667	5.16881	4.22101	10.7829	4.66792	4.64732
Athe_0219	hypothetical protein			13.5561	36	29	46.3333	25.3333	18.3333	10.7777	8.85563	13.5561	10.1657	6.22145
Athe_0220	hypothetical protein			10.7982	21.3333	16.6667	39	17.6667	13	5.8251	4.3531	10.7982	6.41216	4.08345
Athe_0221	hypothetical protein			187.57	698.667	525	715	332	432.333	163.388	149.563	187.57	106.582	151.775
Athe_0222	hypothetical protein			197.086	652	618.667	963.667	483	485	128.364	130.127	197.086	114.804	109.568
Athe_0223	NAD(B synthetase			267.292	990.333	1050	762.333	1109	1100.67	195.151	222.802	155.432	267.292	250.289
Athe_0224	hypothetical protein			64.5849	229.333	246	184	251.333	258.667	49.9796	56.3748	45.5752	64.5849	63.4389
Athe_0225	DNA polymerase beta domain-containing protein			101.771	352	374.667	335.333	338.333	312.667	86.6374	101.557	84.9307	101.771	90.7722
Athe_0226	[pseudogene]			11.7076	30.3333	52	24.6667	33.3333	27.3333	5.53659	11.7076	5.38721	8.29905	6.37664
Athe_0227	Beta-1,4-mannosidase (EC 3.2.1.25)	MnnB		334.841	1061.33	813	1709.33	1457.33	1294	211.878	179.065	334.841	330.661	306.903
Athe_0228	Glucoamylase (EC 3.2.1.3)	Cga	MalR	37.1064	106.667	93	123.667	22.3333	29.3333	29.5182	31.1321	37.1064	6.06933	8.56338
Athe_0229	hypothetical protein			2441.53	1946	1827.33	3238	1841.33	3458.67	934.638	1286.95	1883.25	1319.49	2441.53
Athe_0230	hypothetical protein			809.184	674	627	1406.67	625.333	1128.67	355.659	397.105	809.184	489.938	794.321
Athe_0231	hypothetical protein			1194.13	1280	870.333	2020.67	736.333	1496.67	764.598	534.255	1157.08	545.534	1194.13
Athe_0232	group 1 glycosyl transferase	GT		6645.04	2136	176.667	13126.7	805.667	1510.33	1755.55	124.604	6645.04	715.933	1028.51
Athe_0233	Mannose-1-phosphate guanylyltransferase (EC 2.7.7.22) / Phosphomannomutase (EC 5.4.2.8)	ManT		1439.55	917.333	44.6667	4680	144.333	232	409.422	18.3965	1439.55	75.8543	97.2033
Athe_0234	Endo-mannanase (EC 3.2.1.78)	MnnA		239.772	248	28.3333	634	64.3333	124.667	110.279	11.1843	239.772	30.7079	58.4301
Athe_0235	hypothetical protein			15.9499	28.3333	10.6667	37	13.3333	13.6667	12.3414	4.79905	15.9499	5.5776	6.39657
Athe_0236	hypothetical protein			5.60527	13.6667	8	23	10	11	3.46632	2.69763	5.60527	2.99016	3.55489
Athe_0237	hypothetical protein			7.39007	26	19.3333	33.6667	29	32.3333	4.83987	4.1947	6.25018	7.06343	7.39007
Athe_0238	VanZ family protein			64.4015	80	117.667	181.333	213	279.667	16.2603	28.2035	37.4579	54.5507	64.4015
Athe_0239	hypothetical protein			46.3025	219.333	123.333	168.333	142.333	142.667	46.3025	26.9702	32.3371	35.0633	35.5513
Athe_0240	cation transporter			118.242	487.667	408	455	413.667	330	112.767	101.702	106.377	118.242	88.6171
Athe_0241	hypothetical protein			11.7955	36	27.3333	38.3333	32	26.6667	10.1317	8.53307	10.1981	11.7955	8.86257
Athe_0242	TrkA-N domain-containing protein			53.3447	181	133	185.667	125.667	127.667	49.4277	41.6291	53.3447	43.8417	44.318
Athe_0243	TrkA-N domain-containing protein			92.9722	316.333	175.333	305	181	165.333	92.9722	52.5662	82.1309	61.2226	58.7095
Athe_0244	SpoIID:LytB domain-containing protein			203.169	465	330	563.333	318.333	305.333	171.461	123.359	203.169	131.254	122.888
Athe_0245	S-adenosylmethionine:tRNA-ribosyltransferase-isomerase			190.715	552	389	568	501	439.333	146.604	102.775	190.715	145.023	115.743
Athe_0246	hypothetical protein			1104.7	4331.33	2710.33	4130.67	3964.67	4459	949.393	664.471	1104.7	1041.15	1004.75
Athe_0247	hypothetical protein			211.812	557	564	657	879.333	798.333	116.627	138.271	154.112	211.812	204.17
Athe_0248	hypothetical protein			72.3224	208.667	257.667	234.333	327.333	276.667	41.9416	53.68	60.2745	72.3224	58.6
Athe_0249	chromosome segregation ATPase-like protein			410.694	1335.33	1802	1122	1629	1652.33	266.919	410.694	253.848	390.229	377.491
Athe_0250	hypothetical protein			110.397	280.333	362.667	331.333	324.667	328.333	76.7943	109.253	100.179	110.397	106.588
Athe_0251	bacteriocin ABC transporter			129.78	422	253.667	402	225.667	334.667	104.018	80.1402	129.78	77.8954	104.667
Athe_0252	secretion protein HlyD family protein			47.2202	127.333	72.6667	108.667	78.3333	146	32.1441	21.5398	32.5707	28.786	47.2202
Athe_0253	hypothetical protein			43.1443	149	55.3333	126.333	91	136.667	41.0693	18.4002	38.3568	33.7464	43.1443
Athe_0254	hypothetical protein			113.235	211	102.667	223	191.333	340	60.9292	31.6706	76.1436	67.8709	113.235
Athe_0255	abortive infection protein			20.0064	68.6667	51.3333	56.3333	52	66	19.7554	15.145	18.8183	19.4168	20.0064
Athe_0256	hypothetical protein			30.7994	99.6667	70.3333	70.6667	52.6667	68	30.7994	23.9091	22.9147	20.0188	23.5694
Athe_0257	hypothetical protein			12.1242	36.3333	25	19	16.3333	11.3333	12.1242	8.59896	7.06282	6.5829	4.46292
Athe_0258	integrase catalytic subunit			41.8559	110.333	76	61.3333	54	36.3333	41.8559	33.1417	27.1771	26.0506	18.538
Athe_0259	IstB domain-containing protein ATP-binding protein			55.2634	147.667	61.6667	125.667	39.3333	42.3333	55.2634	27.7503	54.4193	20.033	18.9486
Athe_0260	[pseudogene]			32.8197	92.3333	34.3333	66	40	66	32.8197	14.1404	29.9098	19.4907	32.2849
Athe_0261	hypothetical protein			7.25175	9	8.33333	11.3333	13.6667	14.6667	3.49221	2.85604	5.51785	7.25175	6.13412
Athe_0262	hypothetical protein			3.26779	7	6	9.66667	8	9.66667	2.11906	1.79154	3.26779	2.70918	3.2648
Athe_0263	hypothetical protein			35.1969	99.3333	67.6667	80	99.3333	106	29.9207	20.8344	29.6684	35.1969	34.9142
Athe_0264	hypothetical protein			1268.05	756.667	895.333	1066.33	626.333	721.333	990.668	1043.97	1268.05	976.436	696.834
Athe_0265	peptidase S8:S53 subtilisin kexin sedolisin			989.886	2032.33	3730.67	3079.33	951	901.333	512.347	989.886	807.153	307.503	248.271
Athe_0266	hypothetical protein			1.31734	2.66667	1.33333	1.33333	3.33333	4.33333	0.778366	0.28529	0.312746	1.06034	1.31734
Athe_0267	hypothetical protein			2.36916	9.66667	5.33333	7.33333	9	8	2.08883	1.19175	1.54112	2.36916	1.93487
Athe_0268	hypothetical protein			1.55559	5.66667	5.33333	3.66667	6.33333	4.66667	1.09553	1.08015	0.680333	1.55559	1.08037
Athe_0269	hypothetical protein			8.47017	4	4.33333	3.33333	4	2.66667	4.10384	2.69702	3.88565	8.47017	4.87746
Athe_0270	[pseudogene]			1.69177	8	3.66667	3.33333	6.66667	5	1.69177	0.798825	0.618143	1.65328	1.15626
Athe_0271	hypothetical protein			418.007	2167.67	1986.33	1816.33	1557.33	1543.33	418.007	417.308	355.393	368.06	346.979
Athe_0272	PilT protein domain-containing protein			466.085	1538	1601.67	1487	1372.67	1210	408.681	437.807	466.085	437.222	357.376
Athe_0273	periplasmic binding protein			109.282	280	188.333	225	311.333	379	73.6738	51.1104	65.8301	102.717	109.282
Athe_0274	transport system permease			36.3936	72	50.3333	71	109.667	123.333	19.6938	14.2089	19.9535	34.3674	36.3936
Athe_0275	ABC transporter			24.6605	62	41.6667	47.6667	71	86	17.0777	11.2021	15.7686	23.1829	24.6605
Athe_0276	hypothetical protein			40.4741	53	39.3333	38.3333	75.3333	102	21.085	16.6167	14.7322	37.8934	40.4741
Athe_0277	formylmethanofuran dehydrogenase subunit E domain-containing protein			60.2165	81.3333	57	75	109.333	134.333	33.1829	26.4297	30.7399	60.2165	58.1381
Athe_0278	hypothetical protein			69.8565	122.333	69	149	112.667	144.667	39.6543	32.8223	50.7539	54.4326	69.8565
Athe_0279	histidine kinase			26.4987	42	37.6667	50	50.6667	48.6667	14.212	16.9776	19.3771	26.4987	23.2008
Athe_0280	winged helix family two component transcriptional regulator			62.3765	32	28.3333	38	50.6667	44	23.005	33.042	28.7174	62.3765	39.7067
Athe_0281	hypothetical protein			10.0615	4	3.66667	5.66667	8.66667	3.33333	3.85483	3.86801	4.4015	10.0615	2.74363
Athe_0282	[pseudogene]			24.9282	1	0.666667	14	1	1.33333	0.29605	0.816185	24.9282	2.59084	1.80923
Athe_0283	[pseudogene]			136.45	11.6667	10	65.3333	11.6667	13	17.3118	17.0207	136.45	22.3727	26.5978
Athe_0284	[pseudogene]			2.98255	1.66667	3	8.33333	6.66667	4.66667	0.551595	1.10437	2.98255	2.60529	1.66147
Athe_0285	hypothetical protein			17.8326	20	10	51.3333	8.33333	13	6.49249	3.50918	17.8326	3.39746	4.92563
Athe_0286	hypothetical protein			76.9838	108.667	69.3333	186	100	88.3333	43.7162	33.3305	76.9838	50.8317	43.0303
Athe_0287	hypothetical protein			62.3167	33.3333	42.3333	45.3333	9.66667	9.66667	44.1577	56.3712	62.3167	18.7635	13.9531
Athe_0288	[pseudogene]			623.989	816.667	1303.33	1100.67	326.333	350.667	349.841	623.989	509.054	164.524	177.959
Athe_0289	hypothetical protein			56.3731	97.3333	78.3333	126	87.6667	106.667	38.7787	34.2457	56.3731	44.4088	50.8102
Athe_0290	hypothetical protein			238.703	548.667	737	857	502.333	508.333	130.264	181.635	238.703	145.049	140.412
Athe_0291	peptidase S8:S53 subtilisin kexin sedolisin			921.71	2234.33	3707	3024	802.333	829.667	521.806	921.71	751.796	234.128	225.889
Athe_0292	[pseudogene]			1.8752	3.33333	1.66667	7.33333	5	5.66667	0.840042	0.377813	1.78259	1.44444	1.8752
Athe_0293	[pseudogene]			1.44993	0.666667	1.66667	5.33333	0.666667	0.666667	0.122607	0.368714	1.44993	0.229097	0.199773
Athe_0294	[pseudogene]			122.568	261.667	400.333	388	266.333	247.333	73.2556	122.568	114.357	88.4589	79.6348
Athe_0295	[pseudogene]			13.169	26.6667	19.3333	44.3333	22.3333	30.6667	7.5683	6.0546	13.169	7.34364	10.3461
Athe_0296	hypothetical protein			703.615	1805	1786	2021.67	970.667	1852	516.672	530.411	703.615	318.258	614.056
Athe_0297	hypothetical protein			8395.08	17310.7	32550.3	27981.7	6786	9062.33	4115.36	8395.08	6915.39	1919.12	2488.25
Athe_0298	peptidase S8:S53 subtilisin kexin sedolisin			13227.4	20892	37710	29934.7	7889.67	12037.7	6650.26	13227.4	10304.7	2997.68	4236.4
Athe_0299	formylmethanofuran dehydrogenase subunit E domain-containing protein			24.9429	64	68.3333	95	79.3333	70.3333	13.9468	17.9737	24.9429	20.9059	19.3211
Athe_0300	hypothetical protein			42.4908	105	150.667	170	97.3333	94	23.4679	41.8135	42.4908	27.7137	27.1705
Athe_0301	response regulator receiver modulated CheB methylesterase			220.348	301.667	350.333	962.667	460.333	774.667	62.4531	83.046	220.348	119.423	183.076
Athe_0302	hypothetical protein			96.6561	381	386.333	680.333	335.333	397.667	51.9769	56.4445	96.6561	54.9072	62.1724
Athe_0303	hypothetical protein			22.5129	206.667	191	168.333	146	184	18.8496	22.5129	17.2267	17.3772	21.9201
Athe_0304	hypothetical protein			16.9106	148.667	138.333	123	128	133	14.2793	15.64	13.4328	14.8024	16.9106
Athe_0305	2-phosphosulfolactate phosphatase			389.645	278.333	278.333	231.667	285.667	335.667	332.107	269.311	232.035	389.645	348.576
Athe_0306	hypothetical protein			139.12	434.667	410.333	374.667	429.667	512.333	85.1952	100.263	86.3226	101.585	139.12
Athe_0307	methionyl-tRNA synthetase			723.672	2545	2269	1929.33	2712.33	2601.67	536.516	527.724	450.83	620.399	723.672
Athe_0308	TatD family hydrolase			152.692	450	563	373	475.333	533.333	103.693	152.692	104.805	138.015	150.731
Athe_0309	radical SAM domain-containing protein			74.4635	258.667	267.333	201.667	257	272.667	58.2376	69.8019	48.8007	70.6543	74.4635
Athe_0310	SMC domain-containing protein			170.955	621.333	683.333	478.333	510	589.667	134.352	170.955	111.599	135.557	157.564
Athe_0311	hypothetical protein			62.8701	206	243.333	161	218	211.333	44.7244	62.8701	42.3982	57.8881	54.5049
Athe_0312	LmbE family protein			275.583	378.333	410.333	766.667	289	259.333	120.182	149.409	275.583	121.259	99.0925
Athe_0313	hypothetical protein			107.426	178	153.667	292.667	97.6667	85	62.5353	57.6276	107.426	43.4243	34.2877
Athe_0314	heavy metal translocating P-type ATPase			40.0418	114.667	146.333	106	74.3333	56.3333	40.0418	36.3614	38.1963	29.9935	21.9414
Athe_0315	ArsR family transcriptional regulator			36.1546	98.6667	123	71.6667	78.3333	70.6667	36.1546	25.4328	25.4051	28.9739	27.9935
Athe_0316	group 1 glycosyl transferase			138.991	384	436	310.667	441	373.667	100.363	121.401	87.5969	138.991	110.673
Athe_0317	HAD-superfamily hydrolase			87.037	353.333	404.333	246	348	339	74.9929	87.037	53.2806	86.6909	79.8465
Athe_0318	hypothetical protein			37.0823	164.333	163.333	132.333	137	129.333	34.5989	37.0823	32.0104	36.4252	31.2556
Athe_0319	UDP-N-acetylenolpyruvoylglucosamine reductase			115.557	528.667	427.667	553	440.333	435.667	106.082	99.4963	113.353	115.557	104.83
Athe_0320	hypothetical protein			57.4873	361	297	317.333	293	263	57.4873	49.3373	55.9833	54.2873	46.8201
Athe_0321	hypothetical protein			68.8491	572.333	528.333	571	355.333	297.333	68.1875	68.8491	64.4787	54.0748	44.8162
Athe_0322	hypothetical protein			243.713	1279.33	1080.33	1432	832	710.333	242.461	212.819	243.713	191.15	149.616
Athe_0323	HPr family phosphocarrier protein			271.351	1342.67	1019	1809.33	684.667	665.667	241.542	197.159	271.351	150.972	141.314
Athe_0324	homocysteine S-methyltransferase			173.706	572.333	477.667	509.667	478	400.333	151.95	120.382	96.4811	173.706	131.084
Athe_0325	bifunctional homocysteine S-methyltransferase:5:C10-methylenetetrahydrofolate reductase			573.379	1093	1113.33	870.667	1061.67	811	507.891	573.379	434.979	565.308	429.566
Athe_0326	transposase:C IS4 family protein			29.5702	17.6667	26.3333	13	12.3333	17.6667	14.5961	22.1768	13.7326	17.1355	29.5702
Athe_0327	bacteriocin ABC transporter			72.0474	180	78.3333	142	67	90.3333	66.8023	38.6421	72.0474	35.4412	39.2016
Athe_0328	hypothetical protein			37.6614	94.6667	40.3333	62.3333	37	54	37.6614	19.9879	29.8001	19.9697	23.9323
Athe_0329	hypothetical protein			163.305	889.333	196	402.333	345	414	163.305	40.3204	86.7863	75.5864	92.8064
Athe_0330	hypothetical protein			154.983	674	227	427.333	415.667	570.333	140.163	54.3425	84.2154	101.499	154.983
Athe_0331	abortive infection protein			47.7664	186	150	143.667	125.667	186.333	41.4081	35.6133	28.4544	32.7306	47.7664
Athe_0332	[pseudogene]			50.3159	184.667	129.333	122	127.333	196	40.7888	30.3953	27.2641	31.1403	50.3159
Athe_0333	[pseudogene]			17.9068	53.3333	36.6667	39.3333	35.6667	56	13.8407	11.3179	10.4745	12.1143	17.9068
Athe_0334	[pseudogene]			55.7824	70.3333	36	160.333	117.667	157	19.8097	11.9842	54.0984	41.3088	55.7824
Athe_0335	[pseudogene]			195.384	552.667	549.333	646	355	407	163.557	180.469	195.384	129.907	145.747
Athe_0336	hypothetical protein			126.59	310.667	369.333	320.667	246.333	241	88.6851	126.59	95.2762	91.2687	89.9847
Athe_0337	SMC domain-containing protein			191.207	503.667	549.333	373.667	346.333	312	159.771	191.207	126.099	130.854	120.962
Athe_0338	hypothetical protein			6.0839	13.6667	18	9.33333	7	8	4.12711	6.0839	3.36854	2.89389	2.93952
Athe_0339	hypothetical protein			134.049	372.667	385	343.333	313.667	309.333	116.433	134.049	112.093	117.956	117.676
Athe_0340	UvrD:REP helicase			186.98	447.667	541.333	369.667	319.667	326.667	144.207	186.98	116.522	121.669	121.873
Athe_0341	anaerobic ribonucleoside-triphosphate reductase activating protein			62.127	174.333	209.667	210	177.667	121.667	44.0567	62.127	57.8782	55.7929	38.3414
Athe_0342	major facilitator superfamily protein			83.2312	194	231	230.667	203	143.333	59.1441	83.2312	71.7639	77.4122	55.6342
Athe_0343	Predicted transcriptional regulator of the myo-inositol catabolic operon, LacI family	IolR		154.378	352.667	354	550	162	173	111.597	122.663	154.378	62.9575	64.2774
Athe_0344	Myo-inositol 2-dehydrogenase (EC 1.1.1.18)	IolG	IolR	1284.04	1187.33	1469	4534.33	145.333	165.667	437.464	464.754	1284.04	60.0945	63.8878
Athe_0345	Inosose isomerase (EC 5.3.99.11)	IolI	IolR	1913.47	752.333	991.667	2840.67	105	131	445.804	668.818	1913.47	73.9819	87.3805
Athe_0346	YD repeat-containing protein			504.638	342	211	815.333	295.667	315.667	175.139	130.778	504.638	191.368	183.759
Athe_0347	hypothetical protein			193.723	126.667	34.3333	197	109	129.667	121.233	32.8398	193.723	130.087	177.871
Athe_0348	hypothetical protein			69.5126	106.667	67	106.333	105.667	81.3333	53.9547	45.0458	64.4417	69.5126	45.8503
Athe_0349	hypothetical protein			41.9543	127	73	122.667	100.333	89	41.9543	23.5551	38.1888	40.2207	35.3841
Athe_0350	hypothetical protein			16.8482	73.6667	41.6667	65.6667	51.3333	49.6667	16.8482	10.0943	16.4233	14.6131	15.1415
Athe_0351	hypothetical protein			43.7052	182.333	127.333	126.667	107.333	75	43.7052	30.8205	28.8814	31.1726	19.6164
Athe_0352	hypothetical protein			56.0327	251	127.667	197.333	147.667	156.333	56.0327	30.5774	44.0422	40.4402	41.9409
Athe_0353	hypothetical protein			11.1739	48.6667	21.3333	33.6667	41.3333	39	11.1739	3.78427	5.49584	8.76747	9.87464
Athe_0354	hypothetical protein			28.9644	163	90.3333	111.333	128	113	28.9644	14.8958	18.1999	25.595	23.5563
Athe_0355	hypothetical protein			72.8703	304.667	219.333	243.667	345.667	263	54.395	39.9621	43.9466	72.8703	53.2391
Athe_0356	hypothetical protein			26.1732	25.6667	6.33333	13.6667	19.3333	16	26.1732	2.78458	4.61268	21.0743	23.9537
Athe_0357	putative rhs-like protein			9.51793	54.3333	15	41.6667	46.3333	49	9.30839	1.97046	5.71529	8.21264	9.51793
Athe_0358	hypothetical protein			32.0647	228	91.3333	219.333	161.667	160.667	32.0647	13.023	27.0204	28.0216	27.945
Athe_0359	hypothetical protein			1687.34	4798.67	4236	5056	4194	3652	1558.92	1161.2	1687.34	1507.88	1178.32
Athe_0360	radical SAM domain-containing protein			755.498	1539	1117	1848	1334.67	1103.33	501.344	325.916	755.498	570.485	337.315
Athe_0361	hypothetical protein			576.63	1296	923	1597	1150	979	411.363	309.89	576.63	495.044	330.936
Athe_0362	hypothetical protein			784.544	1616	1311	2461.33	1517.33	1225.67	541.92	414.056	784.544	577.066	443.917
Athe_0363	excinuclease ABC subunit C			1068.5	3273	2122.33	4097.33	2455	2114.67	797.407	508.792	1068.5	724.683	525.847
Athe_0364	HPr kinase			805.275	2123	1531.67	3453.33	2242.67	1929	436.842	364.144	805.275	624.977	470.501
Athe_0365	hypothetical protein			213.871	297.667	277.667	368	189.667	145	175.012	127.478	213.871	120.979	93.015
Athe_0366	GntR family transcriptional regulator			21.7283	24.6667	17.6667	34.3333	19	21	16.1015	10.9595	21.7283	12.0828	14.1258
Athe_0367	hypothetical protein			543.481	757.667	419.333	967.333	614.333	618.667	374.544	243.657	543.481	351.556	352.866
Athe_0368	thiamine biosynthesis protein ThiS			8.54291	12.3333	7.66667	9	13	7.66667	6.61701	5.0034	8.54291	8.45754	5.18334
Athe_0369	thiazole synthase			13.8455	37.6667	36.6667	33.3333	40.3333	23.6667	9.59956	11.7177	12.2844	13.8455	8.44486
Athe_0370	thiamine biosynthesis protein ThiH			15.1868	28.3333	37.6667	32.3333	50.3333	35.3333	8.23862	13.746	11.6958	15.1868	13.0414
Athe_0371	thiamine biosynthesis protein ThiF			15.8422	20.6667	25.6667	25.6667	40.3333	17	7.32045	9.82046	12.7524	15.8422	6.47883
Athe_0372	thiamine-phosphate pyrophosphorylase			22.0525	33.6667	25.6667	27.6667	55.6667	33	11.4943	10.5595	11.4609	22.0525	12.0642
Athe_0373	thiamine biosynthesis protein ThiC			27.7233	56.3333	47	50.6667	98	58.3333	12.6972	10.8709	11.0602	27.7233	14.5218
Athe_0374	[pseudogene]			24.7316	106.667	60.3333	136	97	85	16.8984	10.5208	24.7316	19.0043	17.8414
Athe_0375	hypothetical protein			379.527	290.667	351.667	491.333	311.667	978	110.596	112.424	161.25	159.757	379.527
Athe_0376	hypothetical protein			595.328	647.667	594	585	963	1695.67	264.234	209.963	186.103	589.233	595.328
Athe_0377	hypothetical protein			274.704	195.333	221.333	223.333	291.333	568	85.1684	93.8002	109.751	179.414	274.704
Athe_0378	hypothetical protein			280.786	251	365.333	323.667	241.333	615	106.126	151.233	157.64	145.145	280.786
Athe_0379	hypothetical protein			143.285	228	297.667	319.333	220	510	55.9623	71.2308	92.3426	64.3259	143.285
Athe_0380	[pseudogene]			150.652	214.667	240.667	313	264	563.667	54.439	58.4576	102.103	78.3446	150.652
Athe_0381	phosphomethylpyrimidine kinase			126.481	280	212.333	594	302.333	673.667	46.4438	31.231	126.481	71.1576	102.302
Athe_0382	queuine tRNA-ribosyltransferase			179.616	305.333	338.333	260.333	326	394	111.432	163.985	93.4791	171.152	179.616
Athe_0383	hypothetical protein			82.0178	175.333	187.667	207.667	133	174.333	59.9846	82.0178	67.3122	67.0649	71.7527
Athe_0384	hypothetical protein			11.8959	24	26.3333	32.3333	15.6667	18	8.04916	10.2214	11.8959	7.69138	9.48109
Athe_0385	hypothetical protein			49.0678	69	66.3333	72	100.667	110.333	27.8762	31.1365	21.1779	42.5123	49.0678
Athe_0386	hypothetical protein			179.987	382.667	452.333	438.667	479	575.667	101.281	151.275	107.433	149.942	179.987
Athe_0387	ribonuclease III			342.445	936.333	783.667	1035.67	903.333	1019	243	246.569	243.624	277.796	342.445
Athe_0388	GtrA family protein			69.196	197.333	157	249	211	227.333	49.1966	48.3729	64.557	69.196	68.415
Athe_0389	hypothetical protein			87.6385	321	273	378.333	268	316	66.0186	76.905	80.7128	78.994	87.6385
Athe_0390	radical SAM domain-containing protein			25.6395	90	83.6667	130	68.6667	69	19.7094	22.2462	25.6395	17.7572	20.1611
Athe_0391	preprotein translocase subunit YajC			656.789	1905	1140	1484	593.333	585	656.789	511.332	343.768	264.379	288.08
Athe_0392	dimethyladenosine transferase			30.8432	87.6667	110	110.667	53.6667	44.3333	18.9423	30.8432	21.7014	18.9591	12.8499
Athe_0393	phosphoenolpyruvate carboxykinase			258.605	601.333	493.333	575.333	452.667	313.333	246.397	221.459	258.605	216.335	158.752
Athe_0394	hypothetical protein			16.336	7.33333	32.3333	23.3333	21.3333	29.6667	2.19712	16.336	8.20528	6.33453	11.327
Athe_0395	mannose-1-phosphate guanylyltransferase			212.478	256.667	456	187.667	606.667	469.667	68.1303	132.753	45.9826	212.478	167.024
Athe_0396	hypothetical protein			2.45167	2.66667	6.66667	1	4.66667	4.33333	0.824189	2.45167	0.434587	1.28911	1.36211
Athe_0397	Beta-phosphoglucomutase (EC 5.4.2.6)	PgmB	KojR	4.18442	25	23.6667	19.3333	25	19	3.49764	3.43481	2.7734	4.18442	3.01996
Athe_0398	Kojibiose phosphorylase (EC 2.4.1.230)	KojP	KojR	70.2725	333.667	361.667	330.667	423.333	393	44.859	53.4183	48.4285	70.2725	62.2297
Athe_0399	Predicted kojibiose/trehalose ABC transporter, substrate-binding protein	KojE	KojR	38.8537	284	138	201.667	116.667	98	38.8537	20.3915	28.6774	19.2305	15.4376
Athe_0400	Predicted kojibiose/trehalose ABC transporter, permease protein 1	KojF	KojR	25.335	34	20	26.3333	18.6667	18.6667	24.9689	23.2339	25.335	14.7905	18.5871
Athe_0401	Predicted kojibiose/trehalose ABC transporter, permease protein 2	KojG	KojR	42.344	49.3333	30	31.6667	27.6667	22.3333	42.344	38.1859	25.7819	32.2807	28.2125
Athe_0402	Kojibiose/trehalose utilization transcriptional repressor, LacI family	KojR		455.465	319.333	198.333	247	291	249	379.03	201.28	455.465	340.343	318.993
Athe_0403	Trehalose phosphorylase (2.4.1.64)	TreP	KojR	540.953	280.667	314.333	211	326.333	310	375.7	392.894	227.372	540.953	325.209
Athe_0404	hypothetical protein			1.10543	3	2.33333	3.66667	0.333333	1.33333	0.760842	0.879279	1.10543	0.214995	0.409019
Athe_0405	[pseudogene]			37.2956	34.6667	21.6667	42	31	38.6667	17.573	13.7143	37.2956	19.0254	30.9247
Athe_0406	hypothetical protein			3.10881	7	8.33333	7.66667	9.33333	9.66667	1.67976	2.09916	1.72565	2.98608	3.10881
Athe_0407	hypothetical protein			10.1582	29	29.6667	29	33	33.3333	7.25492	8.73651	7.73989	10.1582	9.53879
Athe_0408	hypothetical protein			11.1408	3.33333	5	4.33333	6.33333	5	5.28003	7.52336	6.39295	9.40392	11.1408
Athe_0409	hypothetical protein			158.763	100.333	54.6667	57.6667	138.333	224	70.9042	53.078	40.6983	138.89	158.763
Athe_0410	hypothetical protein			199.969	115.667	103.333	96.3333	214.333	251	72.5802	88.1582	71.443	185.089	199.969
Athe_0411	hypothetical protein			44.4757	35	37	40.6667	31.6667	39.3333	18.1522	34.7376	44.4757	23.8317	31.4094
Athe_0412	hypothetical protein			77.2619	197.667	69.3333	153.667	145	213.333	62.1684	23.0794	51.2989	53.6636	77.2619
Athe_0413	hypothetical protein			421.035	222.333	131.333	151	266.333	316	175.299	164.423	114.55	421.035	355.1
Athe_0414	[pseudogene]			231.163	216	137.667	432.667	493	819.333	60.788	33.0006	112.833	149.054	231.163
Athe_0415	glycoside hydrolase family protein			62.1276	179	203.667	151.667	214.333	180.667	41.9494	49.7558	43.6303	62.1276	49.1027
Athe_0416	hypothetical protein			1924.72	8759	10569.7	9678	7742	8134.67	1398.01	1924.72	1605.01	1523.43	1504.2
Athe_0417	Linocin_M18 bacteriocin protein			2938.44	10957	12022	12848.3	9890.33	9736.67	2382.37	2661.71	2938.44	2658.21	2323.07
Athe_0418	rubrerythrin			11307.3	8734.33	10473.7	12293.7	8495	7220.33	8598.64	11307.3	5730.97	9743.7	6945.96
Athe_0419	hypothetical protein			20.748	91	62.3333	44.6667	34	45.6667	20.748	13.7808	9.92682	8.91702	11.4709
Athe_0420	hypothetical protein			120.985	291	325.667	333.667	330.333	469.333	64.9086	78.8409	80.2548	93.8468	120.985
Athe_0421	hypothetical protein			143.011	205	253.667	257.333	331.667	406.667	56.7996	89.0798	80.0532	128.058	143.011
Athe_0422	aldo:keto reductase			2521.26	1581.67	2426.67	1385	934.667	934.333	1458.12	2521.26	1355.94	1223.6	1028.86
Athe_0423	glycosyltransferase 28-like protein			864.339	237	626.667	523	167.333	334	264.684	864.339	391.543	328.3	445.609
Athe_0424	hypothetical protein			349.481	891	761.333	911.333	862.333	950.333	267.682	267.64	300.057	312.45	349.481
Athe_0425	metalloenzyme domain-containing protein			420.876	225.333	240.667	228	212.333	178.667	260.183	277.239	420.876	249.975	304.001
Athe_0426	peptidase U32			1201.36	625.667	723	497.333	556.333	458	808.624	1136.43	1201.36	821.414	675.038
Athe_0427	sporulation integral membrane protein YtvI			241.336	137.333	128.333	115.667	126.667	90	170.056	201.472	241.336	170.455	151.193
Athe_0428	ferredoxin			855.794	506.333	594	358.667	486.333	405.667	608.871	855.794	617.579	608.317	666.22
Athe_0429	hypothetical protein			199.332	121.667	138.333	89.6667	144.667	107.667	156.382	199.332	155.588	180.601	179.689
Athe_0430	cell wall hydrolase:autolysin			229.923	128.667	143.333	97	129	95.6667	120.668	229.923	146.901	139.915	123.896
Athe_0431	dipeptidase			834.849	401.667	356	265.667	413.667	273	697.751	732.178	582.663	834.849	577.694
Athe_0432	hypothetical protein			77.8012	50	52	30.6667	42	31	45.1714	77.8012	64.5938	44.876	54.1838
Athe_0433	ECF subfamily RNA polymerase sigma-24 factor			174.439	147.667	121	121.667	106.667	93.3333	174.439	146.854	174.095	161.839	110.682
Athe_0434	hypothetical protein			503.039	439	390.333	368.667	316.333	303.333	500.975	503.039	461.366	385.962	413.298
Athe_0435	anti-sigma-factor antagonist			411.913	274	258.667	219.667	220	154.667	388.971	323.268	411.913	273.937	187.316
Athe_0436	putative anti-sigma regulatory factor			948.507	474.333	501.667	442.667	396.667	345.667	913.203	948.507	928.029	912.765	662.129
Athe_0437	Sig B:F:G subfamily RNA polymerase sigma-28 factor			1737.08	1080	1118.67	1188	1117.67	981.333	1423.87	1348.44	1737.08	1422.81	1318.99
Athe_0438	S-layer protein			3151.27	2457.33	2376	1592.33	1366.33	1255	3151.27	2557.24	2822.14	1524.4	1514.38
Athe_0439	hypothetical protein			284.34	233.333	178.333	170	165	184.333	256.553	192.569	284.34	200.941	258.17
Athe_0440	hypothetical protein			36.664	97	89	64.6667	50.3333	37.6667	35.1864	36.664	26.6908	20.037	13.178
Athe_0441	putative GTP cyclohydrolase			62.0701	163.333	155.333	109.333	92	67.3333	62.0701	61.3402	50.4255	35.7762	25.8205
Athe_0442	hypothetical protein			285.344	403.333	418.667	379.333	281.667	250.667	241.201	285.344	215.462	206.572	182.885
Athe_0443	amidohydrolase			246.002	418	366.667	333.333	261	227	246.002	215.762	188.915	176.433	158.906
Athe_0444	hypothetical protein			81.7975	153	98.6667	117	76	63	81.7975	52.308	60.2999	49.529	39.3697
Athe_0445	peptidase M22 glycoprotease			157.617	247.667	268	283	194.333	172.667	116.848	157.617	128.924	114.37	111.73
Athe_0446	ribosomal-protein-alanine acetyltransferase			304.94	830	856	1024.33	549.333	469.333	227.084	304.94	295.96	194.566	179.003
Athe_0447	diguanylate cyclase:phosphodiesterase			1899.34	4902	4897.67	3622.33	3000	2732.67	1617.14	1899.34	1209.78	1249.85	1104.27
Athe_0448	Pullulanase (EC 3.2.1.41)	PulA2		608.535	2318.33	2236.33	1844.33	1946	1471	608.535	558.162	543.831	587.193	402.937
Athe_0449	hypothetical protein			138.584	390.333	391.333	521	357	307.667	86.3142	102.899	138.584	113.034	77.3889
Athe_0450	response regulator receiver protein			1033.79	2784.33	3345.67	3344.33	2630	3127.33	713.498	734.872	1033.79	689.787	770.536
Athe_0451	hypothetical protein			5489.52	4252.67	4421.67	4917	3740.33	3732.33	3786.44	3968.95	5489.52	4102.68	3683.12
Athe_0452	family 2 glycosyl transferase			1526.2	4017	2909.33	5353.33	3407	2606	1137.5	885.656	1526.2	1157.05	860.577
Athe_0453	hemerythrin-like metal-binding protein			9611.97	30131.7	22373.7	20033.3	27935.3	20279	8626.48	6811.4	6145.21	9611.97	6612.85
Athe_0454	hypothetical protein			6.07983	11.6667	12.6667	8	15	16.6667	3.58612	4.26377	2.70197	5.60138	6.07983
Athe_0455	TrmA family RNA methyltransferase			92.9388	164	149.333	164.333	251.333	263.333	49.2319	50.9137	53.4183	91.6673	92.9388
Athe_0456	hypothetical protein			70.6012	26.6667	29.6667	27.3333	37.3333	40.6667	26.6917	42.144	21.1942	50.1761	70.6012
Athe_0457	methylated-DNA--protein-cysteine methyltransferase			11.5771	25	25.3333	19	31.3333	30.3333	7.49577	8.38069	5.52251	11.5771	10.7573
Athe_0458	Beta-glucosidase (cellodextrinase) EC 3.2.1.21)	BglA		654.289	760.333	1923	1482.33	734	605.667	237.919	654.289	487.581	277.047	217.071
Athe_0459	Cellobiose phosphorylase (EC 2.4.1.20), putative	Cbp2	new motif	4241.8	1937.67	9636	9144.67	4484.33	10703.7	644.954	3550.96	3230.41	1833.4	4241.8
Athe_0460	Cellobiose phosphorylase (EC 2.4.1.20)	Cbp	new motif	9755.71	1947	8394.33	8171	4409.67	10875.7	1282.07	7947.8	6025.71	3785.67	9755.71
Athe_0461	group 1 glycosyl transferase			137.247	323.333	254.333	372	301.667	317.667	109.236	94.3299	137.247	122.352	123.653
Athe_0462	exopolysaccharide biosynthesis polyprenyl glycosylphosphotransferase			110.095	335.333	249	313.333	269.333	279.667	108.89	92.0279	107.686	110.011	110.095
Athe_0463	SsrA-binding protein			3070.01	1170.67	725	1414.67	1294.67	1440.33	2665.54	1490.38	3070.01	2906.02	2626.62
Athe_0464	non-specific serine:threonine protein kinase			476.48	1485	1725.67	1092.33	1851.33	2300.67	261.294	350.703	197.77	430.362	476.48
Athe_0465	aldo:keto reductase			219.421	585	751	455.667	392	375.333	148.95	219.421	135.636	141.666	126.093
Athe_0466	ABC transporter			118.117	448	392.333	245	288.667	237.667	97.681	118.117	55.4792	100.267	69.0163
Athe_0467	CRISPR-associated protein Cas6			44.1747	172.333	144.333	143.667	123.667	118.333	36.7472	42.5575	33.7659	44.1747	31.6538
Athe_0468	Alpha-galactosidase (EC 3.2.1.22)	AgaL2		114.611	323	251	303	298	366.667	75.1527	71.662	59.3208	110.031	114.611
Athe_0469	N-acetyltransferase GCN5			539.332	1410	1962	1855	1867.67	1699.33	348.815	450.595	408.235	539.332	438.618
Athe_0470	hypothetical protein			47.2703	134.667	214.333	138.667	106	114.667	32.0323	47.2703	31.9543	33.6891	29.4054
Athe_0471	hypothetical protein			12.5513	35	59.6667	37	28.3333	20.3333	10.0999	12.5513	8.90921	8.18813	5.43777
Athe_0472	hypothetical protein			366.235	186.667	266	232.667	107	83.6667	194.013	366.235	257.971	94.5124	110.056
Athe_0473	small GTP-binding protein			100.921	250.333	247.333	224	352.667	274.667	48.293	62.6873	44.9499	100.921	65.2167
Athe_0474	aspartate ammonia-lyase			148.285	481	463.667	411.667	548.667	463.667	92.8707	120.834	84.1602	148.285	113.272
Athe_0475	hypothetical protein			23.0687	4	3.66667	90.3333	3.33333	4.33333	1.02726	0.715786	23.0687	1.16654	1.04978
Athe_0476	hypothetical protein			41.1195	112	127.667	162.333	95.3333	101	25.7562	28.0552	41.1195	27.498	24.62
Athe_0477	rubrerythrin			9715.54	25269	31419.3	19838.7	23567	21807.3	6543.21	9715.54	6351.3	8033.5	6778.04
Athe_0478	hypothetical protein			98.803	241.667	324.667	344.667	218.667	290.667	66.8349	98.803	95.3102	73.79	92.8425
Athe_0479	hypothetical protein			104.509	128.667	162.333	245	112.333	83.3333	54.1406	75.6431	104.509	57.5947	39.4782
Athe_0480	[pseudogene]			28.2184	62.6667	28.6667	49	28.3333	44.3333	28.2184	13.2241	26.7437	15.7239	21.5403
Athe_0481	hypothetical protein			13.0813	19.6667	20.6667	26	17	14.3333	6.31661	9.53152	13.0813	7.59715	7.67243
Athe_0482	hypothetical protein			113.148	230	108.667	163	192.333	214	113.148	47.9551	85.6846	92.3326	101.193
Athe_0483	hypothetical protein			47.1361	89.6667	50.6667	70	95.3333	90.3333	41.9715	20.7981	36.6539	47.1361	39.7749
Athe_0484	[pseudogene]			56.7947	78.6667	87.6667	100	121.333	106.667	31.3711	40.0701	40.1632	53.0958	56.7947
Athe_0485	hypothetical protein			66.1828	137.667	136	146	157.333	135.667	52.6377	54.9622	59.852	66.1828	64.1128
Athe_0486	hypothetical protein			215.582	390.667	397	435	481.667	456.667	144.04	160.161	204.827	215.582	181.349
Athe_0487	hypothetical protein			38.111	86.6667	69.3333	115.667	83	82.3333	26.5085	23.4399	38.111	30.4249	29.6003
Athe_0488	hypothetical protein			76.8394	167.333	111.333	227	149	159.333	50.6166	36.0367	76.8394	53.5361	54.8641
Athe_0489	[pseudogene]			76.4217	173	120	183.667	112.667	105	64.2043	48.7656	76.4217	50.2235	44.6576
Athe_0490	hypothetical protein			133.67	251.333	248.333	329.333	287	305.667	91.4919	102.179	126.399	125.874	133.67
Athe_0491	[pseudogene]			525.05	322.667	283.333	377	352	339.667	441.756	411.586	522.644	525.05	471.356
Athe_0492	hypothetical protein			90.1174	205.667	236	240	192.667	173.667	70.1599	90.1174	86.5817	79.7665	68.9303
Athe_0493	hypothetical protein			46.1145	148	127	155.333	121.333	112.667	39.7086	40.1616	46.1145	41.5306	38.685
Athe_0494	[pseudogene]			4.63288	15.3333	20.6667	16	15	14	3.02505	4.63288	3.60613	3.70216	3.5741
Athe_0495	[pseudogene]			57.6777	103.333	70.3333	125.667	93	117.333	32.2555	20.6031	57.6777	32.2529	40.8565
Athe_0496	hypothetical protein			93.3953	283.667	296.333	263	234	143.333	73.9618	93.3953	81.8365	73.7598	50.1643
Athe_0497	hypothetical protein			86.4401	194	209.333	182.667	90	105	80.036	86.4401	76.323	38.2535	47.6075
Athe_0498	hypothetical protein			356.933	678.333	673.333	819.667	542.333	544.667	283.236	252.554	356.933	245.032	243.838
Athe_0499	amidohydrolase 2			26.7787	78	62.6667	69.3333	51	51.6667	26.7787	22.4177	25.8523	22.3938	20.8338
Athe_0500	beta-lactamase domain-containing protein			75.5287	72.6667	48	59.6667	45.3333	45.3333	75.5287	54.6485	45.4215	52.9575	57.8108
Athe_0501	short-chain dehydrogenase:reductase SDR			16.4123	41	39.3333	41	30	31.3333	12.8318	11.5519	16.4123	9.7848	10.3014
Athe_0502	acetolactate synthase large subunit			767.348	1705	2365.67	1807.67	2389	1581.33	480.039	748.863	622.588	767.348	520.685
Athe_0503	acetolactate synthase small subunit			632.594	1082.67	1122.33	625.667	1006.33	738.667	424.793	632.594	384.368	485.406	381.427
Athe_0504	ketol-acid reductoisomerase			3298.7	6579.67	5789.67	2945	5015.67	4071.67	2573.88	3298.7	2278.56	2577.03	1913.56
Athe_0505	2-isopropylmalate synthase			2802.97	5208	5649	2618	5514	4008.67	1628.97	2802.97	1419.26	2111.76	1839.35
Athe_0506	hypothetical protein			111.258	121	157.667	116	150.667	111.667	78.6908	107.173	87.1089	111.258	83.9632
Athe_0507	putative alpha-isopropylmalate:homocitrate synthase family transferase			2876.85	2125	2747	1444	3081	1933.67	1703.37	2315.2	1787.55	2876.85	1894.91
Athe_0508	spore coat assembly protein SafA			118.072	58	118	45.3333	111.667	88.6667	48.2041	118.072	46.2358	103.938	85.7647
Athe_0509	4Fe-4S ferredoxin			7333.19	6569.67	8849.33	6055.33	4484.67	4650.33	5249.58	7333.19	4709.86	4448.52	5025.63
Athe_0510	tartrate:fumarate subfamily hydro-lyase subunit beta			864.56	877.667	1058.33	535.333	461	424	445.212	864.56	376.788	304.83	304.756
Athe_0511	Orn:Lys:Arg decarboxylase major region			2165.6	1268.33	1322.33	912.667	799.667	655.333	1024.76	2165.6	1061.32	1004.77	923.032
Athe_0512	thymidylate kinase			874.585	635	451	522.667	272.333	272	627.577	874.585	854.336	361.261	352.886
Athe_0513	hypothetical protein			547.47	349.333	246.667	337.333	241.667	194	413.627	418.729	547.47	338.082	217.778
Athe_0514	hypothetical protein			800.193	660.667	526.333	563.333	420	360	679.499	800.193	705.799	527.739	463.884
Athe_0515	DNA-directed DNA polymerase			1678.03	1304.33	1204.67	1296.33	1132	832	1493.26	1678.03	1659.31	1408.75	1191.42
Athe_0516	PSP1 domain-containing protein			3045.77	1718	1584	1890.67	1508.33	1275	2015.61	1988.89	3045.77	2208.19	1750.61
Athe_0517	hypothetical protein			291.873	348	448.333	295.333	223	207.333	161.207	291.873	179.04	130.741	140.555
Athe_0518	pyruvate carboxyltransferase			700.525	842	1022	1064.67	613	545.667	467.788	613.927	700.525	381.896	377.406
Athe_0519	hypothetical protein			136.257	167.333	102.333	167	174.333	246.667	112.061	40.55	111.598	118.55	136.257
Athe_0520	hypothetical protein			194.678	220	154	215.333	220.333	233.667	166.368	103.406	159.82	194.678	184.911
Athe_0521	hypothetical protein			3.16265	9.33333	11	12.3333	5	5.66667	1.85463	3.16265	3.10536	1.33407	1.02032
Athe_0522	hypothetical protein			3.73316	4.66667	6.66667	11.6667	6.66667	8	1.1895	1.75343	3.73316	2.00813	2.60909
Athe_0523	extracellular ligand-binding receptor			2707.66	9414.33	6385.67	5336.67	4729	5976.33	2707.66	1979.12	1626.8	1643.26	1992.05
Athe_0524	aconitate hydratase			1147.92	3420.67	3706.67	2009	2025.33	2502.67	993.735	1147.92	591.912	700.224	832.753
Athe_0525	isocitrate dehydrogenase			664.577	2209.33	1903	1288.33	1608.33	1843.67	664.577	613.273	455.419	577.947	627.389
Athe_0526	GntR family transcriptional regulator			1868.52	5121.67	6616	5579.67	4620	5809.67	1357.11	1868.52	1406.91	1433.94	1720.52
Athe_0527	Mur ligase middle domain-containing protein			81.7127	64.3333	83	184.667	117.667	326	14.4627	23.5829	42.2274	31.0051	81.7127
Athe_0528	hypothetical protein			161.886	353.667	234	558.333	312.333	339.333	83.089	55.4065	161.886	80.166	85.2242
Athe_0529	hypothetical protein			29.3805	53.3333	56.3333	124	23.3333	35	11.9891	13.3972	29.3805	6.33635	9.36057
Athe_0530	diguanylate cyclase			138.914	531	554.667	397.333	552.333	447	101.854	132.094	89.284	138.914	112.792
Athe_0531	ATPase AAA			3067.6	1188.67	1262	954.333	1383	935	1989.47	2806.46	2144.33	3067.6	2255.88
Athe_0532	hypothetical protein			3140.6	2590.67	919.333	3371	1216	996.667	1698.12	1183.5	3140.6	1163.2	951.153
Athe_0533	FAD-dependent pyridine nucleotide-disulfide oxidoreductase			9143.51	8484.33	6927	12804	7896	7208	7518.46	8179.43	5793.92	9143.51	7198.25
Athe_0534	hypothetical protein			1037.64	2726.33	2349.67	5768.67	3039.33	3018.33	387.76	345.329	1037.64	527.15	506.635
Athe_0535	hypothetical protein			853.769	1459.67	2634.33	3031	4244.67	5219.33	211.389	432.845	445.826	745.82	853.769
Athe_0536	1,2-β-oligomannan phosphorylase (EC 2.4.1.339)	ManP		20.2575	44.3333	86	88.3333	103.333	92.3333	7.04676	15.7419	13.2587	20.2575	18.1156
Athe_0537	Mannitol 2-dehydrogenase (EC 1.1.1.67)	MtlD		60.5673	133.667	159	226.667	308.333	274.333	20.4525	28.3893	33.0591	60.5673	51.3554
Athe_0538	citrate:malate metabolism signal transduction histidine kinase			67.0256	257.333	179.333	345	245.333	268	47.6307	36.0838	67.0256	54.4757	58.1906
Athe_0539	hypothetical protein			60.8092	187	114.667	233.667	191.333	191	43.9658	31.7813	58.5162	60.8092	53.5378
Athe_0540	hypothetical protein			30.8302	91	76.3333	55.6667	97.3333	75.6667	23.3672	21.659	14.3912	30.8302	21.099
Athe_0541	CotS family spore coat protein			14.0514	36.3333	36.6667	28	47.6667	55.3333	7.56958	7.16361	4.76497	14.0514	9.7976
Athe_0542	hypothetical protein			2.89793	10	10.6667	7.33333	11.3333	13	1.9584	1.49502	1.4149	2.89793	2.52336
Athe_0543	CotS family spore coat protein			107.633	20	12.3333	24.3333	53.6667	45.3333	30.5366	18.0754	57.9242	107.633	103.95
Athe_0544	pantothenate kinase			195.289	1233.33	1252	1065.33	1518.33	1594.33	131.432	145.274	102.552	192.462	195.289
Athe_0545	hypothetical protein			80.8023	606	511.667	462	627.333	652	61.982	56.7796	41.3199	80.8023	77.5484
Athe_0546	aspartate aminotransferase			270.353	1386.33	1229	944.667	1278.33	1218.33	253.49	241.373	217.333	270.353	262.081
Athe_0547	4Fe-4S ferredoxin			5.45715	6.33333	6.66667	7	6.33333	8	5.45715	3.9241	2.39268	4.05987	4.11544
Athe_0548	anaerobic ribonucleoside triphosphate reductase			1681.92	5550.33	5397	2041.67	7546.67	3417.33	985.266	1095	432.178	1681.92	771.108
Athe_0549	hypothetical protein			64.7047	125	83	247	183.333	296.333	24.526	14.7343	54.9449	40.1818	64.7047
Athe_0550	hypothetical protein			31.3732	38.6667	30.3333	65	30.6667	45	16.1482	7.91031	31.3732	12.9816	21.135
Athe_0551	hypothetical protein			11.5166	9.33333	4.33333	17	3.66667	1.33333	3.28194	1.7297	11.5166	1.25489	0.442157
Athe_0552	Glucokinase (EC 2.7.1.2)	Glk		1035.21	696.667	301	432	376	574.333	1035.21	364.049	451.355	607.291	977.951
Athe_0553	G-D-S-L family lipolytic protein			325.425	702	603.333	722.667	653	887.333	270.47	217.48	275.75	297.709	325.425
Athe_0554	glycogen:starch:alpha-glucan phosphorylase			2538.78	18607	14132	18183	13373.7	8646	2538.78	2214.53	2517.7	2249.34	1488.56
Athe_0555	glycogen synthase			1655.05	9549.67	6390.33	9915.33	5985.67	4466.33	1519.55	1224.08	1655.05	1226.05	890.168
Athe_0556	glucose-1-phosphate adenylyltransferase			4402.51	7943.67	5729.33	8743.67	5172.33	3560.33	3559.82	1973.56	4402.51	2525.32	1443.42
Athe_0557	glucose-1-phosphate adenylyltransferase			9522.66	12574.3	9554.33	9018.67	7164	5674	9522.66	5769.26	7629.45	6585.5	3918.8
Athe_0558	1:C4-alpha-glucan branching protein			2125.28	7565.67	5510	3607	3788.33	4160.67	2125.28	1703.45	1023.95	1264.84	1328.57
Athe_0559	DNA repair protein RadC			59.8625	123.333	111	109	169.667	183.333	34.9882	33.3275	33.7486	59.1833	59.8625
Athe_0560	peptidoglycan-binding protein LysM			64.3258	182.333	91	118.667	167	194.667	52.5358	27.62	35.1328	57.2663	64.3258
Athe_0561	6:C7-dimethyl-8-ribityllumazine synthase			14.951	30	48	23	44.6667	29	8.4269	14.7747	7.36769	14.951	9.26885
Athe_0562	3:C4-dihydroxy-2-butanone 4-phosphate synthase			29.1125	74.3333	108	48	110	95.3333	16.3523	25.2992	10.5095	29.1125	24.0433
Athe_0563	riboflavin synthase subunit alpha			13.9478	40.3333	59	37.3333	64.3333	44.3333	7.32489	11.4231	6.81741	13.9478	9.2471
Athe_0564	riboflavin biosynthesis protein RibD			22.7408	66.6667	125	63	100.333	76.6667	11.8948	22.7408	12.0426	21.0575	16.0632
Athe_0565	hypothetical protein			15.3074	68.6667	65	30.6667	72	33	13.7714	12.6127	6.20735	15.3074	6.46832
Athe_0566	Transcriptional regulator of xylan utilization, LacI family	XynR	XynR	162.604	165.333	112.333	274.333	191	573	40.8042	33.1872	67.5877	66.8685	162.604
Athe_0567	Xylulose kinase (EC 2.7.1.17)	XylB	XynR	675.322	955	557.667	1179.67	839	2236.33	264.228	165.882	325.711	270.781	675.322
Athe_0568	metal dependent phosphohydrolase			288.177	596.667	537	967.667	446	609	139.731	131.008	288.177	147.992	185.363
Athe_0569	response regulator receiver and ANTAR domain-containing protein			113.913	301	271	440	268.667	358.333	70.5131	75.9857	111.2	92.3038	113.913
Athe_0570	peptidase C26			57.2067	157.333	140	203.333	122	168.333	35.8314	30.446	57.2067	29.1135	39.0438
Athe_0571	mechanosensitive ion channel MscS			142.956	620.667	491.333	561.667	639.333	613.333	123.004	102.242	124.859	142.956	128.188
Athe_0572	prolyl-tRNA synthetase			3802.73	2285.33	1853.67	2084.67	2279	2258	2510.42	2299.1	2034.91	3802.73	3119.97
Athe_0573	cyclase family protein			4.00913	13.6667	12.3333	11	14	17.6667	2.43698	2.78443	2.98929	3.17697	4.00913
Athe_0574	methyl-accepting chemotaxis sensory transducer			1437.54	7895	7260.33	7430.67	7347.67	6208.33	1264.33	1380.09	1210.45	1437.54	1166.28
Athe_0575	CheW protein			891.605	1993.33	1747.67	1757.67	2066.33	1659.33	836.784	724.602	752.971	891.605	764.429
Athe_0576	response regulator receiver modulated CheB methylesterase			650.9	1464.67	1254.33	1356.33	1384.67	1174.67	650.9	597.775	626.242	619.68	602.823
Athe_0577	putative CheA signal transduction histidine kinase			1509.79	3386.33	2182	2517	2338	2426	1509.79	953.085	1170.05	1070.39	1138.21
Athe_0578	PBS lyase HEAT domain-containing protein			1191.26	2479	2283	2322.33	2715.67	2399.67	1043.52	1065.19	1013.34	1191.26	1112
Athe_0579	CheR-type MCP methyltransferase			183.078	702.333	749	737.333	855.333	683.333	115.413	135.731	127.175	183.078	133.984
Athe_0580	response regulator receiver protein			242.991	1167	1106.33	1082.33	1163.67	1083	193.639	202.158	192.387	242.991	217.816
Athe_0581	CheW protein			175.992	1041.67	762.667	676.667	677.333	819.667	175.992	138.376	122.88	142.536	163.787
Athe_0582	methyl-accepting chemotaxis sensory transducer			143.109	800	702	660.333	728.667	821.667	118.479	113.158	105.195	132.809	143.109
Athe_0583	response regulator receiver protein			37.5294	252	164.333	163.333	179.333	218.667	37.1555	25.9995	24.7071	30.4237	37.5294
Athe_0584	PAS:PAC sensor-domain-containing diguanylate cyclase:phosphodiesterase			155.844	753	483.333	553.667	750	933.667	104.52	79.0561	83.9128	124.396	155.844
Athe_0585	phosphoribosyltransferase			108.067	730.667	508.333	634.333	563	611.667	108.067	78.7517	98.2555	101.692	105.641
Athe_0586	hypothetical protein			310.024	683.667	544.333	1317.67	398.667	796	134.07	122.077	310.024	111.934	185.253
Athe_0587	hypothetical protein			714.704	1313.33	1116.67	2662.67	743.333	1377	349.812	300.125	714.704	231.905	416.605
Athe_0588	hypothetical protein			601.89	793.333	749.333	2076	552.667	1067.33	225.349	218.294	601.89	179.958	341.616
Athe_0589	cation diffusion facilitator family transporter			53.4205	56	55.6667	178.333	72	92.6667	15.1087	15.8902	53.4205	23.1809	29.7879
Athe_0590	CrcB protein			7.36441	20	28.3333	25.3333	13.6667	12.6667	4.86218	7.36441	6.00678	4.0204	3.48897
Athe_0591	CrcB protein			16.8863	39	61.6667	43.6667	34.6667	22.6667	9.64976	16.8863	11.4178	10.4613	6.37714
Athe_0592	histidyl-tRNA synthetase			171.032	647.667	497.667	535.667	552.667	448.333	161.405	138.356	128.2	171.032	133.759
Athe_0593	aspartyl-tRNA synthetase			529.631	1522.33	1443.33	1178.33	1694.33	1325	379.522	399.295	283.707	529.631	391.269
Athe_0594	Endo beta-1,4-glucanase (cellulase) (EC 3.2.1.4), secreted	CelD	AviRS	733.049	273.667	1016	2936.33	297.667	747.333	65.5431	273.022	733.049	90.6807	215.393
Athe_0595	Predicted Avicel-specific ABC transporter, permease protein 1	AviA	AviRS	2059.84	573.667	5089	9257.33	3397.67	5569.67	125.422	1312.21	2059.84	948.84	1481.9
Athe_0596	Predicted Avicel-specific ABC transporter, permease protein 2	AviB	AviRS	8794.79	921	8564.67	9933.33	5873	10531.7	657.901	7620.61	6605.48	6691.91	8794.79
Athe_0597	Predicted Avicel-specific ABC transporter, substrate-binding protein	AviC	AviRS	108698	12867.7	107188	169998	38699.3	130096	9785.25	94639.8	84722.7	41187.9	108698
Athe_0598	Predicted Avicel-specific ABC transporter, additional substrate-binding protein	AviD	AviRS	1734.44	603.667	1311.33	1706	893	1820.33	406.352	1155.64	763.619	800.254	1734.44
Athe_0599	Two-component system for Avicel utilization, sensor histidine kinase	AviS	AviRS	1350.04	842	1211	1434	846	1631	543.213	830.28	829.699	811.645	1350.04
Athe_0600	Two-component system for Avicel utilization, response regulator, AraC family	AviR	AviRS	246.098	1080	1282	1708.33	1201	1649	154.98	169.584	246.098	181.172	235.905
Athe_0601	major facilitator superfamily protein			14.2588	64.6667	89.6667	83.3333	59.6667	49.3333	10.4927	14.2588	13.6641	12.0095	8.54647
Athe_0602	excisionase family DNA binding domain-containing protein			12.305	68.6667	62.6667	45.3333	57	44	11.8559	11.7433	7.94422	12.305	8.8278
Athe_0603	Xylose isomerase (EC 5.3.1.5)	XylA	XylR	2381.78	276.333	33.6667	1059	9455.67	11071.7	52.6178	6.49645	210.403	2126.36	2381.78
Athe_0604	hypothetical protein			41.3726	17	6.33333	37.6667	74.3333	197.333	3.1087	1.33353	6.97323	18.3834	41.3726
Athe_0605	hypothetical protein			2305.67	10944.3	4734.67	6778.67	9291	9976.33	2152.52	956.625	1415.65	2107.12	2305.67
Athe_0606	[pseudogene]			100.487	331.667	190	224	364	363.333	75.0225	45.5256	53.6247	100.487	91.6557
Athe_0607	Ig domain-containing protein			387.904	433.333	172.667	229	490.667	404.667	268.105	97.2298	132.401	387.904	185.762
Athe_0608	S-layer protein			704.274	856	377	360.667	976.333	676.333	495.184	214.189	189.341	704.274	309.887
Athe_0609	Limit dextrin alpha-1,6-maltotetraose-hydrolase (EC 3.2.1.196) / Pullulanase (EC 3.2.1.41), secreted	PulA	MalR	613.085	2418.33	460	1309	145	181.333	613.085	168.687	481.292	81.5864	89.4083
Athe_0610	Putative alpha-amylase (EC 3.2.1.1), secreted	AmyX	MalR	422.109	803.667	169.333	648.667	75.6667	95.3333	422.109	92.8796	392.941	58.3255	65.0917
Athe_0611	[pseudogene]			158.838	143.333	83.3333	303	102	131	45.5475	32.151	158.838	45.5337	52.9623
Athe_0612	HhH-GPD family protein			63.6455	91.6667	42	135	159.333	158.333	27.4002	16.5512	44.15	62.0548	63.6455
Athe_0613	hypothetical protein			90.5877	156.333	67.6667	211	181	224.333	45.4361	32.2516	70.1185	79.6032	90.5877
Athe_0614	Possible beta-xyloside ABC transporter, substrate-binding protein XynU	XynU	XylR	29388.6	216	20.3333	6650.67	867.667	18552.7	422.379	16.3754	6912.67	1859.09	29388.6
Athe_0615	Possible beta-xyloside ABC transporter, permease component XynV	XynV	XylR	6167.71	55.3333	10	777.667	230	3720.67	114.075	11.6173	1369.05	498.9	6167.71
Athe_0616	Possible beta-xyloside ABC transporter, permease component XynW	XynW	XylR	4086.52	40.3333	16.6667	539.667	176.667	2543	74.2105	18.9458	807.968	385.027	4086.52
Athe_0617	Xylose-responsive transcription regulator, ROK family	XylR		1110.79	296.333	211.667	779.667	315.333	2225.33	126.114	97.1702	326.536	165.794	1110.79
Athe_0618	Endo-1,4-beta-xylanase (EC 3.2.1.8), secreted	XynA	XynR(weak)	1287.82	88.6667	111	910.333	173.667	4305.33	28.3153	31.7924	251.941	54.8818	1287.82
Athe_0619	Glucose-6-phosphate isomerase (EC 5.3.1.9) / Mannose-6-phosphate isomerase (EC 5.3.1.8)	Pgi2		1896.72	7668.33	7055.33	3776.67	7046	5795	1726.82	1738.28	811.766	1896.72	1637.87
Athe_0620	putative hydrolase			456.697	1531.67	1719.67	925.667	1646.67	1236.67	344.542	417.865	198.256	456.697	338.343
Athe_0621	Fructose-bisphosphate aldolase class II (EC 4.1.2.13)	Fba		4515.74	3835.67	3692	3117	3326.67	2361.33	3541.06	4405.95	3963.23	4515.74	3064.53
Athe_0622	hypothetical protein			158.102	551.333	524.333	433.667	397	374.333	158.102	155.144	128.128	131.874	121.624
Athe_0623	radical SAM domain-containing protein			3748.37	1934.67	1406	1246.33	1417	1423.67	3748.37	1711.29	2595.74	2335.41	2605.48
Athe_0624	carbonic anhydrase			216.089	403	285.667	226	320.667	347.333	183.279	175.616	110.361	210.837	216.089
Athe_0625	preprotein translocase subunit SecD			2382.92	4134.33	2368	2901.67	3595.33	3539.67	1952.84	1494.12	1659.06	2382.92	2219.05
Athe_0626	protein-export membrane protein SecF			2971.16	3950	2791.67	2540.67	3595.67	3478.33	2705.34	2041.88	1809.34	2971.16	2768.38
Athe_0627	beta-lactamase domain-containing protein			3041.89	1467.33	1252	978	1988.33	1583.33	1953.14	2070.59	1152.04	3041.89	2610.26
Athe_0628	YlmC:YmxH family sporulation protein			67.7443	34.3333	34.6667	41.3333	28.6667	38.6667	47.0075	58.2164	42.8113	39.8202	67.7443
Athe_0629	nitrilase:cyanide hydratase and apolipoprotein n-acyltransferase			624.621	468	280	395.333	265	332.333	524.8	421.295	624.621	455.847	529.016
Athe_0630	UDP-N-acetylglucosamine 1-carboxyvinyltransferase			193.617	307.333	224	385.667	287	209	113.475	86.7114	193.617	131.734	83.4386
Athe_0631	beta-lactamase domain-containing protein			140.407	231.333	233.667	200.667	310.667	191	81.5747	84.3058	86.4018	140.407	75.9453
Athe_0632	Ribose-5-phosphate isomerase B (EC 5.3.1.6)	RpiB		177.504	352.333	270	289	321	249	137.647	133.582	133.387	177.504	118.866
Athe_0633	uracil phosphoribosyltransferase			204.658	285.333	249	253	366	233.333	119.205	127.276	134.586	204.658	110.145
Athe_0634	zinc-binding CMP:dCMP deaminase			224.523	425	440.333	342.667	511.667	428	126.268	174.658	95.6623	224.523	171.405
Athe_0635	bifunctional N-acetylglucosamine-1-phosphate uridyltransferase:glucosamine-1-phosphate acetyltransferase			673.388	1419.67	1474	1035.67	1529	1377	397.412	583.907	280.995	673.388	524.726
Athe_0636	ribose-phosphate pyrophosphokinase			2837.8	1852	2294	1560	2203	1592.67	1584.99	2837.8	857.471	2380.19	1948.48
Athe_0637	peptidyl-tRNA hydrolase			35.3828	160.333	167.333	156.667	166	151.333	28.4614	29.8759	21.6659	34.1621	35.3828
Athe_0638	transcription-repair coupling factor			752.736	986	1275	964	1311.67	1098	472.854	752.736	657.117	675.451	642.389
Athe_0639	PpiC-type peptidyl-prolyl cis-trans isomerase			1249.87	2112.67	2278.33	1680.33	1788	1787.67	1051.97	1249.87	1070.22	1104.9	964.39
Athe_0640	tRNA(Ile)-lysidine synthetase			2296.31	3438.67	3689.67	2832.67	3322.67	3294.67	1885.62	2296.31	1683.76	2283.65	2144.45
Athe_0641	hypoxanthine phosphoribosyltransferase			743.163	1098.33	1121	720.667	802	754.667	592.65	743.163	448.903	527.104	519.885
Athe_0642	ATP-dependent metalloprotease FtsH			3051.17	6359.67	6120	7615.33	6318	5004	2418.58	2522.19	3051.17	2886.39	2209.26
Athe_0643	glutamine synthetase:C type I			15608.6	8800	27861	10767.3	11232	15765.7	4911.42	15608.6	5498.69	7093.66	9359.92
Athe_0644	glutamate synthase			317.291	390	581.667	371.667	578	483.333	171.384	282.986	162.69	317.291	266.41
Athe_0645	oxidoreductase FAD/NAD(P)-binding domain-containing protein			303.194	410	549	391.667	531.333	502.333	174.732	275.481	190.078	303.194	259.183
Athe_0646	hypothetical protein			5.81248	2.33333	1.66667	2.33333	3	3.33333	4.76808	1.11686	2.26545	3.07795	5.81248
Athe_0647	MazG family protein			335.1	1201	805.667	645	649	614	335.1	275.63	209.463	217.193	195.397
Athe_0648	histone family protein DNA-binding protein			5343.64	16033.3	5381.33	9771.33	3678.67	5499.67	5343.64	1939.58	3510.56	1287.05	1644.61
Athe_0649	RNA-binding S4 domain-containing protein			15.5428	35	21.6667	23.6667	16	14	15.5428	9.87785	13.1734	9.79924	8.08005
Athe_0650	YabP family protein			45.7383	91.3333	74.6667	74.3333	48.6667	53.3333	45.7383	39.9138	38.7808	31.5046	29.7724
Athe_0651	hypothetical protein			24.5977	42.3333	37.6667	34.3333	26	28.3333	22.4226	24.5977	20.1373	15.1423	18.5404
Athe_0652	septum formation initiator			494.256	818.333	798.333	922	486	512.667	397.975	422.102	494.256	314.048	310.325
Athe_0653	RNA binding S1 domain-containing protein			196.361	575.667	563.667	576.333	332.333	350.333	173.737	169.184	196.361	115.187	112.088
Athe_0654	redox-sensing transcriptional repressor Rex	Rex	Rex	140.183	470.667	367.333	359	218.667	186.667	140.183	109.588	137.65	68.6722	54.8574
Athe_0655	threonine synthase			516.548	1450.67	1805.33	1239.33	1199	939	394.347	516.548	373.13	370.052	294.413
Athe_0656	MgtE integral membrane protein			873.42	2191.67	3037.67	2612.33	2094.67	1808	680.782	873.42	762.958	683.197	570.987
Athe_0657	natural resistance-associated macrophage protein			785.977	1226.67	1850.67	1611.33	1387	1087.67	476.031	785.977	697.709	614.588	510.569
Athe_0658	transcription elongation factor GreA			194.612	620.333	512.667	496	357.333	395	194.612	159.551	125.526	127.541	159.881
Athe_0659	lysyl-tRNA synthetase			1430.76	2887.67	3922.33	2424	3570.67	3016.67	865.4	1279.52	658.952	1430.76	1081.78
Athe_0660	hypothetical protein			397.832	772	778.667	1014.33	1000	875	215.643	258.2	260.221	397.832	325.429
Athe_0661	hypothetical protein			311.009	756	682.333	954.667	1054.67	945	164.788	165.409	200.165	311.009	253.325
Athe_0662	CoA-substrate-specific enzyme activase			297.223	461	305	616.333	498.667	468	182.946	142.479	297.223	217.274	200.495
Athe_0663	peptidase M42 family protein			178.981	123.333	81.6667	903	124.333	128.667	24.6383	16.066	178.981	33.23	27.2107
Athe_0664	branched-chain amino acid aminotransferase			985.643	1389.33	1520.67	1032.67	983.333	1106	604.279	985.643	750.94	549.792	519.714
Athe_0665	dihydroxy-acid dehydratase			1190	1448	1956.67	1186	1601	1541.67	656.223	1190	765.467	749.575	853.618
Athe_0666	acetolactate synthase large subunit			2348.27	3222.67	4481	2634.33	4208.67	3992.33	1375.95	2348.27	1857.07	2054.12	2021.12
Athe_0667	[pseudogene]			5774.48	6839.33	5755.67	9684.67	1766.67	1912.33	4140.1	3270.13	5774.48	1212.92	1337.15
Athe_0668	hypothetical protein			1062.39	4082.33	2478.33	4106.33	1135	1016.67	1062.39	812.731	899.326	342.227	290.934
Athe_0669	[pseudogene]			20.6308	12.3333	9.66667	52.6667	6.66667	4	7.39024	5.40636	20.6308	4.40394	1.62982
Athe_0670	[pseudogene]			34.1416	3.66667	6	22.3333	3	2	3.91158	11.4804	34.1416	3.07304	2.30965
Athe_0671	[pseudogene]			42.5196	38.3333	34.6667	125.667	30.6667	38	11.953	17.9529	42.5196	18.6991	15.6995
Athe_0672	[pseudogene]			45.9563	85	66.6667	126	91.6667	108.667	24.4322	32.114	35.4892	45.9563	45.4231
Athe_0673	hypothetical protein			180.712	436.333	325	756	265.333	300.333	85.7953	47.7489	180.712	59.0647	68.6355
Athe_0674	hypothetical protein			54.7223	156	137.333	229	138.333	161	31.5833	21.8182	54.7223	28.9137	38.7352
Athe_0675	hypothetical protein			56.5605	55.6667	52.3333	69.3333	24.6667	31.3333	43.317	56.5605	49.6728	22.2623	28.1918
Athe_0676	hypothetical protein			70.0081	235.333	230.667	276.333	120	155.667	42.1865	40.7618	70.0081	28.3049	34.4135
Athe_0677	ABC transporter			30.8	199	122	178.333	103.333	125	30.8	18.6343	28.7538	17.9386	22.0105
Athe_0678	hypothetical protein			37.8273	153	124	174	99.6667	102.667	30.4301	26.4767	37.8273	23.973	23.1785
Athe_0679	Beta-1,4-mannooligosaccharide phosphorylase (EC 2.4.1.319), potential	MosP2		275.682	1237.33	1304.67	1227.33	807.667	620	269.647	272.434	275.682	202.125	139.814
Athe_0680	hypothetical protein			36.9766	195.333	94	104.333	139.667	163	36.9766	20.2498	20.1728	33.6616	36.9687
Athe_0681	hypothetical protein			17.5139	109.333	50.6667	71.6667	72.3333	74	17.5139	10.1214	12.2715	15.3529	16.0413
Athe_0682	[pseudogene]			111.984	665	246.333	602.333	325.333	344	111.984	45.9709	93.6776	71.4451	73.9753
Athe_0683	[pseudogene]			1202.83	568.667	226	666.667	448.667	410.333	616.676	355.869	1202.83	631.151	414.218
Athe_0684	hypothetical protein			21.1068	125.333	61	121.333	82.3333	91.3333	21.1068	11.2017	20.8408	17.7686	18.8262
Athe_0685	[pseudogene]			35.8343	138.667	101	153.667	158.333	154	23.273	18.3786	27.3175	35.8343	29.0757
Athe_0686	S-adenosylmethionine synthetase			948.895	3131	2550.67	2339.67	3475.67	2533.33	890.925	593.966	672.443	948.895	774.677
Athe_0687	hypothetical protein			553.574	1249.33	1122.67	1530	1744	1596.67	349.836	272.885	476.825	553.574	467.545
Athe_0688	hypothetical protein			226.826	282.333	259	274.667	154	174	210.679	220.114	226.826	162.341	128.534
Athe_0689	single-stranded-DNA-specific exonuclease RecJ			383.266	1535.67	1167.33	844.667	494.667	595.333	367.331	383.266	255.638	154.877	168.733
Athe_0690	hypothetical protein			290.522	2150.67	1524	940	492.333	607.333	290.522	217.916	132.261	80.8156	98.3567
Athe_0691	hypothetical protein			1760.86	5876.33	4013	3533	1734	1881.67	1760.86	1031.43	1046.68	524.332	702.264
Athe_0692	hypothetical protein			573.112	2040	1381.67	1449	917.333	895.667	573.112	381.255	526.602	305.708	295.312
Athe_0693	hypothetical protein			3734.87	10097.3	8196	11645.3	6947.33	5044.67	2508.03	2476.4	3734.87	2222.17	1596.78
Athe_0694	[pseudogene]			218.918	463.667	568.667	488.667	436.667	465	152.82	218.918	144.478	181.511	190.065
Athe_0695	Predicted fuculose-1-phosphate aldolase (EC 4.1.2.17)	FucA	RhaR	306.81	231.333	310.667	331.667	233.667	132	154.049	277.651	306.81	232.385	122.635
Athe_0696	Predicted rhamnulose-1-phosphate aldolase (EC 4.1.2.19)	RhaD1	RhaR	114.908	67.3333	121	119.333	89	51	48.1502	114.908	95.597	76.7762	46.1641
Athe_0697	hypothetical protein			32.5344	30.6667	22.6667	25.6667	33.6667	23.6667	21.5891	18.5637	19.1734	32.5344	31.6249
Athe_0698	Sorbitol-6-phosphate 2-dehydrogenase (EC 1.1.1.140)	SrlD		13.5047	17.6667	7.33333	9	11.6667	7.66667	13.5047	5.05094	5.78626	11.9407	7.20688
Athe_0699	L-sorbose 1-phosphate reductase (EC 1.1.1.-)	SorE		2.86383	9	7	6.33333	11	6.33333	1.86836	1.69018	1.40966	2.86383	1.73089
Athe_0700	lipoate-protein ligase B			1.38032	3	5.33333	4.66667	4.33333	1.66667	0.626313	1.38032	0.965717	1.26378	0.432843
Athe_0701	lipoyl synthase			2.01961	5.33333	4	3	7	4	1.09432	0.972518	0.661745	2.01961	1.06056
Athe_0702	Predicted dehydrogenase in rhamnose utilization	n/a	RhaR2	36.3183	28.3333	15.6667	26	20.6667	20.3333	25.8429	11.4558	36.3183	17.439	18.719
Athe_0703	Predicted dehydrogenase in rhamnose utilization	n/a	RhaR2	25.8786	19.3333	10.6667	23.6667	19.3333	11.6667	15.1814	8.68702	25.8786	15.3232	8.96173
Athe_0704	Predicted dehydrogenase in rhamnose utilization	n/a	RhaR2	78.4678	72.6667	50	83.6667	112	68.3333	53.5572	38.4374	78.4678	63.346	56.2352
Athe_0705	Putative transcriptional regulator of rhamnose utilization, DeoR family	RhaR2	RhaR2	91.9856	55	34.3333	47.3333	45	31.6667	88.0223	56.8709	91.9856	89.6168	50.0417
Athe_0706	L-rhamnose isomerase (EC 5.3.1.14)	RhaA	RhaR2	6.18768	62	30.3333	52.6667	49.3333	33	6.00838	3.1016	5.18132	6.18768	3.56931
Athe_0707	Predicted L-arabinose isomerase (EC 5.3.1.4)	AraI	AraR	167.283	712.333	607.667	715	1074.33	632.333	86.3975	86.0633	95.6114	167.283	96.4599
Athe_0708	trigger factor			4187.7	4085.33	3677.67	2387	3337.67	3300	4187.7	2867.55	3461.02	3232.96	2645.78
Athe_0709	ATP-dependent Clp protease proteolytic subunit			663.829	5176	5750.67	3092.67	4858	4022	502.734	663.829	330.898	592.301	528.568
Athe_0710	ATP-dependent protease ATP-binding subunit ClpX			14497.1	12783.7	12203	10342.3	13615	10702.3	11873.2	9866.45	8482.45	14497.1	8356.16
Athe_0711	deoxyguanosinetriphosphate triphosphohydrolase-like protein			190.692	906.333	653	1000.67	766	655	183.786	125.619	190.692	150.979	131.108
Athe_0712	DNA primase			416.406	1660.33	1178.67	2240.33	1917.67	1701.33	307.524	230.606	416.406	369.241	335.986
Athe_0713	RpoD subfamily RNA polymerase sigma-70 factor			547.395	1817.33	1326	2692.33	2192.67	1987.67	384.515	294.749	547.395	482.164	440.314
Athe_0714	hypothetical protein			8.82988	35.3333	26.3333	41.3333	32.6667	28.6667	6.14486	5.28511	8.82988	7.08005	6.45972
Athe_0715	hypothetical protein			56.2125	44	16	79.6667	13	22.3333	36.8954	16.3659	56.2125	17.8035	20.9038
Athe_0716	hypothetical protein			19.3508	35.3333	17.6667	56	17.6667	25.3333	11.4877	6.84946	19.3508	6.60298	10.5639
Athe_0717	hypothetical protein			18.9727	43.3333	27	47	23.3333	30.6667	14.6495	10.0759	18.9727	9.31066	12.0715
Athe_0718	KWG repeat-containing protein			81.4513	204.333	196.667	153.333	170	196.333	61.674	76.2893	51.2702	68.2974	81.4513
Athe_0719	hypothetical protein			27.0766	66	56.3333	67	63	75.3333	13.6429	19.6887	19.3399	21.8881	27.0766
Athe_0720	KWG repeat-containing protein			101.222	232.667	202.333	199.333	205.333	295	54.1787	67.5987	64.137	71.6805	101.222
Athe_0721	KWG repeat-containing protein			26.526	94.6667	51.3333	52.6667	57	86	22.1468	21.028	19.7543	20.8362	26.526
Athe_0722	KWG repeat-containing protein			16.9622	65.3333	20.3333	37.3333	21.3333	20.3333	16.116	9.61922	16.9622	9.29886	7.08553
Athe_0723	KWG repeat-containing protein			8.99683	51	23	25	21.6667	28.3333	8.99683	4.08471	4.60975	4.48719	5.99295
Athe_0724	PKD domain-containing protein			42.0067	241	92.6667	113.667	86	124	42.0067	16.81	19.6118	18.1742	24.6491
Athe_0725	hypothetical protein			36.3162	155.333	115.333	125.333	132.333	183	27.5314	21.8784	23.2673	28.6015	36.3162
Athe_0726	hypothetical protein			65.0418	199	182	192.667	231	291	44.0782	39.6671	41.1869	57.9902	65.0418
Athe_0727	ErfK:YbiS:YcfS:YnhG family protein			52.5455	139	119.333	102.333	84.3333	114	50.3619	42.5357	52.5455	39.7159	49.4318
Athe_0728	hypothetical protein			97.1199	185	214	307	169	138.667	64.6382	87.2269	97.1199	74.287	66.7417
Athe_0729	hypothetical protein			66.6618	145.333	89	101	123.333	115	46.4107	43.1924	44.2185	66.6618	44.9399
Athe_0730	hypothetical protein			132.241	223.333	200	126	298	343.333	58.2515	76.2534	38.4383	127.638	132.241
Athe_0731	hypothetical protein			105.631	243.333	243.333	181.333	354.333	424.333	46.7774	53.2712	37.8814	88.0376	105.631
Athe_0732	GTP-binding protein TypA			253.751	715.667	969.667	678	1087.67	720	141.543	206.116	165.215	253.751	167.026
Athe_0733	aminodeoxychorismate lyase			39.7129	93.6667	93.6667	86.6667	103.667	101.333	28.1516	33.6343	26.2715	39.7129	39.1916
Athe_0734	O-methyltransferase			40.8253	123	89	92	117.333	117	40.0726	27.9884	27.2921	39.3785	40.8253
Athe_0735	peptidase U32			645.112	537.667	483	470	425.667	391	617.346	645.112	500.656	583.504	534.872
Athe_0736	sporulation sigma factor SigK			31.3165	73.3333	87	76	89.3333	78	22.6054	30.5302	22.0595	31.3165	28.291
Athe_0737	DNA-binding domain-containing protein			173.876	397.333	236.333	517.333	359.667	474	101.648	81.1626	133.205	124.47	173.876
Athe_0738	hypothetical protein			5.04131	8.33333	5.66667	4	8.66667	5	3.6134	2.01114	1.53747	5.04131	2.43469
Athe_0739	hypothetical protein			4.45279	14.6667	8.66667	5	19.6667	8	2.61124	2.17992	1.13581	4.45279	2.00828
Athe_0740	hypothetical protein			2.52688	11	8	4.66667	8	5.33333	2.21186	2.48369	1.35961	2.52688	1.44904
Athe_0741	hypothetical protein			2.19776	7.66667	7	5.33333	3.66667	1.33333	1.97439	2.19776	1.85327	1.0865	0.431289
Athe_0742	hypothetical protein			279.39	215	89	98	228	302	137.714	86.2201	75.6826	170.227	279.39
Athe_0743	FliA:WhiG subfamily RNA polymerase sigma-28 factor			443.966	330	106	155	396.667	460.333	229.455	101.974	140.658	349.607	443.966
Athe_0744	helix-turn-helix domain-containing protein			308.438	476	282.333	239.667	194.333	209.333	308.438	213.268	149.01	212.082	188.053
Athe_0745	bifunctional DNA primase:polymerase			221.596	313.667	219	143.333	187.667	134.333	221.596	164.418	83.0973	181.074	126.296
Athe_0746	hypothetical protein			84.7546	369	224.333	230.667	254	229	84.7546	57.4364	49.0648	73.2256	61.0284
Athe_0747	integrase family protein			1345.23	1601.33	1562	2253	2815.67	2152.67	517.86	664.734	725.084	1345.23	837.107
Athe_0748	hypothetical protein			859.331	769.333	1174.67	567.667	1124.33	996.333	529.653	859.331	461.682	851.633	839.293
Athe_0749	dihydropteroate synthase DHPS			710.164	605.667	1006.33	444	836	715.333	433.067	710.164	422.696	635.223	579.072
Athe_0750	hypothetical protein			1215.64	757	1529.33	676.667	1318	1055.67	530.693	1215.64	572.363	1058.08	893.1
Athe_0751	GTP-binding protein EngA			2242.05	3482.67	3778.33	4881	2841.67	2579	1465.15	1501.65	2242.05	1434.68	1202.26
Athe_0752	hypothetical protein			1389.37	1888.33	1902	2326	1149.67	972	1098.86	1217.06	1389.37	804.417	648.775
Athe_0753	type 11 methyltransferase			2172.82	2556.67	2755	3623.67	1851	1400	1446.72	1741.25	2172.82	1289.9	928.633
Athe_0754	cold-shock DNA-binding domain-containing protein			1014.39	1053.67	953	1503.33	512.667	542.667	664.867	676.191	1014.39	398.895	413.403
Athe_0755	Hsp33 protein			260.057	259.667	192.333	295	145	148.333	212.091	169.537	260.057	148.807	142.74
Athe_0756	membrane-bound proton-translocating pyrophosphatase			9299.66	10734	4665.67	8183.33	4722	5073.67	9299.66	3891.01	6918.4	3857.53	3714.45
Athe_0757	hypothetical protein			3891.17	1104	428.333	3160	585	651	1411.99	591.49	3891.17	773.019	1038.34
Athe_0758	ABC transporter			48.05	34.3333	62.6667	51.6667	30.6667	40	21.7872	34.8079	48.05	23.7692	33.6456
Athe_0759	hypothetical protein			24.0685	53.3333	85	69	73	88.3333	12.8514	21.6847	15.7637	21.8017	24.0685
Athe_0760	aspartyl:glutamyl-tRNA amidotransferase subunit C			141.4	489.667	353.667	314.667	461.333	487.333	103.759	97.6651	66.1717	141.4	130.29
Athe_0761	aspartyl:glutamyl-tRNA amidotransferase subunit A			831.042	1710	1493	1124.67	1955.33	1630.33	439.481	521.314	279.227	831.042	524.459
Athe_0762	aspartyl:glutamyl-tRNA amidotransferase subunit B			3693.78	3073.67	2205.67	1805	3070	3100.67	2490.31	2280.96	1013.3	3073.52	3693.78
Athe_0763	DNA polymerase beta domain-containing protein			109.263	239	125.333	137.333	254.333	320.667	49.2742	32.7902	28.614	92.366	109.263
Athe_0764	nucleotidyltransferase substrate binding protein			101.269	320	252.667	183.667	259	303	82.5039	74.4543	36.3325	90.4631	101.269
Athe_0765	peptidase M16 domain-containing protein			795.695	2159.33	1955.33	1707.33	1733.33	1875	795.695	716.445	581.245	736.642	756.165
Athe_0766	peptidase M16 domain-containing protein			488.652	1189.67	1120	1027.33	1034.33	948	455.619	422.504	409.858	488.652	355.078
Athe_0767	prolipoprotein diacylglyceryl transferase			286.617	916.333	625.667	851.667	606	594.667	286.617	234.971	268.218	272.537	228.959
Athe_0768	hypothetical protein			192.36	724	258.667	739.333	239.667	305.333	189.08	85.8686	192.36	82.2282	136.678
Athe_0769	cell division protein MraZ			97.4751	282	114.667	313.333	200.333	178	92.0079	31.5555	97.4751	86.9958	85.8248
Athe_0770	S-adenosyl-methyltransferase MraW			461.737	1014.33	717.667	1255.67	869.667	800.333	329.798	253.094	461.737	432.388	320.336
Athe_0771	septum formation initiator			130.859	247	178.333	289.333	186.333	189.333	109.977	90.295	130.859	123.295	92.3488
Athe_0772	stage V sporulation protein D			993.561	1587	1453.67	2265.33	1742.67	1497.67	695.985	732.897	941.749	993.561	840.206
Athe_0773	UDP-N-acetylmuramyl tripeptide synthetase			474.495	1748.67	1241	1724.33	1377.67	1421.67	474.495	336.721	446.559	382.892	387.742
Athe_0774	UDP-N-acetylmuramoylalanyl-D-glutamyl-2:C6-diaminopimelate:D-alanyl-D-alanyl ligase			240.744	840.667	623.333	857.667	811.667	752.333	237.109	162.964	240.744	221.498	202.675
Athe_0775	phospho-N-acetylmuramoyl-pentapeptide-transferase			70.4336	467.333	380.333	513.333	439.333	346.333	53.1663	54.7518	60.8751	70.4336	53.3461
Athe_0776	UDP-N-acetylmuramoyl-L-alanyl-D-glutamate synthetase			158.126	1178	972.667	1163.67	975.333	926.667	142.473	135.411	141.78	158.126	139.552
Athe_0777	cell division protein FtsW			137.885	439.667	345.333	544.667	456.333	349.333	83.5392	88.2148	114.043	137.885	97.2144
Athe_0778	UDP-N-acetylglucosamine-N-acetylmuramyl- :pentapeptide) pyrophosphoryl-undecaprenol N- acetylglucosamine transferase			208.641	571.333	418.667	752	637.333	500.333	119.899	102.357	186.74	208.641	137.714
Athe_0779	UDP-N-acetylglucosamine 1-carboxyvinyltransferase			191.952	551.667	394.667	668.333	513	459	121.722	102.474	158.048	191.952	135.359
Athe_0780	FtsQ-type polypeptide-transport-associated domain-containing protein			426.171	1388	1466.33	1331	1128.33	1300	410.806	398.8	379.485	361.436	426.171
Athe_0781	hypothetical protein			555.229	2007	2023	1873.67	1749.67	1877.33	463.438	490.208	374.559	410.696	555.229
Athe_0782	hypothetical protein			178.12	677.333	406	534	477	502.333	178.12	84.3413	121.558	114.954	138.8
Athe_0783	cell division protein FtsZ			5785.04	4907.33	3023.67	5101	4250.33	4452.67	5242.83	3624.37	5785.04	5526.53	5075.55
Athe_0784	peptidase U4 sporulation factor SpoIIGA			32.9363	103	116.667	153.333	88.6667	104.333	23.4112	30.3602	32.9363	22.2475	29.5124
Athe_0785	resolvase domain-containing protein			140.437	349.333	194	285.667	217	191.333	140.437	56.4879	67.4996	69.2206	73.2066
Athe_0786	transposase			262.583	642.667	395.667	891.333	382.667	350	191.465	124.011	262.583	131.006	152.915
Athe_0787	sporulation sigma factor SigE			105.231	196.333	135.333	241.667	232.667	258	66.7848	47.8033	43.543	60.3152	105.231
Athe_0788	sporulation sigma factor SigG			115.976	171	129.333	213.333	279.667	323.667	53.1212	48.2371	56.3001	80.875	115.976
Athe_0789	AMP-dependent synthetase and ligase			206.192	424.667	622.667	408.333	443.667	473	95.6407	206.192	76.6464	156.046	146.167
Athe_0790	diaminopimelate decarboxylase			453.073	800.667	1075	646	782.667	781.667	315.913	453.073	162.266	386.351	367.414
Athe_0791	peptidase M50			298.091	390.667	569.333	264	496.333	432.333	178.891	289.326	112.254	298.091	230.232
Athe_0792	tryptophanyl-tRNA synthetase			1648.25	2075.67	3253	1363.33	2391	2155.67	947.367	1648.25	593.007	1385.03	1172.97
Athe_0793	chromosome segregation and condensation protein ScpA			637.638	1036	1723.67	801.333	1206.67	1096	364.014	637.638	309.628	522.21	444.743
Athe_0794	chromosome segregation and condensation protein ScpB			434.176	945.667	1355.33	798.667	1212.67	1167.33	276.939	431.155	239.792	434.176	398.21
Athe_0795	hypothetical protein			22.5943	18.3333	13.6667	10.6667	14.6667	17	15.7467	14.8711	10.1897	14.9296	22.5943
Athe_0796	sporulation protein YtfJ			26.6914	85.3333	63.6667	44.3333	62	60	26.6914	21.8268	14.8265	23.7081	21.7809
Athe_0797	hypothetical protein			8.90761	11.3333	24.3333	20	12.3333	24.3333	3.48092	8.90761	6.44043	4.63217	8.50131
Athe_0798	metal dependent phosphohydrolase			536.164	714.667	784.667	1149.33	823	819.667	309.159	379.101	536.164	428.454	408.4
Athe_0799	putative transcriptional regulator			352.622	594	750.667	678.667	709	629.333	213.978	352.622	242.794	318.064	311.575
Athe_0800	hypothetical protein			1387.66	2660.67	3109	2628.33	2817.33	2665.33	1065.79	1387.66	1059.51	1384.57	1190.62
Athe_0801	threonyl-tRNA synthetase			1974.76	4432.67	3926.33	3401.33	4218.67	3701	1648.9	1685.07	1262.63	1974.76	1706.28
Athe_0802	glycerol-1-phosphate dehydrogenase			256.645	492.667	592.667	392.667	373	334.667	186.422	256.645	124.496	164.581	162.576
Athe_0803	response regulator receiver modulated CheB methylesterase			3980.19	5891	4180.33	6642.33	4214.67	4529	3980.19	3534.89	3897.77	3360.62	3789.26
Athe_0804	DNA-directed RNA polymerase subunit beta			4522.3	5067.67	4296.67	4600	5951.67	4088.33	3633.01	2987.69	4522.3	4439.35	3179.01
Athe_0805	DNA-directed RNA polymerase subunit beta:7			4780.78	5675.67	4972.67	4829.33	6306	4468.33	3828.66	3577.52	3807.49	4780.78	3702.02
Athe_0806	50S ribosomal protein L7Ae:L30e:S12e:Gadd45			1070.89	1027	1382	1080.67	1378.33	943.667	702.052	810.639	893.18	1070.89	738.336
Athe_0807	30S ribosomal protein S12			1485.98	2289	2530.67	1943.67	2733.33	2025.67	1006.11	1235.31	966.28	1485.98	1055.27
Athe_0808	30S ribosomal protein S7			3028.81	4615.33	4340	3439.67	5563.33	5141.67	1965.76	2102.01	1557.37	3028.81	2627.37
Athe_0809	elongation factor G			11121.2	14290	16001.3	9769.33	20341	16488.3	6250.66	7749.07	4426.12	11121.2	8438.81
Athe_0810	elongation factor Tu			39195	94888	75439.7	36871.7	64392.7	66234.3	39195	33001.7	16182.5	31020.1	31955.3
Athe_0811	GTP-binding proten HflX			1206.19	663.667	1476.33	1245.67	891	1998	371.038	1066.5	660.119	572.775	1206.19
Athe_0812	NUDIX hydrolase			1766.19	1851	1111.33	3536.67	559.667	950.333	1090.15	746.359	1766.19	375.367	558.315
Athe_0813	hypothetical protein			217.912	208.667	114	345	179	221.333	120.522	61.9243	217.912	109.664	134.054
Athe_0814	hypothetical protein			131.126	161.333	118	304.333	174.667	174.333	65.0905	42.0672	131.126	73.4471	77.1733
Athe_0815	polysaccharide biosynthesis protein			284.664	331.333	272.333	541	452.333	367	182.333	123.188	284.664	229.287	234.68
Athe_0816	hypothetical protein			1731.41	796.333	501.333	1495.67	1000	1082.67	860.382	681.811	1731.41	1285.78	1547.43
Athe_0817	hypothetical protein			71.363	78.6667	65	118	89.3333	94	40.3469	37.5586	71.363	57.4476	54.662
Athe_0818	hypothetical protein			66.2302	41.6667	28	62.6667	68.3333	65.6667	34.0344	23.5094	52.2046	66.2302	63.2422
Athe_0819	5-carboxymethyl-2-hydroxymuconate delta-isomerase			414.871	552.667	465.667	300.667	581	626.333	322.222	289.515	179.765	414.871	400.528
Athe_0820	Ferredoxin (Fd)-dependent glyceraldehyde-3-phosphate oxidoreductase (EC 1.2.7.6)	GorL	Rex	4329.77	6418	6507.33	4103.33	3350.33	2986.67	4329.77	4031.29	2450.83	2458.86	2014.08
Athe_0821	Ferredoxin (Fd)-dependent glyceraldehyde-3-phosphate oxidoreductase (EC 1.2.7.6)	GorS	Rex	13789.5	23539	20637.3	17143.7	13677.3	11260	13789.5	13015.5	9725.53	10075.8	7380.59
Athe_0822	sulfur transfer protein ThiS			365.638	910.333	567	645.333	347	276.667	365.638	232.438	244.238	169.19	133.873
Athe_0823	UBA:THIF-type NAD(FAD binding protein			1802.48	3496	2750.67	2708	2001	1515.67	1802.48	1525.93	1471.58	1243.52	922.248
Athe_0824	family 1 extracellular solute-binding protein			2653.39	5224.67	3707	2779.67	2101.33	1776.33	2653.39	2036.59	1492.07	1303.04	1087.92
Athe_0825	binding-protein-dependent transport system inner membrane protein			4587.15	4184.67	3371.33	2950	2140.67	1730	4587.15	3917.54	2808.44	2642.11	2156.32
Athe_0826	ABC transporter			1468.05	3272	2850.67	2462	1996.33	1623.33	1468.05	1350.96	1183.58	1069.87	902.888
Athe_0827	molybdenum cofactor synthesis domain-containing protein			1850.23	5208.33	4293	3811.67	2715	1822	1850.23	1574.8	1334.35	1162.76	728.681
Athe_0828	molybdenum cofactor synthesis domain-containing protein			1887.23	4524.33	3662	3375.33	2224.33	1423	1887.23	1541.58	1341.3	1197.71	699.858
Athe_0829	molybdenum cofactor biosynthesis protein A			1602.9	3310.33	3486.67	2922.67	2207	1139.33	1450.48	1602.9	1264.13	1165.22	584.834
Athe_0830	molybdenum cofactor biosynthesis protein MoaC:MOSC-domain-containing protein			2302.24	4260.33	4564	3647.67	2403	1378	1894.28	2302.24	1817.02	1468.7	723.516
Athe_0831	molybdenum cofactor synthesis domain-containing protein			644.75	896.667	1013.67	847.667	682	554.333	570.073	644.75	569.95	550.653	401.087
Athe_0832	N-acetyltransferase GCN5			255.19	526.667	347.333	493	427.667	461	223.794	150.273	255.19	247.423	227.467
Athe_0833	CheR-type MCP methyltransferase			286.85	488.667	426.667	626.333	446.667	505	239.458	185.289	286.85	230.61	271.646
Athe_0834	hypothetical protein			139.877	215.667	170	353.333	244.667	240	108.546	62.1119	139.877	103.506	104.376
Athe_0835	glycosyl transferase family protein			217.455	905.333	652.333	1272.33	1016.67	1082	140.971	118.212	217.455	201.434	209.26
Athe_0836	hypothetical protein			90.7112	375	356.667	387.667	283.333	266	82.7405	90.7112	79.5797	72.6533	67.7522
Athe_0837	ribonuclease PH			88.3419	424	341	339	239.667	227.667	88.3419	82.2363	64.8677	59.193	57.9544
Athe_0838	RdgB:HAM1 family non-canonical purine NTP pyrophosphatase			69.7673	278.667	216.333	247.667	138	135	69.7673	63.0227	52.6016	42.1284	45.9758
Athe_0839	phosphodiesterase			26.1798	117	92	109.667	81.3333	83.3333	26.1798	24.6828	24.4714	25.4691	24.2055
Athe_0840	N-acetyltransferase GCN5			247.597	1062.33	821	1097.67	358.333	691.333	177.417	185.686	247.597	80.3257	177.874
Athe_0841	Rhamnulokinase (EC 2.7.1.5) / Predicted Fuculose kinase (EC 2.7.1.51)	RhaB	RhaR	235.165	1368.33	825	1055.67	675.333	781	235.165	186.212	198.477	170.455	183.614
Athe_0842	Transcriptional regulator of rhamnose utilization, DeoR family	RhaR	RhaR	224.798	1629.33	1192	1639.33	1270.33	1296.67	224.798	168.002	219.298	204.705	207.451
Athe_0843	3-phosphoshikimate 1-carboxyvinyltransferase			532.269	1351.67	2795.33	1430	2456	2319.67	193.629	532.269	253.539	469.577	433.429
Athe_0844	prephenate dehydrogenase			2029.28	1347	2713	1492	2692	3037.33	544.809	1373.01	524.6	1741.82	2029.28
Athe_0845	phospho-2-dehydro-3-deoxyheptonate aldolase			1663.94	1548.33	2836	1725	2454.67	2611.33	701.582	1295.74	624.267	1663.94	1651.3
Athe_0846	histidinol-phosphate aminotransferase			1446.91	1366.33	2645.33	997	1563.67	1549.33	590.458	1446.91	353.755	1156.92	994.656
Athe_0847	Predicted glucuronoxylan oligosaccharide ABC transporter, substrate-binding protein	BxgL1	BxgRS	30322.5	312.333	29.3333	8727.33	235	37946.3	182.904	14.9481	5604.83	129.482	30322.5
Athe_0848	uroporphyrinogen-III decarboxylase-like protein	n/a	BxgRS	353.479	67.3333	39.3333	83.3333	71.6667	414.333	62.815	44.2611	53.1867	95.2012	353.479
Athe_0849	Predicted glucuronoxylan oligosaccharide ABC transporter, substrate-binding protein	BxgL	BxgRS	5916.72	483.333	182.667	3176.33	479	22789.3	120.486	42.0197	847.457	135.838	5916.72
Athe_0850	Predicted glucuronoxylan oligosaccharide ABC transporter, permease component 1	BxgF	BxgRS	1199.42	1839.33	1776	2442	1219.33	4567	401.583	452.25	544.311	335.42	1199.42
Athe_0851	Predicted glucuronoxylan oligosaccharide ABC transporter, permease component 2	BxgG	BxgRS	9421.27	3067.67	3360	8619	2647.33	10066.3	2029.52	2449.88	4320.02	2105.52	9421.27
Athe_0852	Two-component system for glucuronoxylan oligosaccharide utilization, sensor histidine kinase	BxgS		3140.73	2355	1833.67	2832	1767.67	4096	1680.02	1483.88	2009.15	1588.52	3140.73
Athe_0853	Two-component system for glucuronoxylan oligosaccharide utilization, response regulator, AraC family	BxgR		1929.04	1823.33	1849.33	1794.33	1448.33	2471	1150.53	1606.74	1162.99	1285.97	1929.04
Athe_0854	Xylan alpha-1,2-glucuronosidase (EC 3.2.1.131)	AguX	XynR	3061.03	441.333	369.667	1276	660	3582.33	278.731	304.678	779.885	605.452	3061.03
Athe_0855	D-mannonate oxidoreductase (EC 1.1.1.57)	UxuB	XynR	841.596	336	262.667	992	579.667	2918.67	91.7397	73.6298	247.348	176.746	841.596
Athe_0856	Mannonate dehydratase (EC 4.2.1.8)	UxuA	XynR	839.711	283	219.667	649.667	369	1746.33	105.374	88.4371	278.371	165.006	839.711
Athe_0857	Beta-galactosidase (EC 3.2.1.23)	BgaL	XynR	1757.08	504	455.667	1270	777	3945.67	192.738	189.015	605.051	350.838	1757.08
Athe_0858	[pseudogene]			49.3668	146	116.667	132	88.6667	104.333	49.3668	47.1333	43.3022	39.2337	46.3265
Athe_0859	cobalt transport protein			64.2378	115.333	89.6667	121.333	124.667	152.667	32.818	32.6225	33.8162	45.4842	64.2378
Athe_0860	ABC transporter			26.923	82.3333	76	90	86.6667	70.3333	20.3049	22.1945	21.5394	26.923	21.918
Athe_0861	nicotinate phosphoribosyltransferase			89.81	33.3333	31.6667	34	48	35.3333	27.9126	60.7682	26.2367	89.81	55.6731
Athe_0862	[pseudogene]			1288.96	2919.67	2277.33	4680	1058.67	903	770.659	636.232	1288.96	336.558	306.299
Athe_0863	transposase			2068.14	2314.67	1806	3985.67	440	233	1234.7	991.906	2068.14	266.784	109.624
Athe_0864	putative transcriptional regulator			175.359	288	209.333	243	267.333	273.667	128.971	93.9981	175.359	140.8	126.998
Athe_0865	[pseudogene]			195.709	311.667	259	338	265.667	270.333	130.987	117.45	195.709	127.656	123.481
Athe_0867	DNA polymerase beta domain-containing protein			175.218	99.6667	80.6667	92.3333	99.3333	120.667	119.329	100.014	127.206	175.218	132.02
Athe_0868	hypothetical protein			54.9981	99.6667	90.3333	102	112.333	97	38.1364	34.4846	54.9981	45.8677	40.7782
Athe_0869	[pseudogene]			339.636	643.667	533.333	696	575	555.667	281.44	264.863	339.636	290.897	290.634
Athe_0870	hypothetical protein			52.4782	131.667	87	120.333	89.6667	80.3333	50.1304	37.668	52.4782	33.3675	36.9893
Athe_0871	hypothetical protein			78.1974	122.667	129.333	161.667	124	112.333	48.2014	49.4148	78.1974	54.846	50.1922
Athe_0872	seryl-tRNA synthetase			720.374	2318	1914	2021.67	1785	1422.67	720.374	664.724	607.761	686.061	542.594
Athe_0873	hypothetical protein			612.621	290.667	313.333	353	341	243	382.269	325.276	612.621	428.69	334.287
Athe_0874	Pyruvate:ferredoxin oxidoreductase (EC 1.2.7.1) subunit gamma	PorA	Rex	1561.02	3504	2314.33	1825.33	2670.67	2051	1561.02	1150.03	681.483	1467.48	1121.36
Athe_0875	Pyruvate:ferredoxin oxidoreductase (EC 1.2.7.1) subunit delta	PorB	Rex	1980.56	4531.33	3474.33	2194.33	2877	2730	1980.56	1737.96	798.555	1576.47	1415.18
Athe_0876	Pyruvate:ferredoxin oxidoreductase (EC 1.2.7.1) ferredoxin	PorD	Rex	4055.45	11901.3	9592.33	5511.33	9197.33	8551.33	4055.45	3735.13	1972.64	3897.61	3313.99
Athe_0877	Pyruvate:ferredoxin oxidoreductase (EC 1.2.7.1)TPP-binding protein	PorG		5683.11	15896	14142.3	7033	13405.3	12332.3	5401.79	5228.11	2578.3	5683.11	4527.81
Athe_0878	prephenate dehydratase			191.196	541.333	473.333	581	469	494	173.927	168.008	191.196	191.167	184.556
Athe_0879	hypothetical protein			124.26	242.667	289.667	274	290	245.333	85.8932	104.532	101.74	124.26	91.6418
Athe_0880	phosphoesterase RecJ domain-containing protein			339.635	687	632	553.333	660.667	614	274.733	290.7	266.782	339.635	280.959
Athe_0881	50S ribosomal protein L9			243.136	309.333	231.333	239.333	338	430.333	147.038	130.593	129.718	222.858	243.136
Athe_0882	replicative DNA helicase			1008.24	511.667	517.333	441.333	781	777	731.318	562.779	879.228	1008.24	1002.53
Athe_0883	adenosylhomocysteinase			319.491	921	762	563.333	969.667	997	269.347	221.261	202.527	314.45	319.491
Athe_0884	amidohydrolase			443.61	1040	1040.33	778.333	1240.33	1288	306.428	267.728	239.475	366.927	443.61
Athe_0885	integral membrane protein MviN			399.257	700	583.667	524.333	686.667	704.667	387.388	250.826	399.257	393.441	382.502
Athe_0886	tyrosyl-tRNA synthetase			677.887	1309.67	1003.67	936.667	1164.33	1351.33	660.362	458.309	547.421	649.907	677.887
Athe_0887	hypothetical protein			125.677	235	164	175.333	202.333	230.333	125.677	81.0592	117.373	122.437	118.252
Athe_0888	hypothetical protein			34.5187	60.3333	54.6667	44	56.6667	64	32.3303	22.6651	33.3078	34.5187	33.7619
Athe_0889	hypothetical protein			104.421	661	272.333	600	378	553.333	104.421	43.9355	82.154	67.4996	104.093
Athe_0890	MMPL domain-containing protein			116.64	484.333	353	494.667	290	314.667	116.64	90.4028	102.737	91.1461	79.6748
Athe_0891	transposase mutator type			219.85	582	554.333	667.333	710.333	845.333	134.929	139.848	181.049	201.585	219.85
Athe_0892	hypothetical protein			37.3619	153	102.667	91	121.667	140.667	32.123	22.7682	20.8839	28.1633	37.3619
Athe_0893	hypothetical protein			11.563	20	19.3333	18.3333	13	19.6667	9.74297	8.92692	10.5661	8.01348	11.563
Athe_0894	ABC transporter			631.255	744.333	1108.33	676.333	529.333	579.333	311.117	631.255	261.364	254.669	331.162
Athe_0895	ABC transporter			387.803	693.667	676.667	551.667	358	263	279.618	387.803	210.591	171.709	141.29
Athe_0896	hypothetical protein			329.017	777	590	630	387	345.667	318.238	329.017	264.106	214.899	210.524
Athe_0897	[pseudogene]			265.577	583	441.333	688	690	693.667	197.941	152.136	225.263	265.577	257.877
Athe_0898	[pseudogene]			1042.94	816.667	239.333	378	387	530.333	1042.94	323.79	251.814	464.636	938.257
Athe_0899	hypothetical protein			88.5228	238.333	106	157.667	95	103.333	88.5228	44.8416	64.6638	46.086	44.3347
Athe_0900	ABC transporter			221.914	620.333	294.333	330	290	339	221.914	126.264	140.713	133.219	148.596
Athe_0901	hypothetical protein			98.374	130.333	60.6667	58.6667	81.3333	78.6667	98.374	49.9173	59.6925	76.8962	64.3193
Athe_0902	[pseudogene]			76.6688	124.333	55	74.3333	50	73	76.6688	35.7213	62.3614	39.2649	45.3268
Athe_0903	hypothetical protein			77.4559	81.3333	31	42	50.3333	73	77.4559	25.9137	37.2678	34.6753	60.5103
Athe_0904	hypothetical protein			92.5449	142.667	63.6667	94	45.6667	53.3333	81.5715	46.3005	92.5449	39.3456	31.2087
Athe_0905	[pseudogene]			1131.17	2164.33	1845	3023	531.667	525.667	997.318	860.755	1131.17	303.128	257.726
Athe_0906	hypothetical protein			29.1052	62	47.3333	90.3333	40.3333	35	18.4249	22.6462	29.1052	20.122	13.3325
Athe_0907	[pseudogene]			53.2655	86.6667	67.6667	145	78.6667	59.3333	26.5095	33.7944	53.2655	33.7124	26.7209
Athe_0908	hypothetical protein			1889.05	5378.67	1762	1438.33	1357	1369.33	1889.05	718.861	432.591	455.337	718.73
Athe_0909	hypothetical protein			2312.44	4721.67	1598	1572.33	1251	1293	2312.44	1057.02	581.802	583.256	977.442
Athe_0910	major facilitator superfamily protein			333.249	525.667	348.667	319.333	134	146.333	333.249	232.625	107.554	88.3473	124.618
Athe_0911	hypothetical protein			160.266	233.333	231.333	145.667	194.333	169	157.671	160.266	82.9085	125.676	123.315
Athe_0912	radical SAM domain-containing protein			722.135	1083.33	1069.33	805.333	825.333	789	602.65	722.135	428.293	580.169	529.032
Athe_0913	radical SAM domain-containing protein			186.96	781.333	703.333	644.333	556.667	596.333	186.96	185.524	168.25	163.067	170.84
Athe_0914	zeta toxin family protein			564.17	602.333	550	1871.33	377	316	181.971	172.538	564.17	154.193	116.19
Athe_0915	hypothetical protein			884.181	1511.67	1019	2928.67	799	860.667	464.138	324.61	884.181	296.772	305.304
Athe_0916	hypothetical protein			292.335	324.333	114	91.3333	81.3333	71	292.335	128.887	60.2616	71.4694	94.3177
Athe_0917	hypothetical protein			252.325	774	244.667	375.667	220.667	247	252.325	81.0717	110.747	101.487	78.0542
Athe_0918	hypothetical protein			69.0575	221	106	199.667	101	100.667	69.0575	32.1692	58.9773	37.3899	30.1794
Athe_0919	hypothetical protein			139.302	356.333	193.667	343.667	189.333	189	139.302	81.7695	129.895	89.726	79.4443
Athe_0920	hypothetical protein			200.74	517.667	310	526.333	243	244.333	193.632	133.161	200.74	114.092	100.185
Athe_0921	hypothetical protein			107.1	262.667	180.667	287	165.667	163	96.6224	77.5684	107.1	73.0066	64.5034
Athe_0922	hypothetical protein			149.357	275.333	156	113	59.3333	65	149.357	79.8122	46.9935	34.8247	33.9059
Athe_0923	hypothetical protein			25.3789	54.3333	27	32.3333	17	16.3333	25.3789	12.3472	12.4643	9.21158	8.54991
Athe_0924	rare lipoprotein A			169.449	273.333	105.333	73.6667	52.3333	30.6667	169.449	49.6646	31.6784	30.7578	15.1393
Athe_0925	rare lipoprotein A			109.214	201.667	55	57.6667	38	43.6667	109.214	23.8591	21.6637	20.6564	19.8747
Athe_0926	hypothetical protein			83.2362	287.667	185.667	243	198	224.667	83.2362	56.8883	71.2859	71.1028	67.5458
Athe_0927	NAD(P)H dehydrogenase			1300.85	3415.33	3097.33	3110	2265.33	2255.33	1300.85	1176.78	1215.25	946.717	980.113
Athe_0928	iron-containing alcohol dehydrogenase			1074.88	891.667	817	479.333	683.333	640	1024.45	813.546	430.165	1074.88	662.102
Athe_0929	hypothetical protein			202.082	133	97.6667	85.6667	189.333	183.667	112.654	137.56	72.8126	194.942	202.082
Athe_0930	FAD dependent oxidoreductase			94.6619	102.333	74.6667	165.333	173.333	180.667	45.833	37.031	81.2225	93.9271	94.6619
Athe_0931	FAD-dependent pyridine nucleotide-disulfide oxidoreductase			206.573	289.667	391	394.333	368.333	398	128.665	192.273	187.558	199.601	206.573
Athe_0932	hypothetical protein			135.605	106.333	171	218.333	161.667	127.667	51.9192	93.5613	135.605	99.5467	71.9025
Athe_0933	glycerol-3-phosphate responsive antiterminator GlpP			541.679	215	291.667	394.333	291	256.667	314.82	508.124	541.679	521.836	451.516
Athe_0934	ATP-dependent protease La			636.879	1121	1201.33	1124.33	1091.33	927.667	545.372	636.879	559.673	636.455	540.735
Athe_0935	ribosome biogenesis GTP-binding protein YsxC			1016.16	1500.67	2033.33	1231.67	770	702.333	744.085	1016.16	668.174	470.417	391.998
Athe_0936	hypothetical protein			794.395	1916.67	2728.33	2301.67	1676	1473	418.857	794.395	548.906	516.44	409.948
Athe_0937	AraC family transcriptional regulator			732.09	3092.33	4345.33	3990.67	3438.33	2982	496.331	707.776	732.09	674.195	535.838
Athe_0938	Galactose-1-phosphate uridylyltransferase (EC 2.7.7.10)	GalT		28.112	72	63.3333	139	111	156.333	10.4369	10.6966	21.2497	20.3995	28.112
Athe_0939	Galactokinase (EC 2.7.1.6)	GalK		31.2276	108	95	180	132.667	173	15.2943	15.3588	26.2702	24.6948	31.2276
Athe_0940	UDP-glucose 4-epimerase (EC 5.1.3.2)	GalE		334.396	246.333	279	302.667	320.667	311.333	196.746	248.861	211.374	334.396	276.104
Athe_0941	glutamyl-tRNA synthetase			1076.14	813.333	754	555	864.333	724.333	736.212	812.528	518.193	1076.14	779.999
Athe_0942	hypothetical protein			2284.2	1269.67	1821.33	1385.33	668.667	1035	1166.99	2284.2	1289.07	745.888	1130.72
Athe_0943	hypothetical protein			3444.41	2076	2935	2115.67	1320.33	1929	1991.23	3444.41	2028.52	1590.66	2031.33
Athe_0944	class Ic glutamyl-tRNA synthetase			98.0486	259.333	114	213	179	214	98.0486	34.6291	88.1989	73.2129	81.741
Athe_0945	hypothetical protein			184.043	841.667	432.333	482.667	280.333	360	184.043	83.2399	99.1465	56.8461	70.6037
Athe_0946	[pseudogene]			301.985	247.667	139.333	168.333	61.3333	82	301.985	140.679	88.393	77.6005	110.578
Athe_0947	hypothetical protein			134.434	612.667	505.333	426.333	278	321	134.434	97.9001	84.1952	59.2077	67.9047
Athe_0948	hypothetical protein			52.7951	220.667	180.667	151	90.3333	96.6667	52.7951	37.8132	33.947	20.673	22.6116
Athe_0949	ABC transporter			226.3	489.333	392.333	335.333	224.333	213.333	224.342	226.3	126.621	129.185	130.119
Athe_0950	hypothetical protein			15.3061	17.6667	20.3333	29.6667	21	26	7.76544	12.6914	15.3061	11.8723	14.6804
Athe_0951	hypothetical protein			7.97036	12	7	18	8	11	5.23386	4.6419	7.97036	5.6286	5.55819
Athe_0952	hypothetical protein			233.423	450.667	519	338.667	427.667	433.667	158.6	233.423	118.466	196.992	226.54
Athe_0953	class Ic glutamyl-tRNA synthetase			162.236	359.667	190.333	339.667	305.667	404.333	162.236	61.5744	132.746	124.197	160.864
Athe_0954	hypothetical protein			332.714	304	181	214	187.667	198.333	332.714	207.799	199.089	241.014	296.502
Athe_0955	hypothetical protein			59.4487	38.3333	23.3333	33.6667	29.6667	34.3333	42.2365	25.624	32.8988	48.2349	59.4487
Athe_0956	chromosome condensation regulator RCC1			114.337	337.333	184.667	220	151.667	161.333	106.451	83.8215	114.337	63.5455	54.0926
Athe_0957	hypothetical protein			23.7972	88.3333	57.6667	78.3333	67	80.3333	21.2079	14.3323	23.7972	19.7417	22.6246
Athe_0958	[pseudogene]			55.8087	131.667	114.667	164.667	113	134.667	43.4094	41.4302	55.8087	44.5175	52.3659
Athe_0959	hypothetical protein			28.7152	88.3333	72	71.6667	46.6667	43.3333	28.7152	25.8033	26.6434	17.6482	16.8974
Athe_0960	GntR family transcriptional regulator			11.2995	36	19.3333	20.3333	27	22.6667	11.2995	7.38439	8.59084	10.6483	8.34594
Athe_0961	hypothetical protein			23.0294	66.6667	48.3333	35.3333	61	51.3333	21.0062	15.2009	8.6823	23.0294	17.5441
Athe_0962	dipeptidyl aminopeptidase:acylaminoacyl-peptidase-like protein			29.2037	109.667	90.6667	48.6667	86.3333	92	29.2037	25.4358	11.4035	28.755	27.0239
Athe_0963	ABC transporter			186.802	166.667	140.333	91.6667	165	129.333	161.988	159.214	182.454	186.802	169.24
Athe_0964	hypothetical protein			8.03604	22	17	20.6667	17.3333	30	5.20746	4.7604	5.63762	5.23626	8.03604
Athe_0965	hypothetical protein			1.86139	9.33333	5.66667	9	3.33333	8.66667	1.68678	1.05436	1.64314	0.688312	1.86139
Athe_0966	putative helix-turn-helix protein YlxM:p13 family protein			438.47	555	550	632.667	377.333	405	225.104	160.769	438.47	179.582	187.976
Athe_0967	signal recognition particle protein			592.849	915.667	978	931.333	753	685.333	511.377	482.369	592.849	450.717	427.411
Athe_0968	30S ribosomal protein S16			1139.94	2092	1716	1416	1674.67	1320	1139.94	850.167	878.512	968.232	872.331
Athe_0969	RNA-binding protein			1017.71	1793	1366.67	1294.33	1327.67	1221	1017.71	689.784	867.152	819.512	798.427
Athe_0970	16S rRNA-processing protein RimM			394.038	724.667	801	602	611.667	677.667	348.944	375.096	310.003	345.179	394.038
Athe_0971	[pseudogene]			511.134	1136.67	1047.67	850	1024.67	1097	460.181	403.265	409.718	474.974	511.134
Athe_0972	50S ribosomal protein L19			2085.32	4826	4266.67	3948	4161	4197.67	1973.42	1588.44	2079.51	2085.32	1826.89
Athe_0973	GTP-binding protein HSR1-like protein			78.9433	149.667	114	163	166.333	200.333	52.2943	46.2603	70.7089	63.9575	78.9433
Athe_0974	ribonuclease HII			66.1346	169.667	123	188.333	165.333	198.333	51.2111	38.4366	60.8949	52.5657	66.1346
Athe_0975	hypothetical protein			66.4715	191.667	185	215	217.667	210.667	45.9653	45.3577	66.4715	57.867	53.7419
Athe_0976	flagellar protein FhlB-like protein			33.5078	117.667	118.333	120.667	117.333	131.667	22.8231	31.4708	33.4414	33.5078	31.645
Athe_0977	hypothetical protein			206.805	161.333	159	198.667	250	207.333	113.587	153.802	161.745	206.805	186.541
Athe_0978	dipicolinate synthase subunit A			3.3627	3	7	9	7	6.33333	0.671182	2.51003	3.3627	2.39223	2.88985
Athe_0979	dipicolinate synthase subunit B			1.9819	2	4	5	6	2.66667	0.490945	1.23895	1.49298	1.9819	0.715884
Athe_0980	cell division protein FtsK			365.009	667	712	771.333	861	874	240.806	248.873	287.768	327.337	365.009
Athe_0981	[pseudogene]			285.936	642	636.333	691.333	762.667	728	235.86	189.856	278.345	285.936	255.02
Athe_0982	methenyltetrahydrofolate cyclohydrolase			171.972	699.333	617.667	633.667	921	845	112.556	112.972	103.144	171.972	170.453
Athe_0983	MiaB-like tRNA modifying protein YliG			203.555	925	901	925.333	1088	1062	159.356	155.296	150.011	203.555	201.786
Athe_0984	CDP-diacylglycerol:glycerol-3-phosphate 3-phosphatidyltransferase			45.3531	185.667	173.333	201.333	223	173	32.7788	33.8475	35.6735	45.3531	35.0723
Athe_0985	competence:damage-inducible protein CinA			140.665	581	567	705	618.667	497	114.26	120.788	128.543	140.665	116.925
Athe_0986	recA protein			441.746	1134.67	864	1065	1096.33	1132.67	415.533	319.157	426.788	420.859	441.746
Athe_0987	hypothetical protein			394.064	584.667	385.667	653	575.667	956	240.179	139.086	242.953	236.69	394.064
Athe_0988	RNA binding metal dependent phosphohydrolase			5474.22	13185	12190	14076.3	12287.7	12332.7	4625.27	4193.43	5474.22	5056.25	4905.11
Athe_0989	metallophosphoesterase			571.858	907.333	742.667	917.333	769	509.333	571.858	447.181	547.578	562.857	332.367
Athe_0990	ATPase AAA			74.3606	53.6667	47	23.3333	54	51.6667	56.3928	51.0985	23.4059	70.4322	74.3606
Athe_0991	hypothetical protein			28.7398	26	24.3333	13.3333	35.6667	35	19.8127	15.9169	7.88368	28.7398	22.554
Athe_0992	stage III sporulation protein AC			19.4944	21	17.6667	9.66667	25.3333	20.3333	14.3889	11.4063	5.58466	19.4944	14.3963
Athe_0993	hypothetical protein			20.313	25.6667	23.3333	13.6667	20.6667	22.6667	20.313	17.7062	10.8578	18.3419	20.013
Athe_0994	hypothetical protein			34.918	27	24	19.6667	32.6667	31.3333	25.3554	22.796	19.2624	34.918	32.5075
Athe_0995	hypothetical protein			22.0575	15.6667	10	11.3333	20	13.6667	13.1587	9.92486	10.3327	22.0575	13.6678
Athe_0996	hypothetical protein			34.7657	37.6667	26.6667	14.6667	33.6667	29	34.6262	26.4671	14.4752	34.7657	30.4756
Athe_0997	hypothetical protein			13.3511	19.3333	17.3333	13.3333	15.3333	11.3333	9.16109	13.3511	7.21913	8.58261	6.67374
Athe_0998	hypothetical protein			2338.48	7691.33	5340.33	4304	1945.67	2093.67	2338.48	2167.66	1488.13	801.013	778.657
Athe_0999	hypothetical protein			1218.94	3841.67	3044.33	2834	2088.33	1871	1218.94	1166.6	978.907	873.686	722.42
Athe_1000	hypothetical protein			1518.46	4952.33	3825.33	3483.67	2397.67	2717.33	1518.46	1453.99	1233.74	1039.95	986.907
Athe_1001	NusB antitermination factor			1983.37	3196	2404.67	2351	2017	1996.33	1983.37	1441.93	1587.2	1418.25	1379.41
Athe_1002	exodeoxyribonuclease VII large subunit			3311.87	6161	3797.33	4230.33	3827	3379.33	3311.87	1844.6	2248.82	2185.53	2071.2
Athe_1003	exodeoxyribonuclease VII small subunit			1276.51	2258.33	1478.67	1810.33	1436.67	1251.67	1276.51	830.171	1029.82	796.37	802.708
Athe_1004	polyprenyl synthetase			2968.06	5524.33	4028	4661.67	4376.33	3057.67	2968.06	2355.38	2888.13	2670.54	1773.94
Athe_1005	major facilitator superfamily protein			402.077	416	605	532.333	367.667	371	210.588	402.077	238.849	245.478	223.071
Athe_1006	AbrB family transcriptional regulator			13.2413	11.3333	9.66667	15.6667	21	20.6667	5.51634	5.80192	8.25808	13.2413	10.9925
Athe_1007	hypothetical protein			7.86441	4.66667	9.66667	4	17	23	1.43008	3.22301	1.12058	5.3607	7.86441
Athe_1008	indolepyruvate ferredoxin oxidoreductase subunit alpha			184.933	432	551.667	320.333	354.333	447.333	131.767	184.933	94.4266	131.643	160.576
Athe_1009	pyruvate ferredoxin:flavodoxin oxidoreductase			49.5387	115.667	147.333	97	92	143.667	35.4033	46.9642	30.6821	34.548	49.5387
Athe_1010	phenylacetate--CoA ligase			760.407	2262.33	943	1325.33	1364.33	2047.67	701.975	315.746	385.601	506.05	760.407
Athe_1011	hypothetical protein			126.723	289.667	241.667	195.667	277.667	367.667	84.8186	76.2268	58.6671	97.8459	126.723
Athe_1012	hypothetical protein			30.3052	49.6667	58.3333	38.6667	70.6667	82	15.2018	20.4746	12.204	24.8993	30.3052
Athe_1013	hypothetical protein			14.0321	27	21	20.6667	30.3333	36.3333	8.55513	8.21676	6.06828	10.8048	14.0321
Athe_1014	hypothetical protein			2821.38	4500.67	3429.67	7523.33	4516.67	4004.33	1526.3	1053.65	2821.38	1723.11	1474.68
Athe_1015	CoA-binding domain-containing protein			2880.23	3587.67	2452.67	8831	4059	4412	1052.94	741.449	2880.23	1470.22	1491.14
Athe_1016	hypothetical protein			130.876	141.667	134.667	299.333	107	95.6667	58.0094	57.5639	130.876	54.4991	43.6871
Athe_1017	hypothetical protein			102.724	131	109.333	222.333	95.3333	90	52.807	47.7272	102.724	45.5564	41.7624
Athe_1018	FliA:WhiG subfamily RNA polymerase sigma-28 factor			41.1501	64.6667	34.3333	61	69	87	28.0131	15.1644	27.2131	33.1871	41.1501
Athe_1019	hypothetical protein			56.1941	97	56.3333	77.3333	97	120.333	39.2807	24.2583	34.5163	48.2055	56.1941
Athe_1020	hypothetical protein			8.60257	13.6667	19.3333	12.6667	9.66667	9.66667	5.91076	8.60257	5.56516	4.85686	4.70196
Athe_1021	hypothetical protein			9.51115	18	13	14.3333	16	10.6667	9.23276	6.05949	7.07099	9.51115	4.45069
Athe_1022	hypothetical protein			15.2094	17.6667	10	11.6667	23.6667	14.6667	8.97698	5.04707	5.74878	15.2094	6.62826
Athe_1023	hypothetical protein			4.06482	8	4	3.66667	7.33333	6.33333	4.06482	1.73763	1.43861	3.9872	2.76191
Athe_1024	hypothetical protein			1.20199	5.66667	4	5	6.33333	3.66667	0.943261	0.709977	0.876202	1.20199	0.688152
Athe_1025	hypothetical protein			2.09966	12	8.66667	6.33333	11	8.33333	1.92655	1.53884	1.09869	2.09966	1.5842
Athe_1026	excision promoter			0.0643615	0	0.333333	0.333333	0.333333	0.333333	0	0.0540932	0.0517439	0.0643615	0.0583467
Athe_1027	XRE family transcriptional regulator			54.3472	302.333	251.667	202.333	280	272.667	49.6135	43.9349	36.7563	54.3472	50.6859
Athe_1028	hypothetical protein			96.1941	199.667	154.667	111	195.667	165.333	85.3975	76.0081	47.7798	96.1941	96.0612
Athe_1029	integrase family protein			297.61	458.333	354	250	521	532.333	201.006	185.386	103.583	262.927	297.61
Athe_1030	hypothetical protein			105.505	156	170.333	162.667	214	177.667	67.5706	91.1585	70.6074	105.505	95.2796
Athe_1031	histone deacetylase superfamily protein			189.061	399.667	432	392.667	474.333	412	125.992	156.5	129.735	189.061	156.249
Athe_1032	hydantoinase:oxoprolinase			121.763	312.667	266.667	301.667	303	313.667	94.1814	97.8075	81.8159	107.874	121.763
Athe_1033	hypothetical protein			305.019	931	838.333	685	629.333	581.667	303.796	305.019	189.919	230.366	235.737
Athe_1034	hypothetical protein			687.151	658.333	511.333	605	434.333	472.667	662.291	687.151	495.692	651.013	648.337
Athe_1035	guanylate kinase			383.124	929.333	829	881	801	762	336.462	301.435	383.124	326.089	287.489
Athe_1036	DNA-directed RNA polymerase subunit omega			135.645	332	332.333	267.333	341	308.333	113.72	118.222	100.433	135.645	121.034
Athe_1037	phosphopantothenoylcysteine decarboxylase:phosphopantothenate:cysteine ligase			909.756	1279.33	1258.67	1173.33	1362.67	1217.33	655.972	702.281	634.768	909.756	716.171
Athe_1038	primosomal protein N:7			600.711	868.333	995.667	934	889.667	852.333	475.089	562.192	551.294	600.711	512.324
Athe_1039	peptide deformylase			721.27	474.333	374.667	484.667	385.667	369.667	568.466	489.462	532.876	721.27	499.848
Athe_1040	methionyl-tRNA formyltransferase			425.16	543.667	465.333	538.667	597	528	296.069	278.607	298.935	425.16	331.436
Athe_1041	peptidase membrane zinc metallopeptidase			573.527	639.667	713.667	720	818.667	601.667	384.393	425.781	429.134	573.527	390.564
Athe_1042	Fmu :Sun) domain-containing protein			1195.96	1352.33	1404.33	1519	1618.33	1494	812.074	846.381	1008.54	1195.96	950.25
Athe_1043	ribosomal RNA large subunit methyltransferase N			714.935	684.333	651.667	751.333	899	667	421.349	444.059	499.564	714.935	479.103
Athe_1044	protein serine:threonine phosphatase			824.614	1008.33	793.667	912.333	1050.67	911.667	639.863	552.972	705.539	824.614	658.489
Athe_1045	PASTA sensor-containing serine:threonine protein kinase			4395.73	2875.33	2615.33	2898	3389.33	2772.67	3241.48	3320.49	3257.93	4395.73	3743.76
Athe_1046	ribosome small subunit-dependent GTPase A			1888.08	2135.67	1945.33	2166	2219	1931	1352.44	1338.93	1588.88	1888.08	1500.24
Athe_1047	Ribulose-phosphate 3-epimerase (EC 5.1.3.1)	Rpe		670.582	924.667	909.333	834.333	1027.67	837.333	514.243	496.711	473.167	670.582	507.639
Athe_1048	hypothetical protein			92.0017	152.333	119.667	154.333	137.667	105.333	71.6076	71.4268	78.1801	92.0017	55.7438
Athe_1049	NusA antitermination factor			306.142	482.667	355.667	434.333	434	358.667	239.756	239.891	228.007	306.142	220.415
Athe_1050	hypothetical protein			60.9122	95.6667	55.6667	59.6667	74	78.3333	58.6265	39.1819	38.5122	60.9122	60.5589
Athe_1051	translation initiation factor IF-2			2008.15	2373.67	1653.33	2297.67	2366	2263	1510.46	1247.87	1587.55	2008.15	1688.84
Athe_1052	ribosome-binding factor A			434.6	301	254.333	334.333	302.333	263.667	294.769	362.399	348.633	434.6	345.166
Athe_1053	phosphoesterase RecJ domain-containing protein			745.4	631	634	841.333	880.333	678.667	407.613	498.661	553.578	745.4	507.946
Athe_1054	tRNA pseudouridine synthase B			1713.53	1233.67	1224.67	2281	1674.67	1385	838.731	901.927	1713.53	1382.3	960.212
Athe_1055	riboflavin biosynthesis protein RibF			1142.63	1007	899	1686.67	1473.33	1273.67	614.828	648.492	1023.39	1142.63	912.877
Athe_1056	30S ribosomal protein S15			1695.08	3552	2342.33	2085.33	2329.67	2685.67	1695.08	1311.02	1140.05	1220.5	1413.45
Athe_1057	polynucleotide phosphorylase:polyadenylase			2674.58	2954.33	2970	2659.67	3561	3011.33	1647.47	1954.66	1604.07	2674.58	1927.08
Athe_1058	hypothetical protein			32.6145	40.3333	52	47	43.6667	42.3333	23.2182	31.7672	26.3722	32.6145	27.9125
Athe_1059	hypothetical protein			118.682	68.3333	78.6667	90.6667	88.3333	75	67.4782	98.26	107.352	118.682	94.8864
Athe_1060	serine hydroxymethyltransferase			775.696	966	1166	1176.67	1317.67	1006.33	460.871	599.449	623.813	775.696	557.266
Athe_1061	recombination factor protein RarA			1638.22	1547	2152	2065.33	2815.33	2158.33	740.351	1106.82	1082.68	1638.22	1209.01
Athe_1062	malate dehydrogenase			1444.27	2013.33	2021	2539	2543.33	2199.33	816.844	894.065	1444.27	1293.55	1050.06
Athe_1063	transcription termination factor Rho			390.348	934.667	1052	1377.33	564.333	419.667	255.3	314.804	390.348	203.09	137.053
Athe_1064	N-acetylmuramoyl-L-alanine amidase			7.30831	38.3333	13.6667	6	3.66667	3	7.30831	3.08897	1.25422	0.867349	0.730296
Athe_1065	8-oxoguanine DNA glycosylase			55.8393	218.667	228.333	203	233.333	226.667	43.1316	47.7379	49.0569	55.8393	51.7089
Athe_1066	hypothetical protein			150.654	136	183.333	106	149.333	150.667	116.52	150.654	72.493	147.411	114.528
Athe_1067	major facilitator superfamily protein			43.6364	169.333	213.333	138	198.667	194	29.2347	40.7511	22.4035	43.6364	38.8313
Athe_1068	50S ribosomal protein L31			2689.57	13074.3	12162	8170	12764	12474.3	2198.29	2406.72	1480.09	2689.57	2534.69
Athe_1069	hypothetical protein			184.819	727	918	538	834.333	694.333	135.638	178.321	93.099	184.819	147.847
Athe_1070	HemK family modification methylase			104.561	285.333	359.333	192.333	349	272.667	63.2353	88.9822	39.8196	104.561	73.4091
Athe_1071	peptide chain release factor 1			1060.64	1184.67	893.333	1068.67	807	909.333	1060.64	758.887	1034.23	775.486	944.934
Athe_1072	MotA:TolQ:ExbB proton channel			455.79	1223	1014.67	1345	1082.67	806.333	391.269	371.563	455.79	429.473	318.504
Athe_1073	OmpA:MotB domain-containing protein			1078	2076	1456	3042	2153.33	1817.33	699.479	559.094	1078	850.44	730.902
Athe_1074	zinc:iron permease			645.239	1357.67	1230	2294.33	1577.67	1112.67	405.449	379.629	645.239	540.888	375.394
Athe_1075	Sua5:YciO:YrdC:YwlC family protein			625.484	1262.67	1052.67	1693.33	1381.67	877.667	471.786	440.012	602.544	625.484	401.183
Athe_1076	protein tyrosine phosphatase			838.718	1563.33	1286.67	2365.33	1843.33	1385	601.117	535.313	717.557	838.718	685.255
Athe_1077	hypothetical protein			428.913	782	740	1246.67	940.667	691	311.951	289.202	398.572	428.913	334.172
Athe_1078	acetylglutamate kinase			236.742	333.667	539.333	186.667	139	371.667	154.403	236.742	121.364	92.4404	212.565
Athe_1079	N-acetyl-gamma-glutamyl-phosphate reductase			195.048	258	462.333	122.667	87.6667	260.333	102.832	195.048	57.73	45.07	125.5
Athe_1080	cell wall hydrolase:autolysin			951.02	1839.33	1942	2090.67	1428.67	1258	813.689	858.058	951.02	737.047	630.093
Athe_1081	cof family hydrolase			123.953	142.667	200.333	156	248	206	63.2897	88.9612	75.1271	123.953	99.2688
Athe_1082	NADH dehydrogenase	EchA		961.412	2429	1818	1495.33	2133	2051	961.412	698.604	611.636	952.006	939.315
Athe_1083	NADH dehydrogenase subunit 1	EchB		275.349	834.333	733.333	535	725.333	700.333	262.3	249.196	189.674	275.349	249.737
Athe_1084	NADH ubiquinone oxidoreductase 20 kDa subunit	EchC		855.734	1971	2047.33	1654.33	2140.33	1517	649.319	692.376	620.931	855.734	540.396
Athe_1085	NADH dehydrogenase :ubiquinone) 30 kDa subunit	EchD		431.684	969.333	833.333	883	1111	870.333	303.231	287.658	297.923	431.684	310.07
Athe_1086	NADH-ubiquinone oxidoreductase chain 49kDa	EchE		2174.72	4314.67	3258	3912	4376.67	3443.33	1761.98	1447.59	1689.98	2174.72	1649.58
Athe_1087	4Fe-4S ferredoxin	EchF		725.576	1264.33	919	1341	1428.67	1029.33	521.666	404.803	623.522	725.576	494.003
Athe_1088	Ferredoxin-dependent Membrane Bound [NiFe]-hydrogenase (MBH)	HypA		798.264	1351.33	879	1311	1574.67	1158	547.972	382.245	601.667	798.264	545.108
Athe_1089	Ferredoxin-dependent Membrane Bound [NiFe]-hydrogenase (MBH)	HypB		1913.34	3188.67	1936	4390.33	3150.33	2576.67	1306.83	872.217	1913.34	1562.37	1251.47
Athe_1090	Ferredoxin-dependent Membrane Bound [NiFe]-hydrogenase (MBH)	HypF		1261.63	2004.33	1914	2244	2136	1427.67	913.582	1102.69	1128.23	1261.63	917.311
Athe_1091	Ferredoxin-dependent Membrane Bound [NiFe]-hydrogenase (MBH)	HypC		451.901	347.667	640.667	550.667	369.667	165.333	189.687	451.901	326.378	223.658	111.791
Athe_1092	Ferredoxin-dependent Membrane Bound [NiFe]-hydrogenase (MBH)	HypD		2428.57	1028	1804	1707.67	1307.33	579	1263.62	2428.57	1555.27	2113	809.867
Athe_1093	Ferredoxin-dependent Membrane Bound [NiFe]-hydrogenase (MBH)	HypE		601.807	785	826.333	1179.67	569.667	344.667	453.009	476.164	601.807	332.225	256.843
Athe_1094	hypothetical protein			307.79	601.667	712.333	691	587	373	237.49	304.899	307.79	259.834	182.289
Athe_1095	4Fe-4S ferredoxin			282.568	390	469.667	412.667	372	235.333	202.875	263.423	282.568	222.205	138.514
Athe_1096	pyruvate flavodoxin:ferredoxin oxidoreductase domain-containing protein			874.797	1365.67	1495.33	1505.67	1323.33	964.333	708.054	847.024	874.797	777.71	587.035
Athe_1097	thiamine pyrophosphate domain-containing TPP-binding protein			497.176	685.333	884	820	638.667	488.333	365.11	497.176	478.867	370.324	304.608
Athe_1098	pyruvate ferredoxin:flavodoxin oxidoreductase			376.835	507.333	702.667	587.333	448.333	279	212.955	300.282	376.835	205.698	120.408
Athe_1099	VanW family protein			3177.31	1545	2219.67	1776.33	1837	1360.33	2172.8	3144.01	3177.31	2692.88	2072.83
Athe_1100	hypothetical protein			1919.4	986.333	1313	1087	1047	829.333	1490.46	1919.4	1876.12	1540.28	1309.19
Athe_1101	hypothetical protein			4071.13	1569	1656.33	1496.67	1068.33	1156	3112.24	3079.98	4071.13	2530.48	2527.15
Athe_1102	Predicted transcriptional regulator for alpha-L-Arabinoside utilization, ArsR family	ArbA	AraR,ArbA	70.0272	164.333	116	79	127.333	127.667	62.1708	60.8708	30.4252	70.0272	61.9212
Athe_1103	Alpha-L-arabinofuranosidase (EC 3.2.1.55)	AbfA	AraR,ArbA	342.965	274	173.667	293.333	640.333	650.333	105.009	86.3002	91.9775	342.965	295.806
Athe_1104	Alpha-galactosidase (EC 3.2.1.22)	AgaL1		135.618	139.333	152	86.3333	132.667	126.333	135.618	92.2841	61.7372	113.52	98.187
Athe_1105	N-acetyltransferase GCN5			107.622	274.333	200.667	144	83.6667	326	79.3424	63.3615	26.2537	22.4568	107.622
Athe_1106	hypothetical protein			20823.2	40784	33980	21193.7	13125	13223.3	20823.2	19171.4	11056.9	7842.32	7051.94
Athe_1107	Lanthionine synthetase C family protein			2660.33	7471.33	3357.67	3443	925.333	1365.33	2660.33	1274.05	1479.9	396.452	566.692
Athe_1108	NADPH-dependent FMN reductase			2659.81	1800	892.333	846.333	281.333	306.333	2659.81	1253.54	2008	576.11	637.258
Athe_1109	ABC transporter			1020.53	2855.33	1118.33	1200.33	228	271	1020.53	427.862	433.211	96.1768	112.831
Athe_1110	hypothetical protein			702.867	2004.67	1309.33	942.667	284.333	400.333	702.867	501.606	391.625	123.07	165.612
Athe_1111	hypothetical protein			1030.26	816	494.667	344.333	131.333	164.333	1030.26	550.956	748.16	243.574	284.992
Athe_1112	ABC transporter			4613.12	3738.67	2489.67	1881.33	772	831.667	4613.12	2941.78	3657.66	1269.88	1579.46
Athe_1113	N-acetyltransferase GCN5			877.732	503	317.333	301	114	139	877.732	637.344	637.185	256.715	318.284
Athe_1114	Holliday junction resolvase			223.864	354.333	410.667	370.667	348	353.333	155.574	223.864	183.906	222.022	200.637
Athe_1115	Holliday junction DNA helicase RuvA			133.213	177.667	192.333	160.333	232	263.333	71.4276	95.9007	67.4577	132.726	133.213
Athe_1116	Holliday junction DNA helicase RuvB			457.291	698.333	679	739.667	750	791	319.408	370.055	352.244	457.291	455.933
Athe_1117	hypothetical protein			327.802	278.667	221.667	252	247.333	277.667	261.636	231.003	275.886	327.802	306.533
Athe_1118	50S ribosomal protein L21			1103.16	2408.67	1921	1724.67	1917	1658	1103.16	1098.69	722.783	1086.93	975.015
Athe_1119	hypothetical protein			1301.56	2484.67	2168	1512.67	1954	1952	1068.09	1301.56	672.617	1140.81	1138
Athe_1120	50S ribosomal protein L27			1826.14	5214.67	4283	3663.33	3627.67	4269.33	1737.57	1786.18	1362.07	1607.96	1826.14
Athe_1121	GTPase ObgE			45.7321	107.667	111.333	163	110.333	98	33.4125	32.2086	45.7321	37.008	31.9856
Athe_1122	hypothetical protein			1892.1	1465	755.333	1652	280.333	294	1892.1	522.895	824.148	399.71	428.698
Athe_1123	hypothetical protein			26.0361	105.667	80.6667	90.3333	77.6667	56.6667	26.0361	23.9271	23.9016	25.9623	20.6209
Athe_1124	O-acetylhomoserine:O-acetylserine sulfhydrylase			106.287	350	342	150.667	351	182.667	74.7813	102.608	39.094	106.287	60.1138
Athe_1125	homoserine O-acetyltransferase			146.269	148.667	151.333	159.333	262.667	200	71.1668	84.1839	60.7138	146.269	128.696
Athe_1126	beta-lactamase domain-containing protein			339.483	334.667	354.667	219.667	489.333	483	150.154	199.829	80.7786	284.651	339.483
Athe_1127	membrane dipeptidase			382.994	164.333	182	129	234	285.333	206.485	221.58	143.487	382.994	336.994
Athe_1128	class I and II aminotransferase			119.063	116.667	145.667	142.333	175.333	194.667	54.0714	88.3277	58.3669	93.9889	119.063
Athe_1129	adenylosuccinate lyase			350.796	761.667	745	604	818.333	826	247.637	288.455	184.907	319.134	350.796
Athe_1130	methyl-accepting chemotaxis sensory transducer			18390.3	19214.3	24877.7	21999.3	14905.7	15450.3	9568.49	18390.3	9776.14	10724.9	12855.8
Athe_1131	reverse gyrase			1740.93	1922.33	2169.33	2753.67	1577.33	1442.33	1339.82	1649.64	1740.93	1171.38	1125.55
Athe_1132	amino acid-binding ACT domain-containing protein			25054	10631	9102.33	9493	10980.3	7648.67	23125.2	14729.2	20264.8	25054	13537.5
Athe_1133	dihydrodipicolinate reductase			1527.82	1937.33	2286.33	1316	1597.33	1317.67	1140.21	1527.82	849.08	949.006	855.158
Athe_1134	dihydrodipicolinate synthase			381.057	1491.67	1550	885	1199.33	1115.67	352.795	381.057	236.659	319.852	287.301
Athe_1135	aspartate-semialdehyde dehydrogenase			488.075	1454	1565.67	1040.33	1222	1096	455.349	488.075	329.291	454.687	347.786
Athe_1136	nucleotidyltransferase substrate binding protein			29.9728	70.3333	42.3333	54.3333	63.3333	71	22.4449	14.784	18.5635	28.0485	29.9728
Athe_1137	2-C-methyl-D-erythritol 2:C4-cyclodiphosphate synthase			64.7161	146.667	127.333	109.667	134.333	119.333	61.606	60.3394	45.2729	64.7161	59.521
Athe_1138	hypothetical protein			578.367	428.667	366.667	293.667	528.333	499	300.364	339.713	214.806	578.367	440.894
Athe_1139	hypothetical protein			96.2081	193.333	166	122	206.333	208.667	71.6357	66.3657	43.3002	94.1955	96.2081
Athe_1140	hypothetical protein			310.087	714.333	621	459	712	618	262.478	266.149	150.149	310.087	280.636
Athe_1141	nuclease SbcCD subunit D			94.2847	340	351	273.667	412.333	362	64.9216	74.5257	53.3432	94.2847	82.9155
Athe_1142	SMC domain-containing protein			232.896	789	553.667	422.333	759.667	804.667	204.979	160.105	117.538	225.807	232.896
Athe_1143	hypothetical protein			106.151	357.333	168.333	288	205	214.333	106.151	55.0633	99.5079	71.8859	69.5219
Athe_1144	recombination protein RecR			156.883	474.667	354.333	428	461	389.333	138.056	110.012	130.463	156.883	128.625
Athe_1145	hypothetical protein			110.455	55.6667	54.3333	81	73.3333	75.3333	50.3153	56.896	91.2848	110.455	82.2897
Athe_1146	hypothetical protein			151.301	321.667	299	329.333	307.333	304	126.496	151.301	138.263	150.015	143.932
Athe_1147	hypothetical protein			252.679	534	483	563.667	509	494.333	208.083	252.679	225.85	247.733	250.501
Athe_1148	NAD-dependent epimerase:dehydratase			183.789	603.333	656.667	450.333	695.667	584.667	137.266	155.725	109.275	183.789	151.989
Athe_1149	hypothetical protein			2553.78	12303	7800.33	8220.67	4946	4383.33	2553.78	1947.13	1864.04	1380.98	1122.92
Athe_1150	hypothetical protein			13676	12859.7	9042.67	12310.3	4882	5214.33	13676	5868.23	10347.8	4255.54	8036.62
Athe_1151	UTP-glucose-1-phosphate uridylyltransferase			348.595	1429.67	1137	1476.67	972.667	1474.33	286.167	246.74	311.94	243.902	348.595
Athe_1152	fatty acid biosynthesis transcriptional regulator			177.15	498.333	248.667	362.667	388.667	543.667	140.583	78.3138	98.3586	136.769	177.15
Athe_1153	fatty acid:phospholipid synthesis protein PlsX			601.098	1091.67	694	837.333	1126	1497	314.175	290.99	254.507	468.551	601.098
Athe_1154	3-oxoacyl-ACP synthase			1063.41	1886	1068.33	1195	1521.33	2388	717.784	455.467	458.747	718.392	1063.41
Athe_1155	malonyl CoA-acyl carrier protein transacylase			1112.44	2175	1280.67	1282	1569.33	2462	809.714	559.301	531.522	732.661	1112.44
Athe_1156	3-oxoacyl-ACP reductase			2889.36	5430.67	4580	4036	3214.33	5449	2354.23	2404.59	1779.02	1736.16	2889.36
Athe_1157	acyl carrier protein			6766.74	9870.67	9372.67	7679.33	8929.33	12632.3	4490.17	5042.25	3587.56	5078.76	6766.74
Athe_1158	3-oxoacyl-ACP synthase			1485.52	3424.67	1990.33	1789.67	2055.67	3224.33	1074.74	1017.82	552.15	1017.02	1485.52
Athe_1159	ribonuclease III			50.8759	82	64.3333	64.3333	74.3333	104	27.6815	30.2464	21.2948	36.2109	50.8759
Athe_1160	radical SAM domain-containing protein			80.1095	207	142	165.333	169	279.667	39.1975	39.4993	38.1953	55.2972	80.1095
Athe_1161	phosphate binding protein			243.258	1157	924	1452.67	726	840.667	183.489	161.33	243.258	143.902	158.159
Athe_1162	phosphate ABC transporter permease			196.977	634.333	588.667	1097	630	554.333	110.52	111.751	196.977	137.251	110.637
Athe_1163	phosphate ABC transporter permease			448.051	1285.67	1137	2582.33	1338.33	1207.33	224.661	211.159	448.051	286.588	253.126
Athe_1164	Stage V sporulation protein S			7513.16	16178.3	12973.7	29835.3	9614.33	12083.7	4150.72	3909.42	7513.16	3111.72	3630.66
Athe_1165	cysteine synthase			23.6866	79	59.3333	63.6667	33	22.6667	23.6866	18.4409	22.3481	13.1527	8.26728
Athe_1166	[pseudogene]			31.6587	58.6667	51.3333	70.6667	50.3333	46.3333	24.5233	24.3861	31.6587	25.6182	23.0352
Athe_1167	hypothetical protein			1.90211	4.66667	2.66667	2.33333	3	3	1.90211	1.26715	1.19161	1.54019	1.40849
Athe_1168	hypothetical protein			1.82407	3	4	1.66667	2	3.33333	1.11511	1.82407	0.69999	1.00665	1.48753
Athe_1169	chromosome segregation protein SMC			681.287	1623.33	1471.67	996.333	1278	1353.67	649.068	667.179	452.964	681.287	654.082
Athe_1170	signal recognition particle-docking protein FtsY			132.409	347.667	352.333	201	251.333	242	108.561	132.409	72.7839	107.614	88.4069
Athe_1171	cyclic nucleotide-binding protein			23.6812	53.6667	45	34	42.3333	51.6667	23.6812	15.2344	14.156	16.959	18.6202
Athe_1172	4Fe-4S ferredoxin			2.38017	2.33333	3.33333	6	3	6.33333	0.791409	1.13796	2.30966	2.09159	2.38017
Athe_1173	hydroxylamine reductase			6564.48	20755	22168.3	16136.3	13729.3	10985.7	5702.31	6564.48	4472.72	4376.17	3519.92
Athe_1174	hypothetical protein			489.308	245	145.667	595.333	217.333	211.333	237.071	145.382	489.308	254.002	254.888
Athe_1175	hypothetical protein			20.4185	41	28.6667	59.6667	32	25.6667	12.7218	10.0782	20.4185	13.0074	9.68974
Athe_1176	hypothetical protein			93.582	260	163	250	221.333	161.667	85.4132	56.8391	93.582	88.1439	61.2025
Athe_1177	phosphoribosylaminoimidazole carboxylase ATPase subunit			113.956	217	290.667	302.333	222	191.333	73.0604	104.647	113.956	91.4567	74.6713
Athe_1178	phosphoribosylaminoimidazole carboxylase catalytic subunit			34.0191	90.3333	110.667	111.333	80.3333	69.6667	25.239	34.0191	31.0146	27.9647	22.7834
Athe_1179	major facilitator superfamily protein			65.2387	150.333	211.333	182.667	156	147	42.0716	65.2387	55.1444	53.1652	48.1506
Athe_1180	hypothetical protein			380.558	80.6667	256	328.667	147.667	247.667	74.3798	251.963	380.558	147.883	265.252
Athe_1181	hypothetical protein			88.2017	20.6667	182.333	218.667	63.6667	136	8.27393	84.0611	88.2017	34.3273	62.0709
Athe_1182	aliphatic sulfonate ABC transporter substrate-binding protein			17.031	5.33333	29	10.3333	8.33333	5	1.90219	17.031	3.80482	4.22983	2.40392
Athe_1183	ABC transporter			32.8457	11	22	11	10.6667	8	7.88166	32.8457	6.1288	15.4344	10.8716
Athe_1184	binding-protein-dependent transport system inner membrane protein			4.24853	4.33333	7.33333	3	7.66667	3.66667	1.92848	3.83017	1.14383	4.24853	2.02755
Athe_1185	thiamine biosynthesis protein ThiS			3.5134	4.66667	7.66667	5	3.33333	5.33333	1.40619	3.5134	1.71094	0.928013	2.20729
Athe_1186	UBA:THIF-type NAD(FAD binding protein			5.93046	15	17.3333	10.6667	16	11.3333	4.40307	5.93046	3.11483	4.59007	3.76776
Athe_1187	Mov34:MPN:PAD-1 family protein			5.67488	8	13.6667	5.66667	7.66667	5	2.02763	5.67488	1.73802	3.07523	1.76473
Athe_1188	nitrite and sulfite reductase 4Fe-4S region			7.91772	28.3333	16.3333	14.6667	15	18.6667	7.91772	6.64761	5.77774	6.3176	6.36698
Athe_1189	SirA family protein			4.91802	13.6667	8.33333	7	7	6.33333	4.91802	3.57019	3.0092	2.89457	2.63891
Athe_1190	O-acetylhomoserine aminocarboxypropyltransferase			22.9007	36	36.6667	21.3333	41.3333	35.3333	15.3575	17.857	9.67224	22.9007	19.5755
Athe_1191	adenylylsulfate reductase subunit alpha			68.1792	85.3333	83.6667	55.6667	111.667	100.333	41.7296	45.5306	33.3048	68.1792	62.1204
Athe_1192	4Fe-4S ferredoxin			26.6788	38	31.6667	21	43.3333	36	17.8964	17.7167	11.3411	26.6788	20.3491
Athe_1193	sulfate adenylyltransferase subunit 2			87.1755	82	71	37	74	63.6667	73.5949	79.0915	37.0708	87.1755	85.6366
Athe_1194	sulfate adenylyltransferase large subunit			357.566	327.667	601.333	260.333	425.667	375.667	156.923	357.566	131.105	273.246	232.918
Athe_1195	glutamyl-tRNA reductase			98.2184	159	159.667	156.667	110.333	108.333	81.13	98.2184	88.7681	69.0362	69.0045
Athe_1196	precorrin-2 dehydrogenase			43.9249	58.3333	60.6667	58	45.3333	33	35.2441	43.9249	41.3021	34.2922	25.7066
Athe_1197	transposase:C IS605 OrfB family			262.068	278	173.667	289	159	138	178.26	121.967	262.068	116.69	86.8787
Athe_1198	porphobilinogen deaminase			115.964	149	130	136.667	137	95.6667	108.897	107.178	115.964	104.885	88.1361
Athe_1199	uroporphyrin-III C-methyltransferase			265.429	350.667	315.667	301	305.667	251.333	265.429	251.932	264.281	249.711	230.569
Athe_1200	delta-aminolevulinic acid dehydratase			167.008	375	279.667	270	305.667	259	153.707	144.355	126.819	167.008	140.439
Athe_1201	glutamate-1-semialdehyde aminotransferase			574.821	763.333	620	1027	694.667	601.667	417.017	377.668	574.821	449.881	404.381
Athe_1202	PP-loop domain-containing protein			26.2427	77.6667	88.3333	84.6667	75.6667	70.3333	22.815	25.151	24.0424	26.2427	23.3544
Athe_1203	hypothetical protein			137.442	435.667	192	271.667	419	407.667	111.227	59.1028	77.5899	137.442	131.681
Athe_1204	translation initiation factor IF-3			567.983	2006.33	1074.33	1420	1501	1441	558.762	358.119	422.766	567.983	499.394
Athe_1205	50S ribosomal protein L35			322.773	1322.67	629.333	720.667	689.333	743	322.773	157.874	190.056	192.025	188.08
Athe_1206	50S ribosomal protein L20			724.532	2131.67	1565.33	1240	2022.33	1858.67	662.777	491.204	402.55	724.532	632.176
Athe_1207	tRNA:rRNA methyltransferase SpoU			2533.74	5875.33	6139.33	4295	7691.67	6725.67	1829.28	1881.83	1205.78	2533.74	2484.8
Athe_1208	hypothetical protein			328.233	272.667	281.667	203	270.667	304	200.348	236.452	239.129	247.177	328.233
Athe_1209	hypothetical protein			879.134	563.667	641.333	447.333	659	784.667	576.133	641.87	663.61	699.906	879.134
Athe_1210	aldo:keto reductase			402.59	284.667	429	228.667	336.333	328.333	240.498	402.59	294.002	338.343	358.629
Athe_1211	Holliday junction resolvase YqgF			152.131	326	452.333	293.333	353	394.667	106.463	152.131	74.6127	142.943	135.039
Athe_1212	quinolinate synthetase complex subunit A			553.802	1074.67	1305.67	802	1385.67	1157	324.381	438.83	178.053	553.802	389.936
Athe_1213	L-aspartate oxidase			274.101	1427.33	1391	929.333	1335.33	1143.33	244.726	245.493	110.042	274.101	249.641
Athe_1214	nicotinate-nucleotide pyrophosphorylase			1426.25	950.333	919	508.667	845.667	775.667	1268.13	1426.25	921.386	1172.14	1189.31
Athe_1215	nitrate reductase			1457.34	1079	1057	640.333	983	874.667	1288.51	1457.34	1399.17	1340.44	1227.69
Athe_1216	molybdopterin-guanine dinucleotide biosynthesis protein A-like protein			397.409	320.333	217.333	205.333	255.667	225.333	344.757	387.865	377.2	397.409	254.427
Athe_1217	NUDIX hydrolase			392.189	281.333	163	174.333	158	162	392.189	358.482	377.052	267.121	238.989
Athe_1218	hypothetical protein			728.935	448	414	299.667	486.667	433	623	594.361	660.704	728.935	630.272
Athe_1219	RNA methylase			998.619	678	595.667	478.667	649.333	594	774.899	876.346	956.089	998.619	837.806
Athe_1220	pseudouridine synthase			185.187	443.667	335.333	258	394.333	420.333	166.479	128.575	79.1951	185.187	183.397
Athe_1221	hypothetical protein			173.545	563	564.667	399	612	513.333	134.963	159.337	82.1475	173.545	157.531
Athe_1222	hypothetical protein			317.875	426.333	409.333	326.333	444.667	455	194.228	208.338	125.38	272.319	317.875
Athe_1223	Dak phosphatase			1032.36	1616	1591.67	1229.33	1714	1558.67	873.334	743.81	522.684	1032.36	917.295
Athe_1224	ATP-dependent DNA helicase RecG			1103.63	1276.33	1554.67	1090.33	1855.33	1555.67	575.999	841.811	415.926	1103.63	845.984
Athe_1225	alpha:beta type small acid-soluble spore protein			169.482	194	192	158.333	269.333	239	86.4264	113.793	62.6502	159.427	169.482
Athe_1226	methyltransferase			41.7242	194.667	109	130.667	108	108.333	41.7242	25.5638	25.3726	28.2393	28.6299
Athe_1227	phosphopantetheine adenylyltransferase			60.2621	238	89.3333	118.333	131.667	165	60.2621	24.9051	31.7832	40.379	50.6925
Athe_1228	hypothetical protein			80.579	296.333	159	161.333	176.667	264	76.8214	44.9736	40.9175	54.4447	80.579
Athe_1229	nucleoside recognition domain-containing protein			149.761	424	343.667	249.333	327.333	462.667	117.906	109.903	69.4273	116.739	149.761
Athe_1230	patatin			27.5679	130.667	91	103.333	91.6667	107	27.5679	21.8272	25.9897	23.5237	25.6716
Athe_1231	hypothetical protein			41.0787	197.667	182	153.667	165.333	174.667	40.2193	38.621	35.3371	41.0787	38.4383
Athe_1232	acyl-CoA dehydrogenase domain-containing protein			114.771	538	508	369	444.667	512.333	98.6906	111.973	71.1333	114.771	114.442
Athe_1233	electron transfer flavoprotein subunits alpha:beta			49.103	225	269	130	159.333	208	37.6233	49.103	25.2361	30.7132	40.0992
Athe_1234	electron transfer flavoprotein subunit alpha			270.084	561.667	545	355.667	333	420.333	237.835	267.454	106.356	183.664	270.084
Athe_1235	beta-lactamase domain-containing protein			345.964	559.333	626.333	381.667	522.333	590.667	285.575	345.964	155.253	299.49	339.037
Athe_1236	lipopolysaccharide biosynthesis protein			568.002	800.333	998	575	856.333	786.333	380.457	568.002	227.454	443.801	461.354
Athe_1237	glutamine--scyllo-inositol transaminase			622.644	952	937	676	915.667	978	478.199	507.12	240.449	486.118	622.644
Athe_1238	nucleotide sugar dehydrogenase			298.065	1092.33	884.333	647.333	901.667	1031.33	276.876	239.056	168.437	271.661	298.065
Athe_1239	oxidoreductase domain-containing protein			296.339	1104	897.333	693.333	906.667	1131.67	241.878	218.914	166.487	244.555	296.339
Athe_1240	hexapaptide repeat-containing transferase			184.168	788.333	592	481.667	531.667	704.667	169.675	143.824	110.065	145.671	184.168
Athe_1241	hypothetical protein			1549.78	550.667	505.333	524.333	612.667	704	969.106	597.388	870.428	836.531	1549.78
Athe_1242	hypothetical protein			251.984	734.333	666.667	664.667	744	889.333	176.822	181.246	158.271	214.266	251.984
Athe_1243	group 1 glycosyl transferase			700.813	743.667	687.667	550.667	578.333	642.667	563.364	675.846	607.322	700.813	609.565
Athe_1244	cell envelope-related transcriptional attenuator			363.685	899.333	713.333	747.667	675.333	638	363.685	286.583	326.225	296.94	276.71
Athe_1245	CarD family transcriptional regulator			358.297	682	347	671	434.333	454.667	284.212	145.498	358.297	204.917	184.895
Athe_1246	hypothetical protein			606.172	1702.67	1345.33	1560.33	1448.33	1467.67	606.172	435.939	602.901	572.179	563.893
Athe_1247	50S ribosomal protein L25:general stress protein Ctc			1406.1	3286.33	1918.67	2607.67	3748	2857.67	988.09	601.687	1062.45	1406.1	1109.83
Athe_1248	argininosuccinate lyase			1110.92	2205.33	5078.67	1284	1605.67	2593	414.745	1110.92	274.328	379.239	580.061
Athe_1249	argininosuccinate synthase			596.954	1587	2764	714	848	1389.33	297.107	596.954	146.667	201.318	312.075
Athe_1250	nicotinate :nicotinamide) nucleotide adenylyltransferase			250.11	147.333	124	127.333	166	172	181.808	210.655	113.706	250.11	230.376
Athe_1251	metal dependent phosphohydrolase			784.011	547	486.667	467.667	525	502.333	625.03	784.011	398.681	760.105	675.605
Athe_1252	cell envelope-related transcriptional attenuator			1384.41	987	773	623.333	766	745.667	1384.41	1090.93	592.257	1180.75	1336.04
Athe_1253	iojap family protein			216.564	361.333	317.667	228	377	345.333	160.114	157.508	108.719	216.564	180.538
Athe_1254	leucyl-tRNA synthetase			1954.83	4350.33	4304.33	2951.33	5396	4938.67	1355.16	1354.26	1278.18	1954.83	1722.03
Athe_1255	serine-type D-Ala-D-Ala carboxypeptidase			281.542	578	566.667	471.667	726.667	769.333	167.031	180.542	134.672	250.134	281.542
Athe_1256	hypothetical protein			261.993	190	96	121.667	157	182.333	145.536	144.915	130.991	261.993	209.054
Athe_1257	competence protein ComEA			239.46	120.667	108	102.667	84.6667	75	157.117	91.7388	239.46	108.528	81.3018
Athe_1258	hypothetical protein			8396.75	5758.67	6352.33	5002	5206.33	5220.67	7634.78	4738.22	8396.75	7400.42	6137.79
Athe_1259	50S ribosomal protein L32			1390.16	762.667	709.667	498.667	604.333	798.667	1329.29	511.084	827.363	840.929	1390.16
Athe_1260	5-formyltetrahydrofolate cyclo-ligase			197.33	78	59	75.6667	66.3333	62.6667	101.881	77.8229	197.33	88.2065	58.304
Athe_1261	metal dependent phosphohydrolase			697.154	473	412.667	388	481.667	505.667	582.494	419.701	697.154	593.425	626.964
Athe_1262	DNA polymerase III DnaE			1137.47	1023.33	999.333	831.333	1204.33	1169.33	625.544	709.278	578.807	1137.47	864.793
Athe_1263	transcription attenuation protein MtrB			207.205	370	143.333	259	219	215.667	207.205	100.461	193.851	187.37	160.878
Athe_1264	hypothetical protein			144.906	200	93	160.333	153	149.667	112.724	64.5758	105.203	144.906	98.2121
Athe_1265	6-phosphofructokinase (EC 2.7.1.11)	Pfk		1192.74	1565.33	901.333	1234.67	1331	1345	938.267	739.355	814.862	1192.74	1012.91
Athe_1266	Pyruvate kinase (EC 2.7.1.40)	Pyk		796.696	2729.33	2361.67	2176.67	3634.33	3362	561.358	476.591	505.928	796.696	738.331
Athe_1267	thioesterase superfamily protein			107.846	379.333	293.667	290	493.333	455.667	75.5297	59.9334	59.2212	107.846	104.382
Athe_1268	30S ribosomal protein S21			758.406	3138.33	2642.67	3656	3247	2956	624.53	569.704	758.406	734.68	601.692
Athe_1269	GatB:YqeY domain-containing protein			3449.54	6798.67	5828.33	8431	7784	8711.67	2346.84	2180.74	2687	3108.65	3449.54
Athe_1270	sporulation protein YqfC			14.5972	17	20.3333	13.6667	30.6667	32.6667	7.40627	10.4955	5.25944	13.2938	14.5972
Athe_1271	hypothetical protein			809.653	1502.33	1085	1661.33	1337.33	1730	610.364	526.037	733.531	644.986	809.653
Athe_1272	PhoH family protein			1001.1	2094.33	1648.67	2323.67	2043.67	2047.33	809.456	758.419	1001.1	961.098	951.26
Athe_1273	metal dependent phosphohydrolase			541.444	1576.33	1603	1867	1443.67	1299.33	453.97	500.324	541.444	479.772	446.492
Athe_1274	hypothetical protein			313.028	479.333	311	405.333	364	403.667	297.576	224.314	289.791	307.199	313.028
Athe_1275	diacylglycerol kinase			335.237	430	348.667	435.333	370	351.333	291.62	257.683	335.237	315.797	277.267
Athe_1276	hypothetical protein			723.059	1097.67	841	807	711.333	724.667	723.059	602.783	628.023	634.413	541.517
Athe_1277	RNA-metabolising metallo-beta-lactamase			1758.78	2125	1718.67	1760	1266.33	1227.33	1758.78	1606.66	1541.63	1384.97	1210.91
Athe_1278	hypothetical protein			219.35	234.333	188	261	200.667	197	178.768	167.746	219.35	205.736	176.494
Athe_1279	chorismate synthase			593.722	728.667	463.333	745.333	294.333	278.333	573.5	396.399	593.722	300.42	271.714
Athe_1280	serine-type D-Ala-D-Ala carboxypeptidase			868.232	296.333	244.333	932	255.333	246	242.546	200.112	868.232	258.896	230.859
Athe_1281	hypothetical protein			2241	3473	3355.67	3232.33	2764.67	2816	2241	1900.44	2158.17	1953.12	1977.86
Athe_1282	MiaB family RNA modification protein			1262.15	1007.33	983	936	1358	1246.67	748.888	806.902	1133.22	1262.15	1010.12
Athe_1283	phenylalanyl-tRNA synthetase subunit alpha			1469.44	1405.67	1216.33	949.333	1522.33	1517.33	1173.63	1207.37	1295.88	1444.78	1469.44
Athe_1284	phenylalanyl-tRNA synthetase subunit beta			4176.93	3314	3872.67	1905	4535	4316	2990.79	3144.04	2831.32	4176.93	3999.65
Athe_1285	UvrD:REP helicase			1477.22	1209	1236	922	1715.33	1594	966.714	1072.51	1122.48	1477.22	1432.6
Athe_1286	acid phosphatase:vanadium-dependent haloperoxidase-like protein			182.179	236.667	248.333	206.667	344.333	278	127.322	134.43	133.622	166.307	182.179
Athe_1287	hypothetical protein			260.406	218.333	241.667	271.667	294	232	172.319	180.301	260.406	256.285	169.516
Athe_1288	deoxyxylulose-5-phosphate synthase			434.541	712.333	639	671	880.667	677.667	291.224	368.126	425.681	434.541	312.732
Athe_1289	hemolysin A			312.971	453	386.667	364.667	460	373.333	265.825	288.312	272.349	312.971	254.076
Athe_1290	hypothetical protein			123.439	213.667	199	147.333	159.333	147.667	112.952	123.439	111.84	98.3279	88.6454
Athe_1291	putative anti-sigma regulatory factor			120.884	177	201	147.667	202.333	149	88.7735	119.931	90.6573	120.884	89.9083
Athe_1292	fe-S cluster domain-containing protein			742.959	825	1192.33	644.667	916.667	768.667	438.796	742.959	384.201	549.594	491.279
Athe_1293	hypothetical protein			149.638	269.667	285	192.333	274.667	228.667	131.378	149.638	119.41	144.145	115.868
Athe_1294	PHP domain-containing protein			65.3434	205.667	206.333	151	245	196	46.0413	54.027	37.5871	65.3434	54.6208
Athe_1295	Bifurcating [FeFe]-hydrogenase (BifH)	HydD	Rex	1071.39	4310.33	3648	3677.33	2858.33	2503.33	1071.39	951.197	988.239	796.079	665.521
Athe_1296	Bifurcating [FeFe]-hydrogenase (BifH)	HydE	Rex	1021.77	3883.33	4013.67	3144.67	3097	2807.67	951.308	1021.77	958.254	862.455	755.264
Athe_1297	Bifurcating [FeFe]-hydrogenase (BifH)	HydC	Rex	814.83	3156	2775.33	2278	1993.33	1834.33	814.83	781.558	625.57	613.217	576.565
Athe_1298	Bifurcating [FeFe]-hydrogenase (BifH)	HydB	Rex	15575.4	13107	13632.3	9368.33	11904.3	9995.67	10322.8	13252.6	6386.77	15575.4	9581.28
Athe_1299	Bifurcating [FeFe]-hydrogenase (BifH)	HydA	Rex	31026.9	16326.7	21947.7	14583.7	23034	17072.7	17254.1	22746	13443.1	31026.9	17021.9
Athe_1300	maf protein			751.967	604	409	615.667	608.667	585.667	470.893	426.515	482.341	751.967	553.805
Athe_1301	rod shape-determining protein MreB			1041.56	869.333	537.667	686.333	866.333	784.333	547.165	558.906	457.394	1041.56	697.79
Athe_1302	rod shape-determining protein MreC			123.245	690	567.333	522.333	704.333	739.667	104.276	85.2413	87.7841	119.534	123.245
Athe_1303	hypothetical protein			56.3198	241.333	218.667	195	264	321.333	34.2279	33.6963	28.2056	44.5589	56.3198
Athe_1304	penicillin-binding protein 2			173.108	1086	1058.33	889	957.333	1000.33	164.864	162.936	131.108	160.914	173.108
Athe_1305	septum site-determining protein MinC			57.2732	357	282.333	290	273	247.333	57.2732	46.7254	51.3373	49.9335	44.1744
Athe_1306	septum site-determining protein MinD			221.682	713.333	492.333	461.333	594.667	676.667	208.869	146.242	153.015	178.603	221.682
Athe_1307	cell division topological specificity factor MinE			151.272	323.667	474.333	498.333	399.667	443.667	97.6644	122.086	102.774	109.276	151.272
Athe_1308	rod shape-determining protein RodA			455.196	1235.33	1325	1238.33	1403.33	1275	381.168	341.065	455.196	387.686	407.785
Athe_1309	methylglyoxal synthase			203.033	639.333	539.667	428.333	529.333	498.667	203.033	159.877	136.358	172.095	179.558
Athe_1310	thiamin pyrophosphokinase catalytic subunit			530.515	1495.33	1379	1239.33	1167	1165	530.515	506.037	465.017	487.137	467.316
Athe_1311	hypothetical protein			364.622	868.667	925.333	769.667	870.333	914	309.089	338.487	314.238	362.694	364.622
Athe_1312	family 2 glycosyl transferase			238.382	502.333	490.333	471.667	489.667	596.667	173.933	182.114	183.773	206.705	238.382
Athe_1313	hypothetical protein			87.4636	220.333	224.667	239.667	250.333	241.333	64.4903	64.2555	80.1329	87.4636	86.3188
Athe_1314	spermidine synthase			696.155	2083.67	2197	1348	1473	1239	693.842	513.565	696.155	561.31	396.505
Athe_1315	agmatinase			563.174	1597.33	1402.33	849	1451.33	1353.67	563.174	338.021	335.654	497.559	482.52
Athe_1316	carboxyl transferase			915.771	2213.33	1266	1444.67	1604.67	2516.33	884.022	242.893	557.976	523.54	915.771
Athe_1317	hypothetical protein			176.557	371	161	214	178.333	368.333	176.557	42.2619	102.669	71.9586	139.35
Athe_1318	biotin:lipoyl attachment domain-containing protein			171.621	506	284.667	301.333	277.667	513.333	162.3	75.926	100.099	98.1283	171.621
Athe_1319	hypothetical protein			861.692	2188	1218.33	1364.33	1323	2442.33	772.063	317.389	412.933	445.528	861.692
Athe_1320	hypothetical protein			77.3956	184.667	170.667	159.333	227.667	141.667	55.4923	50.3468	57.9181	77.3956	46.5622
Athe_1321	RpiR family transcriptional regulator			305.312	829	736.667	770.667	800.667	825.667	268.608	246.824	261.602	305.312	305.181
Athe_1322	phosphoglycerate mutase			215.875	527	439	470.333	460	447.667	215.875	171.004	200.006	202.513	191.418
Athe_1323	HutP family protein			190.496	478.333	339	367.667	356.667	408.333	190.496	132.92	186.442	166.751	166.838
Athe_1324	chorismate mutase			120.451	254	211.667	187	271	270	98.8117	78.4353	80.8829	120.451	113.957
Athe_1325	cytidylate kinase			237.456	441	377.667	336.333	447.333	485.667	204.967	160.144	153.537	213.925	237.456
Athe_1326	phospholipid:glycerol acyltransferase			197.538	243.667	184	188.333	184.333	213.667	164.056	124.106	197.538	148.948	137.374
Athe_1327	hydroxymethylbutenyl pyrophosphate reductase			1886.65	2353.67	1947	1578.33	2375.67	2684.67	1448.73	1305.82	1171.02	1886.65	1859.02
Athe_1328	hypothetical protein			713.495	754.667	789.667	510.667	852.667	853.333	484.362	500.102	360.363	608.486	713.495
Athe_1329	hypothetical protein			117.968	161.667	173	119.333	189	172	93.3399	96.6635	87.2101	115.197	117.968
Athe_1330	hypothetical protein			68.1639	241.333	230.667	208	298.667	257.667	47.4564	53.7851	43.839	61.0943	68.1639
Athe_1331	alanyl-tRNA synthetase			1091.43	4362	2806	2318.33	3126	2967.67	1091.43	676.631	687.503	766.901	773.9
Athe_1332	histidine triad :HIT) protein			332.652	1466	1176.33	792.333	1129	1004.33	332.652	241.39	224.177	278.873	234.207
Athe_1333	ATP-NAD(AcoX kinase			1117.14	2136	1899.67	1276.33	1976.67	1785.33	957.013	984.37	444.197	897.58	1117.14
Athe_1334	arginine repressor ArgR			389.317	571	471.667	318	349.667	504.667	373.265	318.053	189.337	243.741	389.317
Athe_1335	DNA repair protein RecN			901.391	1342.33	1040	803.333	910	1241	862.136	726.586	506.873	663.702	901.391
Athe_1336	stage IV sporulation protein B			76.0216	95.6667	100.333	130	73	60.6667	54.5201	75.2691	76.0216	48.4799	43.508
Athe_1337	sporulation transcriptional activator Spo0A			398.414	743.333	709.667	1085.67	528.333	907.333	316.742	274.013	398.414	213.055	382.268
Athe_1338	polysaccharide biosynthesis protein			174.601	288.667	236.667	406	226.667	309.333	121.114	89.0442	174.601	85.481	120.755
Athe_1339	pyrroline-5-carboxylate reductase			153.098	438	330.333	344.333	219	278	153.098	119.425	138.98	88.2561	91.8557
Athe_1340	ribonuclease H			95.6255	284	183.333	212.333	155.333	187.667	95.6255	79.0492	91.7762	64.7433	71.8958
Athe_1341	hypothetical protein			383.767	677	643.667	679	519.333	659.333	340.299	324.26	383.767	289.654	354.166
Athe_1342	NUDIX hydrolase			282.295	489	481.667	457	426.667	410.667	280.935	282.295	272.507	278.246	267.544
Athe_1343	PHP domain-containing protein			449.32	655	692.333	669.667	624	655	400.505	406.405	402.045	397.623	449.32
Athe_1344	alanine racemase domain-containing protein			572.808	732.333	609.333	708.667	508.667	490.333	449.455	375.495	572.808	345.477	289.072
Athe_1345	hypothetical protein			375.683	739.667	502.667	595.333	416	408.667	363.251	262.555	375.683	221.626	199.255
Athe_1346	hypothetical protein			184.78	248	199.667	242.333	171.333	129.333	139.626	116.904	184.78	100.649	73.373
Athe_1347	RNA-binding S4 domain-containing protein			1056.67	1492	1045.67	1192	1123.33	1167	911.493	625.103	1056.67	692.357	639.098
Athe_1348	DivIVA family protein			446.063	806.667	595.667	574.333	609	657	446.063	343.989	413.952	360.17	354.438
Athe_1349	isoleucyl-tRNA synthetase			5976.56	9134.33	9443	7336.33	10513	9526.33	5006.51	4987.6	4618.91	5976.56	5861.22
Athe_1350	3-dehydroquinate synthase			956.004	1548	1809	1118	2325.67	2175.33	534.377	679.722	525.745	956.004	870.246
Athe_1351	hypothetical protein			20.7037	47.6667	49	45	42.3333	48.6667	16.7937	20.7037	17.2019	17.095	19.3271
Athe_1352	hypothetical protein			51.4292	127	105	114.333	124.667	120.667	42.3025	38.3935	41.1875	49.7714	51.4292
Athe_1353	hypothetical protein			63.2368	137.667	138.333	113.333	138.333	160	46.5553	52.7425	42.8725	56.1114	63.2368
Athe_1354	CopY family transcriptional repressor			133.565	468.333	218.667	199.333	278	324.667	133.565	70.4848	62.4694	99.5738	106.905
Athe_1355	peptidase M56 BlaR1			120.817	415.667	221.333	252.667	199	266.667	120.817	72.3111	76.3758	70.1883	90.1179
Athe_1356	hypothetical protein			180.916	533	413	590	298	419.333	156.348	129.687	180.916	105.551	140.183
Athe_1357	hypothetical protein			35.3392	73.3333	54	74.3333	47.3333	55.3333	35.3392	28.9057	34.8723	23.5735	31.723
Athe_1358	hypothetical protein			52.3664	79.6667	66.6667	99.3333	66	83.3333	45.1067	39.2967	52.1812	40.4947	52.3664
Athe_1359	hypothetical protein			124.073	137.333	153.333	215.333	87.3333	131	77.178	96.2855	124.073	60.4992	84.3854
Athe_1360	translation initiation factor			1982.12	2830	2065	1981.33	3008.33	2794.33	1619.76	1250.92	1051.8	1865.92	1982.12
Athe_1361	methylthioadenosine phosphorylase			666.065	1815	1173.67	977.667	1492.67	1326	666.065	412.663	441.585	623.3	495.05
Athe_1362	hypothetical protein			0.632621	1	1	0.333333	1.66667	1.33333	0.192007	0.444578	0.0771151	0.632621	0.631608
Athe_1363	TraR:DksA family transcriptional regulator			1.52201	2.66667	2.66667	2	1.66667	3	0.922078	1.52201	0.818989	0.924052	0.952606
Athe_1364	von Willebrand factor type A			1473.38	3056.67	2152	903	1359	2369.33	1473.38	605.605	424.051	589.433	1147.83
Athe_1365	hypothetical protein			851.259	1499.33	805	342.667	635.333	911	851.259	408.415	248.043	412.61	502.427
Athe_1366	hypothetical protein			119.69	324.667	166	81	175	297.333	102.374	60.8254	24.1698	64.7369	119.69
Athe_1367	hypothetical protein			1910.82	1400	749	338	617	927.667	1910.82	1028.38	273.892	775.935	1534.61
Athe_1368	hypothetical protein			26.7406	76.3333	47.6667	17.3333	34.3333	31.3333	26.7406	17.4606	5.7238	14.1902	12.4868
Athe_1369	hypothetical protein			525.09	1588.33	894.667	402.667	673.333	1200.67	525.09	327.008	119.949	253.536	494.373
Athe_1370	hypothetical protein			857.768	887.667	565.333	309.667	503.667	883.667	686.138	517.509	280.473	570.039	857.768
Athe_1371	lipoprotein signal peptidase			1455.93	1193	953.333	738.333	1137.67	1417	955.328	900.586	741.02	1333.25	1455.93
Athe_1372	RluA family pseudouridine synthase			2238.19	2243	1723.67	1043	1796	2159	1732.99	1560.1	1100.48	2238.19	1995.31
Athe_1373	uracil phosphoribosyltransferase			488.889	150.667	187.333	469	387.333	474.333	103.804	221.684	362.323	483.937	488.889
Athe_1374	uracil-xanthine permease			413.141	225.667	320	458.667	742	803	76.2667	174.644	210.276	413.141	388.194
Athe_1375	aspartate carbamoyltransferase catalytic subunit			332.382	172.667	194.667	253	420.667	734.333	50.8387	103.942	111.352	246.931	332.382
Athe_1376	dihydroorotase:C multifunctional complex type			477.958	240.667	284.333	328.333	547.333	1012	70.4036	148.618	134.486	292.168	477.958
Athe_1377	orotidine 5:7-phosphate decarboxylase			422.869	226	308.333	196.333	460.667	878	72.2405	169.548	93.838	234.974	422.869
Athe_1378	carbamoyl phosphate synthase large subunit			1287.07	828.333	1112.33	898.333	2146	4001	195.762	333.314	304.033	741.011	1287.07
Athe_1379	oxidoreductase FAD/NAD(P)-binding domain-containing protein			234.109	157.667	223.333	193	318	694.667	37.0842	67.0375	60.5963	109.22	234.109
Athe_1380	dihydroorotate dehydrogenase family protein			154.173	155.333	182	204	264.333	453.333	40.0842	56.4886	68.5325	90.2378	154.173
Athe_1381	phosphoglycerate mutase			148.924	177.333	167.333	161	224	463.667	42.3851	50.9846	53.5458	78.4821	148.924
Athe_1382	orotate phosphoribosyltransferase			181.07	218	188.667	173.667	222.667	504.333	73.6486	65.7555	76.8307	93.6966	181.07
Athe_1383	hypothetical protein			168.898	160.667	254	293	187	432.333	61.0844	76.755	127.473	72.5278	168.898
Athe_1384	ABC transporter			463.72	1027.67	989	815.667	898.667	1106.33	346.454	327.35	342.681	386.536	463.72
Athe_1385	ABC transporter			244.545	652.667	775.667	349.667	553	532	222.185	244.545	162.067	212.136	226.523
Athe_1386	inner-membrane translocator			486.943	732	824	352	536.333	636	486.943	435.856	408.873	369.436	421.255
Athe_1387	inner-membrane translocator			329.849	538	624.667	213.333	396.333	511	315.052	300.254	193.49	281.145	329.849
Athe_1388	extracellular ligand-binding receptor			3047.73	5243	4794	2534	3347.67	3131.67	3047.73	2842.14	2045.91	2281.07	2293.73
Athe_1389	hypothetical protein			198.66	290.667	187	120.667	270	256.667	196.77	121.059	152.555	198.66	156.608
Athe_1390	site-specific tyrosine recombinase XerC			154.458	205.333	171.333	260.667	392.333	349.333	70.6437	63.5211	97.4187	154.458	152.006
Athe_1391	peptidoglycan-binding protein LysM			78.3188	82	23.6667	128.333	59.6667	173.667	29.2726	9.89238	51.5633	26.6679	78.3188
Athe_1392	hypothetical protein			15.2822	37.3333	27.6667	36.3333	26.3333	34.3333	12.6682	10.4404	15.2822	11.0289	14.226
Athe_1393	[pseudogene]			77.6402	220	153	170	124	185.333	77.6402	58.0693	63.4768	51.876	77.0607
Athe_1394	hypothetical protein			18.7285	92	72	76.3333	59.3333	81.3333	18.6694	15.665	15.2749	14.7798	18.7285
Athe_1395	hypothetical protein			55.8498	271	251.667	194.667	138	235	54.1467	55.1856	41.3496	34.4528	55.8498
Athe_1396	hypothetical protein			30.1197	147.667	109	77.3333	46.3333	68	30.1197	23.1867	15.4442	11.1966	16.9404
Athe_1397	hypothetical protein			56.1873	281.333	84.6667	139.333	97.6667	115.667	56.1873	18.8774	25.9702	22.2007	27.9571
Athe_1398	[pseudogene]			15.0445	66.3333	37.6667	59.3333	30	64.6667	13.8392	8.69989	12.1498	6.71031	15.0445
Athe_1399	ABC transporter			96.036	446.333	244.333	465.667	240.333	380.667	96.036	51.6843	84.6543	54.0093	92.7927
Athe_1400	PilT protein domain-containing protein			18.5003	62.3333	45.3333	95.6667	58.3333	54	12.0441	9.5403	18.5003	13.0963	12.4896
Athe_1401	DNA-binding domain-containing protein			22.0026	85.6667	43.3333	106.333	63.3333	53.3333	16.0055	8.74488	22.0026	14.4775	12.7501
Athe_1402	Uronate isomerase (EC 5.3.1.12)	UxaC	new motif	150.058	635.333	430	370	359	336	150.058	110.126	103.432	109.291	91.5445
Athe_1403	Enolase (EC 4.2.1.11)	Eno	CggR	4165.37	15906	16026	10727	14005.3	13884.7	3891.51	4165.37	2822.28	4108.19	3950.89
Athe_1404	Phosphoglycerate mutase (EC 5.4.2.11)	BiPgm	CggR	2493.38	9614.33	8840.33	7228	8319.67	9069.33	2418.07	2332.97	2264.37	2493.38	2431.22
Athe_1405	Phosphoglycerate kinase (EC 2.7.2.3) / Triosephosphate isomerase (EC 5.3.1.1)	Pgk-Tpi	CggR	4021.57	16414.7	14972	12422.3	13365.3	12620.7	3921.56	3874.16	3422.2	4021.57	3397.92
Athe_1406	NAD-dependent glyceraldehyde-3-phosphate dehydrogenase (EC 1.2.1.12)	Gap	CggR	15752	33534.7	29908	15908	27450.3	24062	14694.4	15752	5358.16	13336	13913.4
Athe_1407	Central glycolytic genes regulator	CggR	CggR	1664.89	3089.33	1751	3907	2401.67	2742	1565.05	868.436	1567.74	1211.77	1664.89
Athe_1408	hypothetical protein			646.603	455.667	307	658	325.333	402.333	510.521	412.063	646.603	460.603	621.526
Athe_1409	pyruvate phosphate dikinase			22969	44957.7	36665.3	25511.7	45248	39002	19513.2	19752.4	9918.86	22969	22642.7
Athe_1410	glycyl-tRNA synthetase			946.871	2531.67	2443	1854	3393.67	2886.33	562.745	607.662	438.277	946.871	777.859
Athe_1411	DNA repair protein RecO			162.154	277.667	280.333	236.667	362	271.333	85.3917	98.2889	86.9715	162.154	96.7009
Athe_1412	GTP-binding protein Era			275.289	613.667	629.667	471.333	634.667	608.667	183.882	217.991	152.696	275.289	211.141
Athe_1413	RluA family pseudouridine synthase			159.224	320	330	316.667	383.667	361.667	99.6643	111.826	109.539	159.224	129.636
Athe_1414	class I and II aminotransferase			380.91	839.667	1030.33	747	911.333	884	272.85	346.334	267.382	380.91	319.088
Athe_1415	AsnC family transcriptional regulator			288.543	373	380.667	284.667	343	389.333	231.911	279.118	159.833	288.543	278.741
Athe_1416	hypothetical protein			96.3974	390.667	329	268.333	318	389.667	79.5437	73.8739	55.0232	77.936	96.3974
Athe_1417	hypothetical protein			39.63	165	120.333	133.333	128.333	152	34.5171	25.4677	25.037	32.2738	39.63
Athe_1418	deoxyuridine 5:7-triphosphate nucleotidohydrolase Dut			68.4731	294.667	234	268	242.333	295.333	58.9969	50.4233	52.2728	58.685	68.4731
Athe_1419	processing peptidase			246.208	842.333	918.333	773.333	997	1059	167.553	199.844	165.181	243.198	246.208
Athe_1420	heat shock protein DnaJ domain-containing protein			451.817	627.667	753.333	517.333	685.667	702.333	318.061	403.322	277.414	451.817	364.952
Athe_1421	hypothetical protein			446.152	598	625.333	600.667	682.333	678.333	253.785	340.189	249.218	446.152	380.724
Athe_1422	hypothetical protein			1512.19	1134	1066	845.667	953.333	1641	969.546	937.007	960.923	934.447	1512.19
Athe_1423	ATP synthase F1 subunit epsilon			3854.36	3952.33	2235.67	3722.33	3627.67	3551.33	3329.54	2021.66	3292.89	3854.36	3156.88
Athe_1424	F0F1 ATP synthase subunit beta			3266.86	5719.67	3673	4374.67	4450	3149.33	3266.86	2593.06	2524.49	2875.81	2029.93
Athe_1425	ATP synthase F1 subunit gamma			1204.12	1967.33	1063.67	1611.33	1737	1384.67	1204.12	762.564	978.825	1140.41	861.723
Athe_1426	ATP synthase F1 subunit alpha			1837.5	7686	5129.67	6002	6393.33	4927.33	1803.34	1207.91	1569.8	1837.5	1366.21
Athe_1427	ATP synthase F1 subunit delta			638.107	2778.33	1833.67	1947.67	1845.67	1618.67	638.107	431.282	509.755	528.935	427.59
Athe_1428	ATP synthase F0 subunit B			610.534	3054.33	2175.67	2208.33	1825.33	1802.33	610.534	471.81	464.202	440.785	425.369
Athe_1429	ATP synthase F0 subunit C			586.613	3006.33	2367.33	2088.67	2037.67	1864.33	586.613	533.99	435.657	495.623	446.767
Athe_1430	F0F1 ATP synthase subunit A			625.619	2359.33	2267.67	2012.67	2001.33	1693.33	584.988	625.619	532.007	613.97	533.999
Athe_1431	hypothetical protein			969.978	1574	1497.33	1639.33	1839	1843.67	719.77	751.103	721.641	969.391	969.978
Athe_1432	GMP synthase			1568.47	2893.33	3036.67	1803	2590.33	2406.33	1364.09	1568.47	947.804	1561.23	1355.02
Athe_1433	auxin efflux carrier			396.319	568.667	493.333	361.333	702	633	308.769	225.737	220.24	393.656	396.319
Athe_1434	hypothetical protein			42.7181	30	17.3333	30.3333	70.3333	48.6667	15.2134	8.39912	18.6658	42.7181	28.7178
Athe_1435	beta-lactamase domain-containing protein			25409.4	41384	44022.3	20111	36937.3	26771.7	19812.4	25409.4	8297.18	23401.3	16493.1
Athe_1436	FAD-dependent pyridine nucleotide-disulfide oxidoreductase			16697.1	26093.7	28628	19804	29080.7	21133.7	13030.1	15837.7	7290.51	16697.1	14590.4
Athe_1437	excinuclease ABC subunit A			1141.95	1375.67	1084.67	1434.67	1736.33	1323.33	862.819	599.742	868.886	1141.95	789.776
Athe_1438	excinuclease ABC subunit B			1572	1771	1584.67	1737.67	2093	1719.67	1167.51	930.089	1043.37	1572	1260.63
Athe_1439	lytic transglycosylase subunit			193.798	427	447	459	472.667	365.667	139.904	169.375	193.798	190.771	137.506
Athe_1440	dephospho-CoA kinase			1053.98	582.333	428.667	511	626.667	599.333	719.054	616.435	961.049	1053.98	899.061
Athe_1441	DNA polymerase I			4635.82	3111.67	3008	2653.67	3325.67	2882	3289.29	2930.74	2316.45	4635.82	3902.6
Athe_1442	hypothetical protein			322.097	818	905	689.667	989.333	841	236.02	268.447	224.971	322.097	261.154
Athe_1443	rubredoxin-type Fe:Cys)4 protein			10068.1	30223	31564	28131	21741.7	19680.7	7866.96	10068.1	8991.58	7972.82	6376.36
Athe_1444	phosphoribosylamine:glycine ligase			133.699	475	260	575.333	232.667	177.333	133.699	59.9673	107.745	64.8656	56.8195
Athe_1445	phosphoribosylaminoimidazolecarboxamide formyltransferase:IMP cyclohydrolase			142.627	497	467.667	632.333	441.333	285	128.065	119.663	142.627	131.321	83.2269
Athe_1446	phosphoribosylglycinamide formyltransferase			436.597	200.667	197.667	237.333	175.667	113.333	164.174	243.958	436.597	206.743	141.054
Athe_1447	phosphoribosylaminoimidazole synthetase			61.5934	323.667	291.667	350	210.333	160.333	61.5934	55.4833	56.2434	44.6575	34.015
Athe_1448	amidophosphoribosyltransferase			109.102	542.667	493	657.333	341.667	211.667	99.5232	92.6787	109.102	73.4474	43.0545
Athe_1449	phosphoribosylformylglycinamidine synthase II			186.477	595.667	547	764.667	348.667	220.667	142.882	138.784	186.477	100.994	60.4332
Athe_1450	phosphoribosylformylglycinamidine synthase I			70.4982	226.667	207	317	155	92.6667	56.4208	51.5702	70.4982	46.51	25.4877
Athe_1451	phosphoribosylformylglycinamidine synthase PurS			37.2048	127	120.667	173	65.3333	34	28.9963	28.8367	37.2048	18.6861	8.83711
Athe_1452	phosphoribosylaminoimidazole-succinocarboxamide synthase			155.132	458.333	440.667	646.667	260.333	151.667	107.286	105.904	155.132	73.4695	39.1386
Athe_1453	xanthine:uracil:vitamin C permease			863.639	921.333	905	1328.67	641	97.3333	585.256	512.608	863.639	550.412	57.3589
Athe_1454	2-alkenal reductase			930.177	1597	871.333	1531.67	979.333	961.333	930.177	566.302	884.109	679.915	628.764
Athe_1455	histidine kinase			450.52	814.333	634.333	780.333	637.667	601	450.52	372.007	439.02	419.317	378.245
Athe_1456	winged helix family two component transcriptional regulator			575.74	1011.67	835	961.667	820.667	851.333	517.892	483.476	552.715	575.74	479.031
Athe_1457	AIR synthase-like protein domain-containing protein			1664.81	1159.67	848.667	1101.67	843.667	841	1527.55	1036.74	1664.81	1198.83	1385.72
Athe_1458	hypothetical protein			143.114	243	200	405.667	201	230	75.4986	63.1293	143.114	81.2514	84.4522
Athe_1459	CDP-diacylglycerol:glycerol-3-phosphate 3-phosphatidyltransferase			761.236	660.667	553	1555	552	602.333	227.741	179.428	761.236	222.709	195.067
Athe_1460	single-stranded DNA-binding protein			1118.04	1157	899.333	2410.33	727.333	596.333	440.513	316.049	1118.04	319.48	246.963
Athe_1461	hypothetical protein			750.334	1104.33	1003.67	2087.33	801	770	377.515	332.336	750.334	301.115	281.789
Athe_1462	polysaccharide deacetylase			42.407	15	14.3333	132.667	8.33333	6.66667	5.19417	4.45778	42.407	3.10519	2.39151
Athe_1463	hypothetical protein			194.023	635	466	571	382.667	508.667	194.023	155.372	179.632	146.201	187.343
Athe_1464	UBA:THIF-type NAD(FAD binding protein			20.1655	58.3333	53.6667	47	58	27.6667	18.3541	16.45	14.2978	20.1655	8.22556
Athe_1465	CoA-substrate-specific enzyme activase			37.4551	92.3333	61.6667	79	107	81	25.4967	17.3848	28.1079	37.4551	22.7489
Athe_1466	hypothetical protein			10.3748	34.3333	30	22.3333	30.3333	26.6667	8.66895	7.92479	6.11479	10.3748	7.31791
Athe_1467	hypothetical protein			7.99525	30	34	23.3333	29	32.3333	6.52841	7.56434	5.59185	7.99525	7.95235
Athe_1468	DNA-:apurinic or apyrimidinic site) lyase			433.143	2273	1498	1469.33	1357.33	1400	433.143	364.65	285.651	313.184	310.299
Athe_1469	N-acetyltransferase GCN5			280.605	211.667	298	195.667	244.333	251.667	214.344	209.274	210.631	215.77	280.605
Athe_1470	integral membrane protein MviN			430.156	2217	1762	2105.33	1637.33	1830.67	430.156	407.95	409.117	394.712	401.296
Athe_1471	mannose-1-phosphate guanylyltransferase			1627.89	6070	3976	2979	3666.33	2705.33	1627.89	1287.56	716.032	1154.02	871.585
Athe_1472	bifunctional phosphoribosyl-AMP cyclohydrolase:phosphoribosyl-ATP pyrophosphatase			1000.68	2329	1120.33	435.333	929.333	658	1000.68	377.696	172.094	402.692	287.147
Athe_1473	imidazoleglycerol phosphate synthase cyclase subunit			1031.9	2235.33	786.667	445	792.333	597	1031.9	252.156	182.253	345.863	252.375
Athe_1474	phosphoribosylformimino-5-aminoimidazole carboxamide ribotide isomerase			975.962	2222	1446.67	402.333	930.667	730.667	975.962	475.022	182.024	398.923	303.936
Athe_1475	imidazole glycerol phosphate synthase subunit HisH			1051.36	2167.33	1576	392	992	732.667	1051.36	615.205	158.582	440.301	367.569
Athe_1476	imidazoleglycerol-phosphate dehydratase			570.785	1925.33	1253.33	296.333	1037.67	824.333	570.785	460.98	76.6141	363.898	298.354
Athe_1477	histidinol-phosphate aminotransferase			750.989	2231	1820	295	1177.67	911	693.368	750.989	78.5205	419.182	318.804
Athe_1478	histidinol dehydrogenase			6933.43	4977.33	4129.67	592.333	3126.33	2328.67	2025.06	6933.43	779.779	4556.56	2528.32
Athe_1479	ATP phosphoribosyltransferase catalytic subunit			294.548	1761.33	1315	175	1226.33	739.667	294.548	278.26	28.6531	253.84	145.673
Athe_1480	tRNA synthetase class II :G H P and S)			1909.71	4463.67	3596	398	3658.33	2300.33	1909.71	835.261	191.072	1555.15	915.765
Athe_1481	hypothetical protein			2151.22	1148.33	1260.67	1061.33	1581.67	1200.67	1147.27	1272.25	1236.17	2151.22	1173.27
Athe_1482	phosphate uptake regulator PhoU			2136.39	1403.67	1473.67	1166.33	1761.33	1456	1247.83	1465.68	1078.76	2136.39	1488.34
Athe_1483	phosphate ABC transporter ATPase			992.266	658.333	730.667	482.333	727.333	549	710.634	877.451	496.038	992.266	689.76
Athe_1484	hypothetical protein			517.934	529.667	467.333	351.333	359.667	390.667	392.108	517.934	315.475	466.801	388.602
Athe_1485	phosphate transporter			137.399	316.333	299.333	422	272	283.333	109.766	112.054	137.399	99.7228	111.832
Athe_1486	histidine kinase			136.676	232.667	219.333	401.667	214.333	255	76.1748	79.5572	136.676	82.6328	97.0978
Athe_1487	winged helix family two component transcriptional regulator			91.7014	167	94.6667	210.333	105	198	63.1311	31.3868	69.8848	41.0613	91.7014
Athe_1488	hypothetical protein			68.7061	143.667	104.333	224	95.6667	144.333	53.241	34.7417	68.7061	34.8349	59.0481
Athe_1489	Transaldolase (EC 2.2.1.2)	Tal		2723.78	7015.67	5729.67	4382.67	7230.67	6463.33	2162.92	2277.99	1234.48	2723.78	2549.29
Athe_1490	bifunctional folylpolyglutamate synthase: dihydrofolate synthase			356.134	705	935.667	701.333	777.667	666.333	237.245	356.134	189.264	317.703	293.64
Athe_1491	valyl-tRNA synthetase			460.685	1486.33	1693.33	1294.67	1482.67	1330.67	360.651	460.685	287.939	446.161	380.882
Athe_1492	desulfoferrodoxin			5254.06	16073	16409.7	6747	12768.3	8703.33	4709.88	5254.06	2014.53	4703.29	2932.57
Athe_1493	Acetate kinase (EC 2.7.2.1)	AckA	Rex	1528.06	3713	2912.33	3097	3189.67	3373.33	1300.81	1193.95	1255.87	1528.06	1455.82
Athe_1494	Phosphate acetyltransferase (EC 2.3.1.8)	Pta	Rex	1567.45	3373.33	2528.33	2250	3036.33	3611.67	1214.01	1070.89	853.522	1417.82	1567.45
Athe_1495	LexA repressor			1081.02	2583	1656.67	1137.33	2763	2393.67	870.166	535.192	407.056	1081.02	774.084
Athe_1496	aluminium resistance family protein			138.885	402	344.667	350.667	362.333	240.667	138.885	90.4429	93.571	127.506	62.9736
Athe_1497	RNA chaperone Hfq			1668.11	11774	10066.3	8280.33	8618.33	8946	1668.11	1559.21	1287.67	1516.88	1544.8
Athe_1498	tRNA delta:2)-isopentenylpyrophosphate transferase			72.0588	279	167	215	387	326.333	39.8785	27.4461	37.4585	72.0588	54.6822
Athe_1499	DNA mismatch repair protein MutL			342.174	507	496	461.667	685.667	615.667	201.842	232.493	162.608	310.969	342.174
Athe_1500	DNA mismatch repair protein MutS			873.183	940.667	859.333	766	996.333	866.333	868.434	709.623	685.883	871.133	873.183
Athe_1501	tRNA-i(6)A37 thiotransferase enzyme MiaB			610.493	696	540	510.667	556.667	439.333	610.493	435.241	543.252	523.148	389.045
Athe_1502	alpha:beta type small acid-soluble spore protein			11.8436	9	5.33333	7.33333	7	5	11.653	10.6017	5.31112	11.8436	9.41664
Athe_1503	amino acid-binding ACT domain-containing protein			4003.46	6737.33	5170.33	7364.33	4479	4371.67	4003.46	3374.11	3194.67	2857.77	3135.85
Athe_1504	phenylacetate--CoA ligase			1050.67	1284.67	748.333	737	1132.67	1732.67	770.152	555.344	675.62	860.234	1050.67
Athe_1505	Indolepyruvate ferredoxin oxidoreductase			295.034	402.667	219.333	210.667	370.667	617.333	168.969	111.92	112.373	210.288	295.034
Athe_1506	indolepyruvate ferredoxin oxidoreductase subunit alpha			1192.2	1647.67	1338.33	921	1585.33	2348.33	721.674	650.515	460.026	865.584	1192.2
Athe_1507	phenylacetate--CoA ligase			595.386	899.333	561.667	560.667	705.667	1187	412.735	271.794	325.7	404.058	595.386
Athe_1508	ATP-dependent chaperone ClpB			972.305	1264.33	546.667	2019	897.333	436.667	673.927	263.595	972.305	563.986	213.614
Athe_1509	heat shock protein Hsp20			1292.35	2367	720.333	4718.33	1571	908	569.615	198.303	1292.35	485.559	270.155
Athe_1510	transcriptional regulator NrdR			438.235	1367.33	1499.67	1376.33	1429.67	1493.67	348.097	402.099	400.436	438.235	435.824
Athe_1511	GAF sensor diguanylate cyclase			1072.86	2901	2897	3631	2638.33	2421.67	820.609	908.89	1072.86	908.025	819.367
Athe_1512	ABC transporter			28.2632	143	88.3333	73.6667	86	52.6667	28.2632	21.6152	18.1084	20.9847	14.687
Athe_1513	ABC transporter			3.97662	20.3333	11.6667	9.66667	11	5.33333	3.97662	2.65306	2.25608	2.58062	1.72572
Athe_1514	ABC transporter			104.652	86.6667	71.3333	56	50.3333	34.3333	98.0642	104.652	93.0567	61.2534	49.7933
Athe_1515	secretion protein HlyD family protein			40.2926	102.333	58	55.3333	43.6667	42.6667	40.2926	28.0607	21.5371	28.3007	27.1218
Athe_1516	TetR family transcriptional regulator			20.9471	49.3333	21.6667	33.6667	19.6667	16.6667	20.9471	10.3575	12.2541	10.8565	10.3588
Athe_1517	hypothetical protein			1017.9	4627	2407.67	3883	3659	4003	1005.9	561.494	935.397	934.1	1017.9
Athe_1518	nitroreductase			1170.63	5191	2869	4241.33	3197.67	2827.33	1170.63	668.542	1021.46	830.812	692.395
Athe_1519	peptidase S16:C lon-like protein			6614.93	19342.7	11816	14683	17579	20563	5572.22	3263.15	4595.79	5564.17	6614.93
Athe_1520	hypothetical protein			133.759	309.667	240.667	431.667	310.667	299.667	82.1414	68.7437	133.759	105.99	88.7067
Athe_1521	hypothetical protein			158.908	450.667	336	455.333	290	330.667	158.908	130.706	156.462	126.123	136.133
Athe_1522	2-C-methyl-D-erythritol 4-phosphate cytidylyltransferase			93.3904	275	169.667	202.333	109.333	106.667	93.3904	63.8321	74.4669	46.0234	44.9185
Athe_1523	FAD-dependent pyridine nucleotide-disulfide oxidoreductase			611.891	2162.67	1271	1728.33	1478.67	1202	611.891	384.155	491.405	473.001	423.453
Athe_1524	HAD superfamily ATPase			15.3166	26.6667	24.6667	25.6667	42.3333	46	7.20291	7.58092	8.15424	12.924	15.3166
Athe_1525	ABC transporter			50.871	154	132.333	184.667	155.333	255.667	27.9825	24.3941	37.786	32.2133	50.871
Athe_1526	ABC transporter			403.576	179.667	226	250.333	252.333	362.667	218.291	246.249	343.807	403.576	380.487
Athe_1527	hypothetical protein			5050.02	1103.67	1666	756.333	685	613.667	3076.95	5050.02	2110.32	2359.99	2012.07
Athe_1528	50S ribosomal protein L7:L12			10095.4	6117	6543.33	4658.33	4051.33	2897	4976.89	10095.4	4882.69	5905.5	3263.85
Athe_1529	50S ribosomal protein L10			7194.46	4361.67	4570.67	2593	1916.33	1595	2336.47	7194.46	2945.81	2608.85	1553.95
Athe_1530	50S ribosomal protein L1			8879.16	5284.67	5592.67	4738.67	6131.67	4526.67	3689.22	8879.16	4378.42	8792.08	5751.75
Athe_1531	50S ribosomal protein L11			7716.83	4897.33	4832.33	4031	5296.67	4004.67	3923.67	7716.83	3882.32	6833.14	5766.63
Athe_1532	NusG antitermination factor			727.263	2703.33	2222.67	1798.33	2539.33	2225.67	706.334	498.059	465.252	727.263	649.85
Athe_1533	preprotein translocase subunit SecE			227.327	789.333	422.667	525.333	674.333	579	227.327	97.8779	148.125	192.428	166.5
Athe_1534	50S ribosomal protein L33			427.367	1612	713.667	1196.67	1360	1482.33	427.367	167.04	285.359	357.877	405.228
Athe_1535	hypothetical protein			1137.21	1215.33	828	763.667	1133	726.667	724.635	715.898	539.261	1137.21	522.477
Athe_1536	hypothetical protein			298.163	803.333	903	666.333	886.333	623.333	214.834	265.274	182.408	298.163	191.501
Athe_1537	GntR family transcriptional regulator			310.746	1116	976	844.333	933	826	294.959	284.6	226.853	310.746	255.682
Athe_1538	4-diphosphocytidyl-2-C-methyl-D-erythritol kinase			584.101	1988.33	1644.67	1635	1760.67	1629.33	529.949	490.848	476	584.101	495.592
Athe_1539	asparagine synthase			2.47534	7.33333	9.33333	8	4.66667	7.66667	1.53613	1.84933	1.76824	1.08275	2.47534
Athe_1540	carbamoyl-phosphate synthase small subunit			239.318	756.333	1302	568.667	713.333	975	171.397	228.194	181.694	165.477	239.318
Athe_1541	carbamoyl-phosphate synthase large subunit			2192.61	1565.33	3086.33	1154.33	1671.67	2221.67	1322.38	1419.5	1272.73	1242.98	2192.61
Athe_1542	ornithine carbamoyltransferase			373.678	1256.33	1837.67	821.667	966	1386.67	291.637	326.901	212.864	225.103	373.678
Athe_1543	hypothetical protein			116.656	268.667	252.667	344.333	400	318	66.8062	61.9776	99.89	116.656	90.2967
Athe_1544	peptidase M29 aminopeptidase II			1058.15	2285.67	1858	2344.33	2610.33	2425.67	778.583	627.329	878.849	1058.15	950.978
Athe_1545	pseudouridine synthase			706.145	396.667	322	303.667	453.667	407.333	365.136	400.854	306.393	706.145	508.703
Athe_1546	thiamine biosynthesis:tRNA modification protein ThiI			334.214	695	613	539.667	801.333	751.333	278.545	219.271	287.634	334.214	288.28
Athe_1547	class V aminotransferase			262.883	361.333	329.667	303	522.667	419.333	166.482	151.984	151.595	262.883	221.573
Athe_1548	hypothetical protein			153.15	273.333	282.333	234.667	428	374.333	80.2154	92.0696	60.3154	153.15	127.595
Athe_1549	50S ribosomal protein L11 methyltransferase			215.592	489.667	375.667	447	620.333	548	144.546	121.099	122.738	215.592	193.433
Athe_1550	chaperone protein DnaJ			102.851	331.667	156.667	329.333	244	220.667	102.851	47.7441	80.6271	82.8849	84.1226
Athe_1551	chaperone protein DnaK			2720.28	7092.67	4965.33	6476.33	4020	2345	2720.28	2178.67	2568.3	1671.29	1162.71
Athe_1552	GrpE protein HSP-70 cofactor			476.033	1040	697.333	1129	576.667	405.333	405.653	310.94	476.033	266.734	210.047
Athe_1553	heat-inducible transcription repressor HrcA			660.238	1164.33	897.333	1639.33	689	410.333	468.798	441.052	660.238	318.904	212.734
Athe_1554	oxygen-independent coproporphyrinogen III oxidase			260.819	569	510.333	549.667	502	453.667	245.747	222.525	194.57	260.819	215.129
Athe_1555	GTP-binding protein LepA			293.032	1214.67	998.333	1283.67	1192	973.667	226.472	199.873	293.032	264.028	201.945
Athe_1556	poly-gamma-glutamate biosynthesis protein			328.736	480	462	442.667	336.333	277.333	274.645	203.693	328.736	176.797	167.711
Athe_1557	pseudouridine synthase			436.361	456.333	396.667	586.333	417	346.333	247.739	201.932	436.361	213.326	219.045
Athe_1558	group 1 glycosyl transferase			10.1086	11	9.33333	14.3333	17	15	4.34644	4.49965	9.76857	7.19524	10.1086
Athe_1559	serine-type D-Ala-D-Ala carboxypeptidase			3.45594	10.3333	12.3333	19.6667	17.3333	12	1.65202	2.42784	3.45594	3.35785	2.28546
Athe_1560	spore cortex-lytic protein			3.00918	10.3333	8	15.6667	5	5.33333	1.53203	1.3114	3.00918	1.08837	1.1582
Athe_1561	hypothetical protein			2.45344	6	7.66667	7.33333	12.6667	7.33333	0.868584	1.45519	1.17747	2.45344	1.50813
Athe_1562	Fur family ferric uptake regulator			1275.91	6091.67	5210	1800.33	6532	2856.67	876.007	926.688	313.136	1275.91	566.168
Athe_1563	small GTP-binding protein			4944.18	6588.33	5590	1391.33	4769.67	299.333	4944.18	3297.4	921.384	3515.95	239.389
Athe_1564	FeoA family protein			1491.42	1705.33	1493.33	1020.33	1163.33	120.667	1491.42	865.37	726.155	864.25	90.6409
Athe_1565	hypothetical protein			1727.95	671	551.333	475	892.333	554.333	1150.14	885.07	903.53	1727.95	1035.23
Athe_1566	BFD :2Fe-2S)-binding domain-containing protein			951.192	617	534	472.333	942.667	557.333	466.119	393.329	334.493	951.192	454.321
Athe_1567	hypothetical protein			116.475	269.667	379.333	355.333	141.667	136.333	80.4642	116.475	109.476	46.8718	46.8949
Athe_1568	nitroreductase			40.2596	126	156.667	134	74.6667	57	28.9824	40.2596	31.8214	21.7517	15.572
Athe_1569	Exo-polygalacturonase (EC 3.2.1.67)	PelB		53.219	159.333	209.667	166.333	88.6667	93.6667	36.1391	53.219	41.1444	25.4111	25.6843
Athe_1570	[pseudogene]			2.90343	2	5.66667	11.6667	1.33333	2	0.57182	1.39968	2.90343	0.352737	0.663774
Athe_1571	[pseudogene]			19.8991	49.6667	32.3333	78.3333	19	42	11.9959	8.5778	19.8991	5.83752	11.5614
Athe_1572	hypothetical protein			3.89637	9.33333	3	8.33333	12.6667	9	2.49536	0.890246	2.32566	3.89637	2.65528
Athe_1573	hypothetical protein			661.463	1732.33	1371	1305.33	1957	1544	470.888	417.989	362.741	661.463	500.091
Athe_1574	ABC transporter			79.3298	312.333	239.667	163	306	293.667	62.8968	53.0083	36.4281	79.3298	68.3557
Athe_1575	hypothetical protein			93.5611	406	248.333	249	366.333	347	81.3057	57.6432	62.1745	93.5611	81.6428
Athe_1576	hypothetical protein			1373.26	1216.33	745.333	703	1034.67	1262.33	1112.5	836.513	715.561	1373.26	1242.07
Athe_1577	hypothetical protein			352.471	310.667	189.333	189.667	271.333	285	281.896	208.374	176.04	352.471	290.914
Athe_1578	ABC transporter			568.12	433.333	274.667	345.333	348.333	454.333	482.323	371.724	378.907	505.817	568.12
Athe_1579	abortive infection protein			109.405	61.6667	90.3333	43	46.3333	82.6667	58.4305	109.405	51.5331	70.1065	103.726
Athe_1580	radical SAM domain-containing protein			77.8631	94	94.3333	63	89	179	33.4024	41.7153	17.8078	43.1722	77.8631
Athe_1581	hypothetical protein			2089.2	2920.67	1387	2494.33	2306	4867.33	875.326	654.453	927.704	955.862	2089.2
Athe_1582	hypothetical protein			68.012	184	145.667	150.667	107.333	103.667	68.012	56.715	60.1729	54.2008	45.1891
Athe_1583	ABC transporter			27.3543	76	56.3333	51.3333	28.6667	35.3333	27.3543	21.6466	17.3791	13.8542	14.3361
Athe_1584	TetR family transcriptional regulator			11.3646	32	25.6667	38.3333	25	19.6667	8.71568	8.65604	11.3646	9.46469	7.32858
Athe_1585	hypothetical protein			106.696	246.667	243.333	330.333	250.667	294	73.0178	86.3736	82.4849	86.6834	106.696
Athe_1586	hypothetical protein			1050.93	337.667	288	367.333	384	351.667	778.054	607.494	821.03	1050.93	884.4
Athe_1587	hypothetical protein			101.477	274.667	157.333	274.333	233	300.333	75.3247	46.7156	74.4662	80.2207	101.477
Athe_1588	DNA adenine methylase			101.634	285.333	203.667	299.333	280	303.667	80.538	64.2552	79.3185	97.8282	101.634
Athe_1589	[pseudogene]			11.5997	29	21	26.3333	33.6667	42.3333	6.58141	5.49787	6.191	10.485	11.5997
Athe_1590	hypothetical protein			36.9503	149	124	122	95.6667	171.333	27.773	25.1246	25.0158	21.8856	36.9503
Athe_1591	hypothetical protein			387.112	328	252.667	207.333	159.333	274.667	365.058	365.829	387.112	229.901	340.591
Athe_1592	ATPase AAA			90.8462	470.667	257.333	343.667	277.333	398	90.8462	52.2806	66.4524	62.9835	85.9234
Athe_1593	hypothetical protein			1.28995	2	3.66667	5.66667	5.33333	5	0.400017	0.774639	1.26589	1.28995	1.13698
Athe_1594	[pseudogene]			12.1936	21	26.3333	41.6667	18.3333	14.3333	5.87704	7.99676	12.1936	6.0459	4.25947
Athe_1595	hypothetical protein			5.48001	5	11.3333	16	6.33333	5	1.65484	3.1442	5.48001	2.71934	1.68383
Athe_1596	ATP-dependent OLD family endonuclease			1901.04	1513.67	1696	1196.67	616.333	713.667	1358.85	1550.63	1901.04	729.702	654.967
Athe_1597	hypothetical protein			18.442	54.6667	25	20.6667	11	11.6667	18.442	7.91075	5.72339	4.16437	4.68492
Athe_1598	hypothetical protein			112.658	315	255.667	206.333	182.667	198	112.658	92.2332	66.6766	75.7125	81.0282
Athe_1599	helicase domain-containing protein			288.544	798.667	678	624.667	642.333	608	288.544	261.661	230.726	279.821	265.001
Athe_1600	hypothetical protein			615.264	1655.33	1207.67	1386.67	1391.33	1275	615.264	472.309	487.916	600.42	570.162
Athe_1601	hypothetical protein			217.847	659.667	485.667	493.333	499.667	516.667	217.847	163.78	150.193	173.405	196.971
Athe_1602	hypothetical protein			1172.89	2928.67	2272.33	1823.67	2202	2503.33	1128.14	961.753	673.892	971.071	1172.89
Athe_1603	UvrD:REP helicase			219.676	574	541.333	413	400.667	421.667	213.807	219.676	129.257	164.591	187.26
Athe_1604	hypothetical protein			323.22	867.333	735.667	523	466.667	505	323.22	293.852	152.74	198.521	218.958
Athe_1605	hypothetical protein			349.861	943.667	850.333	619.333	592.667	580.333	332.516	349.861	188.715	246.136	255.12
Athe_1606	hypothetical protein			155.402	301.333	255.333	241.667	187	259.333	139.455	153.295	101.366	114.463	155.402
Athe_1607	NERD domain-containing protein			131.621	213	218	202.667	122	129.667	104.094	131.621	83.0491	71.6574	72.9102
Athe_1608	hypothetical protein			190.845	267.667	319.333	203.667	142.667	169.333	122.799	190.845	91.8559	85.4246	97.4898
Athe_1609	hypothetical protein			44.833	73.3333	74	41.6667	32.6667	33.3333	35.1485	44.833	19.9327	20.5573	18.9795
Athe_1610	nucleic acid binding protein			40.659	197.333	171.667	150.667	95	126	40.659	38.5758	32.4251	24.5938	30.8006
Athe_1611	hypothetical protein			70.118	147.333	123	133.667	92	105	68.9063	46.0269	70.118	47.9233	47.3554
Athe_1612	hypothetical protein			21.8091	46	36.6667	44	24.6667	21.6667	20.4104	12.2576	21.8091	11.9669	11.3186
Athe_1613	circadian clock protein KaiC			489.952	158	50	961.333	179.333	75.6667	59.4128	20.3439	489.952	70.9209	40.3245
Athe_1614	hypothetical protein			598.831	70.3333	34.6667	635.333	113.333	69.3333	45.6639	30.6989	598.831	76.3427	61.385
Athe_1615	cysteine synthase A			2136.57	2113.67	1777.33	2953	1919.67	2055.67	1264.33	1173.93	2136.57	1460.63	1638.93
Athe_1616	hypothetical protein			2341.24	3410	1922	1824	1517	1874.33	2341.24	1212.19	1519.87	1125.41	1350.91
Athe_1617	ABC transporter			816.186	1127	846	1073	1057.67	1062	657.01	586.143	685.558	816.186	794.645
Athe_1618	NAD-dependent DNA ligase			647.6	748.333	703.667	820	905	742.333	413.055	470.789	450.357	647.6	498.862
Athe_1619	hypothetical protein			180.219	295.333	213.667	357	297	251	121.107	107.296	130.746	180.219	136.965
Athe_1620	hypothetical protein			84.9611	134.667	78	214	146	133.667	48.2277	47.0554	81.7824	84.9611	74.6172
Athe_1621	hypothetical protein			1.77257	1	2	1.66667	3	2.66667	0.690537	0.794591	0.561693	1.77257	1.2
Athe_1622	hypothetical protein			634.159	853.667	58	637	445	62	634.159	19.8154	192.406	389.569	18.1343
Athe_1623	group 1 glycosyl transferase			532.289	644.667	66.6667	545.667	271	35.3333	532.289	29.7032	208.966	236.059	18.5128
Athe_1624	hypothetical protein			178.728	398	132.667	256	189.333	178	178.728	52.4345	85.1327	91.6406	92.7755
Athe_1625	thioredoxin			16217.5	20366.7	28224.7	17331.3	27907	15123.3	10377.9	13406	8832.55	16217.5	7973.36
Athe_1626	hypothetical protein			679.079	529	494.333	1595	1375	588.333	218.845	212.888	639.158	679.079	284.508
Athe_1627	AraC family transcriptional regulator			33.9472	90.6667	78.3333	82	44.6667	44	28.9211	30.3589	33.9472	23.8428	20.1445
Athe_1628	hypothetical protein			36.3691	119.333	77	101.333	46.6667	56	34.5837	35.8588	36.3691	22.5535	23.3984
Athe_1629	hypothetical protein			0.621069	1	1	1.66667	1.66667	1.33333	0.39085	0.203207	0.353986	0.621069	0.570484
Athe_1630	methyl-accepting chemotaxis sensory transducer			1765.63	7339.33	6263.33	4579	3756.67	3648.33	1765.63	1635.27	1194.59	1090.75	1040.31
Athe_1631	hypothetical protein			354.471	1494.33	1168.67	1093.67	743.333	612.667	354.471	305.13	291.305	218.835	172.491
Athe_1632	lytic transglycosylase subunit			886.388	3724	3160.67	3172.67	2348.67	1863	886.388	834.085	789.152	684.432	516.239
Athe_1633	hypothetical protein			524.582	1558	730.333	1387.33	1279.67	1845.33	347.063	191.159	366.754	378.682	524.582
Athe_1634	GTP-dependent nucleic acid-binding protein EngD			230.313	878	682.667	613.333	909	786	185.334	152.181	131.053	230.313	194.264
Athe_1635	hypothetical protein			224.583	711.667	931.667	624.333	933	633.667	140.742	207.042	131.957	224.583	146.798
Athe_1636	1-:5-phosphoribosyl)-5-amino-4-imidazole-carboxylate :AIR) carboxylase			90.406	254	246.333	253.667	373.667	278.333	50.6682	53.22	50.0403	90.406	67.9601
Athe_1637	PP family ATPase			79.0112	358.667	286	274	322.333	260.667	71.8654	61.8047	52.6219	79.0112	61.8909
Athe_1638	aldose 1-epimerase			93.274	306.333	313.333	225.667	266.333	175.333	84.6117	88.0218	58.436	93.274	55.7055
Athe_1639	inosine-5:7-monophosphate dehydrogenase			1087.59	3475.33	3445	2488.33	2591.33	2345.67	1042.21	1087.59	771.519	983.328	784.449
Athe_1640	hypothetical protein			265.088	799.667	795.667	594.333	556.667	444.333	235.282	265.088	175.242	211.508	155.55
Athe_1641	signal peptidase I			1579.22	660.667	657.333	531.333	524.333	439.333	1300.03	1101.73	1579.22	876.311	678.895
Athe_1642	MutS2 family protein			208.065	600.333	551	464.667	734.333	668	136.778	133.058	118.541	208.065	172.148
Athe_1643	DNA polymerase beta domain-containing protein			123.459	471	323	351.667	385	467	112.972	79.4963	88.2638	108.153	123.459
Athe_1644	gamma-glutamyl phosphate reductase			392.624	1592.67	1151.67	1277	1174	1140	392.624	291.764	384.847	338.654	294.814
Athe_1645	glutamate 5-kinase			197.167	658.667	469.667	741	556.333	556	155.104	117.747	197.167	162.293	146.116
Athe_1646	hypothetical protein			61.3507	280.333	218.333	284	219.667	203.333	55.8224	38.1863	61.3507	44.0249	46.1544
Athe_1647	2:7-5:7 RNA ligase			51.6559	243	254.333	151	166	199.333	51.6559	44.4213	36.2009	35.7946	42.1806
Athe_1648	major facilitator superfamily protein			678.411	354	400.667	557.667	296.333	274.667	319.583	534.227	678.411	323.382	362.819
Athe_1649	hypothetical protein			29.2934	67.6667	99	159.333	85.6667	59.3333	14.0029	21.1249	29.2934	18.8459	16.1113
Athe_1650	hypothetical protein			27.8169	67.3333	92	127	86	74.3333	17.8647	22.5571	27.8169	22.3548	23.0981
Athe_1651	hypothetical protein			3518.63	11133	8443.67	14248	13452.3	9736	2152.84	2069.9	2603.22	3518.63	2359.1
Athe_1652	flagellar protein FliS			1723.67	7620	5816	8918.33	7773	5605.67	1240.2	1234.98	1386.1	1723.67	1203.71
Athe_1653	flagellar hook-associated 2 domain-containing protein			7362.42	26109.7	24649.3	29572.7	33209.3	24322.7	4765.26	5317.19	4851.32	7362.42	5261.83
Athe_1654	flagellar protein FlaG protein			943.157	4795.33	3705.33	4088.33	4627.67	5017	722.964	713.832	597.253	931.257	943.157
Athe_1655	DNA polymerase beta domain-containing protein			26.0445	57.3333	46.3333	89.6667	71	72.3333	13.6772	16.4002	25.7731	23.87	26.0445
Athe_1656	hypothetical protein			103.59	201.333	180.333	334	213.667	280.667	54.6544	66.0437	99.2541	77.1861	103.59
Athe_1657	hypothetical protein			1467.07	4324.67	3770	4111.67	3825.33	3962.33	1251.32	1410.42	1294.85	1367.14	1467.07
Athe_1658	adenine-specific DNA methylase			789.243	1079.67	1088.33	1150	1466	1799.67	413.308	452.115	456.467	670.898	789.243
Athe_1659	hypothetical protein			614.857	1117.33	1118.33	1355.33	1561	1661.33	356.076	373.683	487.386	597.297	614.857
Athe_1660	Appr-1-p processing protein			161.803	470.333	249.667	295	398.333	471.667	137.402	79.3532	91.0514	143.624	161.803
Athe_1661	hypothetical protein			193.526	387.667	237	252.667	421.333	567.333	113.265	75.3973	77.4869	151.466	193.526
Athe_1662	hypothetical protein			100.881	187.667	129.333	121.667	216.667	303.667	52.9585	39.6286	36.2505	73.8845	100.881
Athe_1663	hypothetical protein			105.906	282.667	158	190	211.667	339.333	75.0285	46.4477	55.053	70.2039	105.906
Athe_1664	flagellin domain-containing protein			36194.5	34482.3	25455	20958.3	19170.3	14732	36194.5	28190.5	21310.9	20835.2	18317
Athe_1665	hypothetical protein			5794.79	8037.33	9095.67	4497	6637.33	6208.33	3380	5794.79	1749.39	3899.96	3383.2
Athe_1666	ATPase AAA			186.763	357.667	314.333	294.333	238.333	173.667	186.763	171.412	174.12	148.275	98.8631
Athe_1667	hypothetical protein			273.712	314	282.333	363.667	506.667	396.667	128.872	134.098	133.869	239.206	273.712
Athe_1668	DNA polymerase beta domain-containing protein			182.998	657.333	517	650.667	829.667	641.667	114.12	102.264	124.7	182.998	132.366
Athe_1669	carbon storage regulator CsrA			102.248	438	327	426.667	472.333	395.333	77.6198	65.6272	82.2103	102.248	83.6763
Athe_1670	flagellar assembly protein FliW			206.604	863.333	638	776.667	923	722.667	148.898	124.547	156.501	206.604	151.688
Athe_1671	hypothetical protein			168.175	441.667	360	393.667	378.333	287	160.474	152.568	148.604	168.175	116.037
Athe_1672	DNA polymerase beta domain-containing protein			185.978	478	388.333	362.667	317.333	237.333	185.978	160.353	138.589	137.521	103.213
Athe_1673	hypothetical protein			248.116	645.667	458.333	420.667	347.333	291.667	248.116	179.542	155.873	153.904	120.342
Athe_1674	flagellar hook-associated protein FlgL			544.617	1495	1188	1086.33	1078	831	544.617	472.846	407.453	473.308	345.895
Athe_1675	flagellar hook-associated protein FlgK			869.271	2125.33	1842.67	1556.67	1974.33	1539.67	812.651	696.969	610.865	869.271	615.172
Athe_1676	FlgN family protein			368.934	887	751.333	598	685.333	675	368.934	344.324	264.497	349.976	334.099
Athe_1677	anti-sigma-28 factor FlgM			959.784	2220	1851.67	2199	1503.33	1399	935.888	843.847	959.784	771.727	692.483
Athe_1678	hypothetical protein			656.218	1519.67	1285.33	983.667	698	780.667	656.218	588.418	447.915	357.953	390.109
Athe_1679	phosphoribosyltransferase			232.751	933.667	818	591.333	467.333	527.667	210.902	232.751	151.588	144.387	148.733
Athe_1680	Sig B:F:G subfamily RNA polymerase sigma-28 factor			353.84	979.667	562.667	1516.33	621.667	507.667	248.571	175.078	353.84	194.552	145.619
Athe_1681	anti-sigma F factor			208.04	743	450	893.667	385.333	299.667	170.319	144.97	208.04	118.602	89.0608
Athe_1682	anti-sigma-factor antagonist			64.2023	278.667	186.333	290	142.333	104	62.5405	59.5389	64.2023	44.6721	30.1295
Athe_1683	hypothetical protein			70.0194	150.333	90.6667	130.667	115	126.667	64.4348	37.0248	61.5759	52.3114	70.0194
Athe_1684	hypothetical protein			72.8362	145	129.667	180.667	83	114.333	57.3553	56.8996	72.8362	44.3368	47.3831
Athe_1685	tRNA pseudouridine synthase A			78.6086	223.667	199	182	204.667	201.333	73.3208	62.4627	65.4646	78.6086	58.0724
Athe_1686	cobalt transport protein			119.628	288.667	313	226	307	273.333	88.8786	101.769	65.1512	119.628	82.5823
Athe_1687	ABC transporter			43.0566	130.667	93.6667	109	119.667	118	30.7099	32.7684	25.7294	43.0566	39.6238
Athe_1688	ABC transporter			98.5795	248.333	154	255.667	259.333	222.667	55.8483	51.8022	62.6486	98.5795	66.6175
Athe_1689	hypothetical protein			1044.62	1726	955.667	5627.33	747	577.333	373.533	192.266	1044.62	197.205	133.326
Athe_1690	tryptophan synthase subunit alpha			1283.43	1639	1828.33	1940	3267.33	5352.33	308.224	396.895	443.481	786.153	1283.43
Athe_1691	tryptophan synthase subunit beta			822.413	1903.33	1287	1430.33	2358.67	3549.33	331.994	283.602	294.629	584.769	822.413
Athe_1692	phosphoribosylanthranilate isomerase			271.517	470	551.667	371.667	894.667	1171.67	87.6984	122.549	77.8714	218.16	271.517
Athe_1693	indole-3-glycerol-phosphate synthase			220.273	754	711.333	478.667	1129.33	1732.67	114.134	75.6356	70.6774	164.509	220.273
Athe_1694	anthranilate phosphoribosyltransferase			260.934	1424.33	1285.33	826	1833	2778.67	113.549	110.031	68.0246	177.767	260.934
Athe_1695	anthranilate synthase glutamine amidotransferase subunit			1320.67	1133.33	921.667	610	1303.67	1772.67	364.658	742.651	373.736	1192.1	1320.67
Athe_1696	chorismate binding-like protein			400.681	2910.33	2246.67	1786.33	3351.33	4444	246.877	192.187	166.778	330.704	400.681
Athe_1697	peptidase M24			249.245	647.333	485.667	440.667	765.667	684.667	180.964	127.466	83.6254	232.219	249.245
Athe_1698	3-dehydroquinate dehydratase			485.837	427.667	471.667	369.667	657.333	503.333	226.968	291.568	200.336	485.837	303.259
Athe_1699	xylose isomerase domain-containing protein			876.448	965	1020.33	792.333	1251	997.667	493.179	652.285	398.273	876.448	646.035
Athe_1700	shikimate kinase			612.881	627.333	597.333	534.667	844.667	683.667	331.837	382.214	276.875	612.881	448.688
Athe_1701	hypothetical protein			314.059	347.667	225.333	725.667	391.333	376.333	153.254	118.499	314.059	226.882	192.324
Athe_1702	RNA polymerase sigma factor SigY			316.568	226	226	557	618	366.667	112.738	105.918	246.646	316.568	201.118
Athe_1703	hypothetical protein			74.4938	79	103.667	138	143.333	80.6667	39.9371	49.7458	69.0871	74.4938	42.7
Athe_1704	hypothetical protein			158.588	147	189.333	229	298.667	173	70.8173	90.2456	111.291	158.588	93.1849
Athe_1705	hypothetical protein			274.067	144.333	155.667	209.333	301.667	214.667	82.2122	98.6061	139.445	274.067	148.579
Athe_1706	ABC transporter			473.466	276.333	358.333	505.333	629.667	412.333	131.237	223.885	287.513	473.466	263.373
Athe_1707	hypothetical protein			282.877	225.333	246.667	359.333	385.333	298.667	110.08	150.169	204.29	282.877	188.387
Athe_1708	pyruvate flavodoxin:ferredoxin oxidoreductase domain-containing protein			5121.8	9508	12964.7	13112.3	16013.7	10884.3	2183.77	3553.58	3840.67	5121.8	3148.6
Athe_1709	pyruvate:ketoisovalerate oxidoreductase subunit gamma			2722.43	6941.67	9266.67	7339	8196.67	6126.33	1699.38	2614.65	1988.99	2722.43	1820.21
Athe_1710	tRNA adenylyltransferase			64.0333	81	127	68.3333	90	58.3333	35.109	64.0333	31.8571	43.8473	29.5719
Athe_1711	histidinol phosphate phosphatase HisJ family protein			201.278	365	337.667	207	410.667	346.333	193.552	135.4	104.519	201.278	200.028
Athe_1712	tRNA-specific 2-thiouridylase MnmA			965.336	1742	1259.33	1707	2065.67	1325	704.535	529.123	787.982	965.336	560.574
Athe_1713	feS cluster assembly scaffold protein NifU			308.353	662.333	539.333	487	475.667	315.667	308.353	263.205	266.485	285.444	160.648
Athe_1714	cysteine desulfurase NifS			351.593	1238	1210.67	759	1092	1000.67	340.296	326.891	202.293	351.593	296.662
Athe_1715	BadM:Rrf2 family transcriptional regulator			251.954	602.667	538	684.333	785	630.333	146.41	148.886	154.498	251.954	191.393
Athe_1716	50S ribosomal protein L17			1085.83	1727.33	1242.67	1181.33	1903.67	2212	609.918	555.121	431.957	911.763	1085.83
Athe_1717	DNA-directed RNA polymerase subunit alpha			1945.44	3190.33	3049.33	2318	3691.67	3815.67	1288.97	1385.91	819.064	1725.44	1945.44
Athe_1718	30S ribosomal protein S4			1861.92	2993	3286.67	1995.67	3529.67	3415	1177.52	1523.38	764.976	1861.92	1683.87
Athe_1719	30S ribosomal protein S11			1130.29	1802.33	1843.33	1197	1964.33	1944	785.333	1023.26	500.175	1130.29	1058.01
Athe_1720	30S ribosomal protein S13			555.906	1049.33	879.333	607.667	832.667	918	494.702	479.213	241.162	452.588	555.906
Athe_1721	50S ribosomal protein L36			170.456	336.667	248	195.667	256.667	310	154.4	132.624	75.6467	145.386	170.456
Athe_1722	translation initiation factor IF-1			159.385	445	419.667	332.667	392.667	365.333	123.936	159.385	102.928	151.929	140.204
Athe_1723	hypothetical protein			114.127	544.667	556.333	490	460	493.333	112.026	114.127	98.4767	104.982	113.448
Athe_1724	methionine aminopeptidase			3279.59	2439.67	2362.33	2261.33	2425	2402	3092.17	2664.26	1794.96	3050.3	3279.59
Athe_1725	adenylate kinase			543.552	2089.67	2108	1780	2107.33	2219.67	470.136	460.031	430.071	543.405	543.552
Athe_1726	preprotein translocase subunit SecY			617.406	2409	2139.67	1967.67	2365	2426.67	542.834	464.618	440.99	606.73	617.406
Athe_1727	50S ribosomal protein L15			281.478	987.333	591.333	661.333	717	775.667	281.478	142.207	166.335	209.137	232.186
Athe_1728	30S ribosomal protein S5			280.513	1143.67	868.333	772.333	795.333	812	280.513	196.122	188.911	227.255	219.571
Athe_1729	50S ribosomal protein L18			157.616	626	433.333	377	414.333	467	157.616	96.7369	80.5018	117.002	137.106
Athe_1730	50S ribosomal protein L6			2175.84	1576.33	1496	1021	1281.67	1299.67	2175.84	1411.3	1863.22	1682.48	1766.25
Athe_1731	30S ribosomal protein S8			325.115	1498.33	1455	960.667	1244	1330.67	316.855	325.115	226.333	315.834	320.55
Athe_1732	30S ribosomal protein S14			141.596	682.667	565.667	402.333	486.333	545	141.596	127.007	88.0588	122.746	134.261
Athe_1733	50S ribosomal protein L5			445.208	1651	1236.67	1048	1212	1350.67	445.208	321.336	304.432	365.03	388.579
Athe_1734	50S ribosomal protein L24			203.289	754.333	431	484	397	525.667	203.289	115.44	169.967	129.164	144.391
Athe_1735	50S ribosomal protein L14			528.722	774	335.333	445.333	334	446.667	528.722	379.213	296.65	341.249	480.789
Athe_1736	30S ribosomal protein S17			144.373	220.333	76.3333	125.333	85	120	124.449	90.7952	68.5335	81.9522	144.373
Athe_1737	50S ribosomal protein L29			193.869	308.333	151	190.667	107.333	141.333	193.869	164.825	99.4556	93.1446	183.726
Athe_1738	50S ribosomal protein L16			178.691	816.667	554	506	403	431.667	178.691	140.297	105.974	109.007	115.424
Athe_1739	30S ribosomal protein S3			341.61	1498.67	1264	1019.33	998.667	1072	341.61	330.152	225.57	280.426	288.572
Athe_1740	50S ribosomal protein L22			241.955	1077	918.333	737.333	729	768.333	238.623	241.955	173.104	203.287	212.581
Athe_1741	30S ribosomal protein S19			245.658	749.333	773.333	493.667	512.333	526	228.795	245.658	169.973	193.282	182.243
Athe_1742	50S ribosomal protein L2			882.493	2912.67	3237	2234.33	2440.33	2338.67	882.493	858.282	708.401	774.666	745.652
Athe_1743	50S ribosomal protein L23			351.78	1098.33	1024	828	671.667	857.667	351.78	299.401	314.855	247.625	275.514
Athe_1744	50S ribosomal protein L4			408.721	1356	1320	1192.67	1094.67	1077.67	408.721	376.819	379.52	380.009	359.302
Athe_1745	50S ribosomal protein L3			337.656	1505.67	1505.33	1509	1382.33	1269.67	291.26	330.226	284.035	337.656	288.145
Athe_1746	30S ribosomal protein S10			284.277	1171	1308.33	1287	1009	927	214.668	284.277	232.744	228.84	207.576
Athe_1747	hypothetical protein			5899.54	5139	2333.33	4257.33	3511	4046	5789.16	3384.33	3008.92	5511.92	5899.54
Athe_1748	ferritin Dps family protein			5.67062	3.66667	5.66667	12.6667	7.33333	5.66667	1.05475	2.2266	5.67062	3.83631	1.7773
Athe_1749	metal dependent phosphohydrolase			229.48	180	397.667	340.333	529.667	343.333	49.0116	200.666	118.662	229.48	158.108
Athe_1750	histidine kinase			209.792	277.667	284.333	288.667	316.333	272.333	132.436	177.027	137.78	209.792	182.116
Athe_1751	winged helix family two component transcriptional regulator			76.338	227.333	187.333	243.667	198.667	177.333	59.9413	60.5567	60.3116	76.338	56.5382
Athe_1752	phosphoglucomutase			957.928	2751	1587.67	1130	2406.33	1970.67	773.796	601.578	315.153	957.928	609.948
Athe_1753	major facilitator superfamily protein			121.041	355	354.667	350.667	321.667	391.333	87.5691	121.041	113.418	116.615	114.512
Athe_1754	putative aminopeptidase			264.989	1118.33	1035.67	605.333	903.667	888.667	264.989	234.407	151.362	234.894	233.855
Athe_1755	natural resistance-associated macrophage protein			693.085	2440.33	2417	1627	2252	1516	548.258	693.085	390.602	685.687	464.489
Athe_1756	hypothetical protein			86.7813	251.333	155.667	216.333	199	260.333	64.3544	45.8359	57.0606	61.5563	86.7813
Athe_1757	radical SAM domain-containing protein			248.866	504.667	683.667	600	778.667	761.333	142.133	195.605	167.82	248.866	244.51
Athe_1758	[pseudogene]			222.097	949	435.667	729	359	433	222.097	97.4744	172.804	96.5989	114.355
Athe_1759	hypothetical protein			8.74878	16	9.66667	21	18.3333	13	5.14646	3.29279	8.74878	7.23341	4.89276
Athe_1760	4Fe-4S ferredoxin			16.0899	23.6667	21.3333	37.6667	28	25.3333	8.12422	5.79997	16.0899	9.87102	8.33978
Athe_1761	2-alkenal reductase			730.973	468	684.333	451	340	247.667	564.481	519.752	730.973	412.44	271.328
Athe_1762	hypothetical protein			668.794	1300	1479.67	1136.67	1142	1125	550.28	668.794	573.351	587.913	533.964
Athe_1763	putative RNA methylase			770.556	1451.67	1619.33	520.667	1446.67	1124	592.966	713.961	238.838	770.556	600.251
Athe_1764	TrpR-like protein YerC:YecD			133.753	457.667	311	112	367.333	302.333	89.5325	133.753	30.9222	124.557	108.503
Athe_1765	sporulation protein YtxC			6018.34	2610.33	2400.33	2447	4057.33	3402.67	3275.75	4197.42	3731.06	6018.34	5183.58
Athe_1766	hypothetical protein			1173.66	4774	3644	2911.67	2648.33	2218.67	1173.66	998.93	766.811	801.621	631.411
Athe_1767	hypothetical protein			376.258	1402.33	948.333	944.667	1069.33	792.667	376.258	286.531	253.208	342.081	251.125
Athe_1768	methyl-accepting chemotaxis sensory transducer			7471.41	21426.7	11998	14929.3	17230.7	12797.3	7471.41	4222.76	5875.82	7062.22	4581.53
Athe_1769	CheW protein			2028.68	6132.67	3607.33	3242.67	4039	3231.33	2028.68	1268.37	1163.76	1649.21	1189.11
Athe_1770	CheA signal transduction histidine kinase			19183.1	19139	13130.3	12353.7	15203.3	12458.7	19183.1	13932.5	12764.8	17503.7	14789.2
Athe_1771	response regulator receiver protein			1485.31	6753.33	5002.33	3463	4289.67	3637	1485.31	1246.89	782.929	1152.85	943.07
Athe_1772	Purine nucleoside phosphorylase (EC 2.4.2.1)	DeoD	DeoR	505.752	1020.67	282	799	642.333	571.667	505.752	127.573	352.361	305.501	255.963
Athe_1773	Phosphopentomutase (EC 5.4.2.7)	DeoB	DeoR	210.379	923.333	248	663.333	594.333	343	210.379	57.1805	150.374	163.505	85.1924
Athe_1774	Deoxyribose-phosphate aldolase (EC 4.1.2.4)	DeoC	DeoR	166.792	707.333	184.667	480.333	363.667	200.667	166.792	43.6317	104.31	104.242	47.9128
Athe_1775	Pyrimidine-nucleoside phosphorylase (EC 2.4.2.2)	DeoA	DeoR	346.314	1351.67	328.667	1029.33	900.667	520	346.314	77.1392	221.857	253.39	133.261
Athe_1776	hypothetical protein			32.7639	131	26.6667	89	60.6667	37.3333	32.7639	6.32399	21.9373	18.2517	8.48036
Athe_1777	Cytidine deaminase (EC 3.5.4.5)	Cda	DeoR	66.1624	173.333	43	129.333	103.333	42.3333	66.1624	16.5962	51.5272	56.9526	23.4943
Athe_1778	Transcriptional regulator for deoxynucleoside utilization, GntR family	DeoR	DeoR	181.285	539.667	131	449	370.333	170.333	161.673	46.2691	181.285	172.324	73.4703
Athe_1779	Predicted deoxynucleoside ABC transporter, permease protein 2	DeoW	DeoR	550.829	588	144	609.667	487.333	188.333	550.829	106.963	379.736	468.523	149.482
Athe_1780	Predicted deoxynucleoside ABC transporter, permease protein 1	DeoV	DeoR	464.032	537.333	105	537.667	435.333	165	464.032	79.7266	317.998	400.281	143.135
Athe_1781	Predicted deoxynucleoside ABC transporter, ATP-binding protein	DeoU	DeoR	1360.52	1673.33	281.333	1677.33	1556.33	656.333	1360.52	186.827	721.693	1182.93	431.384
Athe_1782	5'-methylthioadenosine phosphorylase (EC 2.4.2.28)	MtaP	DeoR	986.068	1128.33	143	761.667	938.333	358.667	986.068	106.105	387.024	786.483	214.178
Athe_1783	Predicted deoxynucleoside ABC transporter, substrate-binding protein	DeoZ	DeoR	595.42	1686	293	1872.67	1137	404.667	595.42	106.467	564.108	473.739	156.327
Athe_1784	CobB:CobQ domain-containing protein glutamine amidotransferase			72.7533	209	209.667	122	168.333	143	72.7533	68.3695	42.8623	61.5595	52.1325
Athe_1785	hypothetical protein			79.2516	283.333	244.667	151	206.667	167.333	79.2516	65.2472	55.829	64.4228	46.8849
Athe_1786	tyrosine recombinase XerD			482.585	945.667	672.667	828	1202	1247	314.306	220.814	277.365	443.069	482.585
Athe_1787	hypothetical protein			43.0322	182.667	81	123.333	157.667	174.333	38.8445	20.0885	22.0405	32.8483	43.0322
Athe_1788	hypothetical protein			2.96793	9	9.66667	9.33333	11	12.3333	1.79063	2.04553	1.99723	2.35462	2.96793
Athe_1789	stage II sporulation protein P			5.58829	21.3333	19	16	24.6667	19.3333	4.33497	4.18854	3.78536	5.58829	5.01299
Athe_1790	germination protease			6.54486	17	10	13	12	11.6667	6.54486	4.0217	4.57916	4.66482	4.34211
Athe_1791	hypothetical protein			9.16148	10	6.66667	14.6667	21.6667	18	3.49457	2.92418	5.61296	9.16148	7.46394
Athe_1792	germination protein YpeB			17.5919	17.6667	10	15	17.6667	11.3333	15.9884	13.8882	10.3643	17.5823	17.5919
Athe_1793	cell wall hydrolase SleB			4.28733	2.66667	1.66667	2.33333	3.66667	3	1.05349	1.86375	3.1099	4.28733	2.73012
Athe_1794	monogalactosyldiacylglycerol synthase			55.152	144.333	99.3333	119.333	132.667	169.333	42.8826	34.0133	36.7707	50.6058	55.152
Athe_1795	peptidase M23			11.7672	41	38	45.6667	33	24	11.7672	7.77796	11.6843	10.7443	6.07831
Athe_1796	hypothetical protein			22.6401	17	39	52.3333	58.3333	99.3333	3.4728	6.60081	9.99056	13.1791	22.6401
Athe_1797	PDZ:DHR:GLGF domain-containing protein			89.8073	695.667	603.333	863	937	925.333	58.7306	50.5315	85.4556	89.8073	84.7562
Athe_1798	carboxyl-terminal protease			735.376	453.667	418.667	404.333	453.667	486.667	619.947	487.498	735.376	677.506	631.915
Athe_1799	peptidase M23			168.847	812	667	731	868.667	985	119.989	101.77	97.6885	134.174	168.847
Athe_1800	hypothetical protein			116.186	637.667	628	572.333	632.333	724.333	88.3056	91.958	78.3892	100.611	116.186
Athe_1801	cell division ATP-binding protein FtsE			271.199	1328.33	1188.33	1252.33	1136	1286.67	212.818	216.933	205.987	243.399	271.199
Athe_1802	transcriptional regulator CdaR			627.263	3649.33	3277.67	3142.33	2479.33	2571.67	612.27	627.263	513.331	534.601	521.901
Athe_1803	ABC transporter ATP-binding protein-multiple sugar transport	MsmK	XylR	6587.72	8936	24495.7	31863	17513.7	27244.3	1789.67	5850.28	5723.05	4374.32	6587.72
Athe_1804	transglycosylase-associated protein			122.417	283.667	357.333	525.333	430.333	315	57.2777	82.1463	122.417	112.62	75.6373
Athe_1805	thiamine pyrophosphokinase			138.551	439.667	403.333	681.667	632	401	65.578	73.5652	126.58	138.551	72.3747
Athe_1806	DNA polymerase III subunit alpha			960.616	3120.33	3489	4522.33	4738.67	3267.33	458.21	653.022	774.654	960.616	608.449
Athe_1807	family 2 glycosyl transferase			84.8477	483.667	467.667	521	413	306.667	78.722	75.3238	84.8477	77.6136	63.0963
Athe_1808	1-hydroxy-2-methyl-2-:E)-butenyl 4-diphosphate synthase			121.33	591	577.667	645.333	488.333	347.333	95.7271	94.2226	121.33	96.28	59.9197
Athe_1809	membrane-associated zinc metalloprotease			798.773	842.667	889.333	1032	774.667	552	703.73	708.149	798.773	634.831	490.429
Athe_1810	1-deoxy-D-xylulose 5-phosphate reductoisomerase			1007.21	1112.33	1263.33	1425.33	1149.67	864.333	878.195	1007.21	950.97	891.147	762.368
Athe_1811	phosphatidate cytidylyltransferase			592.07	660	767.667	864	646	458.333	510.624	592.07	560.799	456.673	418.812
Athe_1812	UDP diphosphate synthase			775.121	701	883.667	913.333	722	600.667	524.983	775.121	726.951	544.904	489.485
Athe_1813	ribosome recycling factor			582.889	5207.33	3248	5539.33	3285.67	3531.33	506.26	296.458	582.889	368.307	420.121
Athe_1814	uridylate kinase			344.18	2607.33	2534.33	3114.33	2568.67	2267	251.635	238.242	344.18	297.576	249.08
Athe_1815	elongation factor Ts			3882.63	2866.67	2595.67	2082.67	1405.33	1277.33	3882.63	1950.39	3764.56	1797.48	1375.64
Athe_1816	30S ribosomal protein S2			1663.2	4849	5567	3617.67	2651	2192.67	1374.55	1663.2	689.243	763.578	724.955
Athe_1817	hypothetical protein			199.995	459	517.667	347.667	274.333	223	145.436	199.995	92.2804	101.222	74.4447
Athe_1818	nucleotide sugar dehydrogenase			300.218	816.667	708.667	542.333	850	583	180.718	255.372	96.9041	300.218	192.479
Athe_1819	hypothetical protein			327.039	979.333	919	680	835	662.333	238.2	327.039	139.487	264.074	212.739
Athe_1820	hypothetical protein			769.002	506.333	354.667	331.333	265.333	293	769.002	404.822	566.552	367.963	390.799
Athe_1821	hypothetical protein			59.1655	201.667	155	145.667	140.667	180.333	40.1594	52.4706	33.26	52.9199	59.1655
Athe_1822	O-antigen polymerase			159.293	461.333	452	346	360	379.667	118.382	159.293	89.4819	134.338	135.631
Athe_1823	fibronectin-binding A domain-containing protein			2365.09	1493.67	1144.33	2335	1047	1232.67	800.565	830.465	2365.09	1051.93	1153.33
Athe_1824	Pyrophosphate-dependent fructose 6-phosphate-1-kinase (EC 2.7.1.90)	Ppi-Pfk		1260.29	3013.33	1612.67	4666	1252.33	1390.33	647.709	382.468	1260.29	360.731	375.177
Athe_1825	ATPase AAA-2 domain-containing protein			41611.9	30000.7	30068	37928	35436	24697.3	26906.1	32608	22079.4	41611.9	31207.5
Athe_1826	ATP:guanido phosphotransferase			5247.83	7760.33	6330	7228.67	6741.67	5506.33	4494.16	3903.27	4226.47	5247.83	3465.55
Athe_1827	UvrB:UvrC protein			4018.19	5016.33	4889	4507	4605.33	3413	3612.73	3240.02	3121.7	4018.19	2490.25
Athe_1828	transcriptional repressor CtsR			79.7859	54.3333	41	208.333	64	41	37.9459	29.4662	79.7859	52.8962	25.1484
Athe_1829	polysaccharide deacetylase			146.948	306	168	241.333	161	116.333	146.948	90.2309	128.805	120.555	54.6384
Athe_1830	hypothetical protein			18137	13391.7	20646.7	19510.7	9486.67	9389	12694.5	17362.9	18137	7953.43	6238.12
Athe_1831	elongation factor G			613.053	1764	313.333	1916	416	878	374.349	70.2778	613.053	134.859	302.761
Athe_1832	metal dependent phosphohydrolase			917.021	2312.67	962	3156	1658.33	2116.67	609.273	315.211	917.021	563.541	655.113
Athe_1833	putative DNA-binding:iron metalloprotein:AP endonuclease			347.238	1048.33	699	1239	989.667	911	268.765	226.95	347.238	343.807	283.702
Athe_1834	bacitracin resistance protein BacA			97.1576	228.667	323	227	176.667	140	50.6804	97.1576	55.9716	50.3406	41.7658
Athe_1835	hypothetical protein			101.919	378.333	556.333	336.333	277.667	251.667	61.9676	101.919	59.5214	57.1209	48.7817
Athe_1836	hypothetical protein			84.2394	333.333	458.333	285	251.667	224.667	54.1738	84.2394	50.4756	51.6357	42.9487
Athe_1837	acetylornithine and succinylornithine aminotransferase			113.173	478	628.667	378	362	457.667	73.4815	113.173	59.6905	71.74	85.7541
Athe_1838	phage SPO1 DNA polymerase-like protein			50.1787	217.333	295.333	156.333	201.333	220	32.6145	50.1787	22.9019	37.6452	39.1064
Athe_1839	S-layer protein			23.7428	146.667	106	114.333	99.6667	97.6667	23.7428	19.1749	19.4501	20.8748	19.0729
Athe_1840	GAF domain-containing protein			45.5533	238.333	177	226.333	222	224	37.3274	34.3309	39.4722	45.5533	44.5289
Athe_1841	beta-lactamase superfamily hydrolase			76.191	64	55.3333	74	58.6667	56.6667	58.3309	69.2266	76.191	72.0895	57.8399
Athe_1842	[pseudogene]			48.736	93	78.6667	142.667	80.3333	84.3333	24.3371	21.0659	48.736	30.1219	30.8841
Athe_1843	hypothetical protein			12430.9	11276.3	5487	7029	8144.33	4895.33	12430.9	4979.09	6761.04	9282.94	5677.82
Athe_1844	adenylate:guanylate cyclase			785.466	738	592.333	602.333	786.667	868.333	430.302	447.144	415.188	785.466	710.833
Athe_1845	transposase and inactivated derivatives-like protein			25.7194	75.3333	46	55.6667	48	46.3333	25.7194	18.4031	18.5214	19.075	22.2336
Athe_1846	[pseudogene]			18.112	38.6667	28	37	28.6667	48.3333	9.81096	7.53513	15.5855	9.75335	18.112
Athe_1847	[pseudogene]			22.8205	47.3333	86.3333	78	47	55	10.8894	22.8205	22.0777	16.7024	13.1308
Athe_1848	IstB domain-containing protein ATP-binding protein			31.6797	15.6667	14.3333	20.3333	8	8.33333	16.815	14.5161	31.6797	4.72791	7.49425
Athe_1849	[pseudogene]			46.4517	53	48.6667	39.3333	26.6667	30.6667	39.11	46.4517	27.4605	27.7595	30.2987
Athe_1851	transposase:C IS204:IS1001:IS1096:IS1165 family protein			3.26917	1	0.666667	3.66667	2	1.33333	2.47257	0.0976576	3.26917	1.14618	0.976662
Athe_1852	transposase:C IS204:IS1001:IS1096:IS1165 family protein			1.80631	2.66667	6	7.66667	4	10	0.435891	0.638985	1.35284	0.823109	1.80631
Athe_1853	Rhamnogalacturonan endolyase (EC 4.2.2.23), secreted	PecC	PecR	554.711	1892.33	655	2100.67	950.667	1954.67	353.433	135.189	543.871	251.521	554.711
Athe_1854	Pectate lyase (EC 4.2.2.2), secreted	PecB	PecR	477.576	320	235.333	273.333	231	311.667	414.403	338.937	414.23	297.63	477.576
Athe_1855	Pectate lyase (EC 4.2.2.2), secreted	PecA	PecR	322.393	984	512.333	886.333	725	1061.67	227.953	118.107	167.199	227.684	322.393
Athe_1856	Transcriptional regulator for pectin utilization, AraC family	PecR	PecR	94.3299	163.667	173.333	220.667	219	355.667	42.7168	49.5575	58.1547	68.1892	94.3299
Athe_1857	Beta-1,4-glucanase (cellulase) (EC 3.2.1.4), secreted	CelA2 (Xyn10C-Cel48B)	new motifs	4930.37	6469.33	1857.33	11028.3	3552	10426	3177.83	851.106	4710.66	2075.83	4930.37
Athe_1858	hypothetical protein	n/a		3975.43	4200.33	2152.67	9831	1878.33	7683	2274.63	1036.59	3975.43	1130.26	3614.3
Athe_1859	Mannan endo-1,4-beta-mannosidase (EC 3.2.1.78) / Beta-1,4-glucanase (cellulase) (EC 3.2.1.4), secreted	CelB1 (Man5A-Cel44A)	new motifs	39186	9159	2915.33	18733.7	6516	17878.3	6436.79	4514.72	39186	9312.99	23815.6
Athe_1860	Beta-1,4-glucanase (cellulase) (EC 3.2.1.4) / Cellulose 1,4-beta-cellobiosidase (reducing end) (EC 3.2.1.176), secreted	CelF	new motif	3526.47	3315	1238.67	7499.33	2037	5626.33	1642.12	610.427	3526.47	1148.29	2654.17
Athe_1861	PpiC-type peptidyl-prolyl cis-trans isomerase	n/a		256.226	643.667	336	724.333	304	840.333	164.291	94.5024	198.38	95.3422	256.226
Athe_1862	KWG repeat-containing protein	n/a		567.751	958	410	825.667	295.333	864	500.118	194.051	288.869	168.664	567.751
Athe_1863	hypothetical protein	n/a		2953.86	1070.67	572.667	2171.67	496.333	1706	1854.37	701.723	2087.98	816.929	2953.86
Athe_1864	glycosyl transferase family protein	n/a		899.028	936.667	452.333	1522.67	431.667	1647.67	465.093	233.41	529.624	218.285	899.028
Athe_1865	Glucan 1,4-beta-glucosidase (EC 3.2.1.74) / Mannan endo-1,4-beta-mannosidase (EC 3.2.1.78), secreted	CelC(Cel9B-Man5A)	new motifs	11080.2	8735.67	2727.33	18988	5591	16774.7	4287.86	1363.74	7044.56	2812.92	11080.2
Athe_1866	Mannan endo-1,4-beta-mannosidase (EC 3.2.1.78) / Endo beta-1,4-glucanase (cellulase) (EC 3.2.1.4), secreted	CelB2 (Man5C-Cel5A)	new motifs	4755.85	11441	3106.33	21913	7056.33	19967.3	2176.1	665.893	4304.21	1521.12	4755.85
Athe_1867	Beta-1,4-glucanase (cellulase) (EC 3.2.1.4), secreted	CelA1 (Cel9A-Cbh48A)	new motifs	10755.6	39405.3	8891.33	64425	17976	46517.7	6655.76	1595.4	10755.6	3598.68	9968.24
Athe_1868	hypothetical protein			423.354	603	473.667	531	553.333	418.667	317.275	376.967	337.996	423.354	298.623
Athe_1869	NHL repeat-containing protein			5122.41	28102.7	23221.3	17627.3	12746.7	11483.3	5122.41	4635.96	3303.76	2716.32	2322.4
Athe_1870	hypothetical protein			172.806	670.333	226.333	341.667	180.333	244.667	172.806	59.2652	70.4019	52.6466	78.9438
Athe_1871	hypothetical protein			674.033	1674.67	1171.67	1761	941	1882	448.718	333.546	381.658	258.183	674.033
Athe_1872	hypothetical protein			564.141	1165.33	928	1313	655.333	1744.67	319.98	265.19	292.771	196.074	564.141
Athe_1873	hypothetical protein			979.454	792.333	761	744.333	467	1105.33	679.833	655.689	736.018	439.284	979.454
Athe_1874	fimbrial assembly family protein			399.549	1354.33	1270.33	1198.67	746	1794	247.377	255.059	210.314	161.382	399.549
Athe_1875	Tfp pilus assembly protein ATPase PilM-like protein			643.651	1322.33	1268	1192.67	848	2513	263.823	301.942	258.758	235.24	643.651
Athe_1876	hypothetical protein			269.661	529	552.667	588.667	333	846.667	142.042	162.754	179.06	112.685	269.661
Athe_1877	hypothetical protein			238.299	557	418.667	549	221.667	746.333	144.771	123.13	157.273	76.416	238.299
Athe_1878	hypothetical protein			230.051	401.333	274.667	444.667	127.333	366.667	224.735	132.747	140.747	65.176	230.051
Athe_1879	peptidase A24A domain-containing protein			1381.98	3204.67	2622.67	3072.67	1519	2620.33	1353.77	1212.5	994.888	652.563	1381.98
Athe_1880	hypothetical protein			32710.2	26429.3	25373.7	27315.7	12887.3	27431.3	20197.5	24385.8	32710.2	14693.8	25704.8
Athe_1881	hypothetical protein			9008.41	8241.33	7765.33	8890.33	3593	8199.33	6533.7	6982.46	9008.41	3815.26	7590.45
Athe_1882	type II secretion system protein			3063.81	923.667	699.333	1222.67	693.667	1535	1816.4	1370.61	3063.81	1717.59	2988.48
Athe_1883	twitching motility protein			857.468	1037.67	782	1305.33	655	1439	489.084	514.858	822.292	562.33	857.468
Athe_1884	type II secretion system protein E			1809.07	2863.33	1218.33	2158.33	1630.67	2738	1140.21	815.524	1326.03	1033.38	1809.07
Athe_1885	response regulator receiver protein			1532.91	4752.67	1383	2859	2847	4217.33	1532.91	456.294	1020.96	1090.61	1463.21
Athe_1886	hypothetical protein			53.3268	216	42.6667	156	72	73.3333	53.0952	13.5022	53.3268	29.2083	22.1596
Athe_1887	hypothetical protein			36.7579	58	63.6667	127.333	65.6667	59.3333	16.8973	20.1509	36.7579	22.5653	20.0821
Athe_1888	GtrA family protein			229.984	97.3333	112.333	138	158.333	123.667	95.3859	136.008	114.19	229.984	147.61
Athe_1889	shikimate 5-dehydrogenase			114.582	293.667	163.333	260.667	188.333	167.333	114.582	80.9711	100.198	90.6148	83.2435
Athe_1890	HAD superfamily :subfamily IIIA) phosphatase			80.4974	177.667	143.667	172	141.333	144.667	72.2592	80.4974	62.3901	79.4847	68.9472
Athe_1891	hypothetical protein			648.539	751.333	631.667	917.667	590.667	887.667	455.565	462.782	550.642	475.316	648.539
Athe_1892	NLP:P60 protein			840.267	1592.33	622.667	620	978	852.333	840.267	490.93	354.642	759.326	643.651
Athe_1893	hypothetical protein			232.249	437.667	410.333	364.333	360.333	260	220.522	232.249	171.525	227.112	155.552
Athe_1894	ABC transporter			366.104	639.667	652.333	580	540	370	327.917	366.104	291.7	334.602	220
Athe_1895	transport system permease			168.271	395	407	382	273.333	246.667	149.976	168.271	161.775	136.824	106.18
Athe_1896	periplasmic binding protein			1383.07	3059.33	3368.67	2494.33	2117.67	1793	1178.11	1383.07	1010.32	1054.99	802.759
Athe_1897	glycine cleavage H-protein			77.1043	205	139	191	230.667	215	62.8438	42.6211	67.5213	77.1043	75.3511
Athe_1898	alkyl hydroperoxide reductase			136.195	349	289.333	386.333	312.667	289.667	108.415	94.7503	136.195	120.518	104.429
Athe_1899	cytochrome c biogenesis protein transmembrane protein			89.0779	192.333	181.667	345.333	168.667	169.667	51.8129	53.8707	89.0779	53.4021	57.0343
Athe_1900	hypothetical protein			2809.16	2154.33	1977.33	1995.33	1492	1687	2717.36	2248.26	2809.16	2154.67	2177.62
Athe_1901	transcriptional modulator of MazE:toxin MazF			717.322	1626.33	1371	1086.67	790	873.333	524.108	717.322	473.432	405.501	358.917
Athe_1902	hypothetical protein			721.377	1477.33	1456	1410.67	953	1245.33	525.755	721.377	523	425.661	625.629
Athe_1903	alanine racemase			5700.52	11230.3	11990.7	7836	6237.67	4717	4490.41	5700.52	3338.81	3017.91	2343.64
Athe_1904	hypothetical protein			68.0552	113.333	82	123.667	107.333	152.667	47.253	34.5949	68.0552	54.1267	67.2439
Athe_1905	carbohydrate kinase			154.634	295	214	358	425.333	523.333	76.985	57.861	97.5142	134.518	154.634
Athe_1906	holo-ACP synthase			40.2243	82.6667	62.6667	127	118.333	137.667	22.7429	16.5857	38.7942	36.501	40.2243
Athe_1907	hypothetical protein			192.406	125	66	281.333	261	536.333	33.0827	20.5777	91.3795	96.3842	192.406
Athe_1908	SNO glutamine amidotransferase			852.251	616.667	109.333	1247.33	1256	2576.33	173.997	32.2584	321.481	402.757	852.251
Athe_1909	pyridoxal biosynthesis lyase PdxS			1347.37	1019.67	145.333	1478	1751.67	3361.67	499.554	49.7126	700.156	730.047	1347.37
Athe_1910	GntR family transcriptional regulator			152.234	215.667	145.333	235	374.333	365	76.5612	52.4182	96.2161	143.983	152.234
Athe_1911	amidohydrolase			100.18	149.667	103.667	158.667	257.667	265.333	48.6554	32.7453	56.1788	84.7687	100.18
Athe_1912	hypothetical protein			199.617	211.667	141.333	216.667	288.333	234.333	115.473	70.6904	123.562	199.617	129.817
Athe_1913	family 5 extracellular solute-binding protein			4096.17	9528.67	8512.67	6942.67	9260	4966	3506.69	3475.06	2886.01	4096.17	1967.3
Athe_1914	peptide ABC transporter ATPase			732.862	1799.33	1342.67	1191.33	1827	832.333	633.343	524.413	459.273	732.862	325.482
Athe_1915	peptide ABC transporter ATPase			932.351	817.333	656	649	926.667	400	800.76	693.141	932.351	871.614	341.108
Athe_1916	binding-protein-dependent transport system inner membrane protein			1682	987	645.333	845.667	1062.33	536.333	1051.21	649.523	833.467	1682	602.213
Athe_1917	binding-protein-dependent transport system inner membrane protein			455.039	1016	667	1018.67	1069	513.667	375.915	257.352	409.427	455.039	218.617
Athe_1918	L-lactate dehydrogenase			3522.63	12548	12711.3	12532	11038.3	8448	3339.18	3504.44	3522.63	3420.69	2502.13
Athe_1919	30S ribosomal protein S20			1157.3	3021	4631.33	2525.67	3890	3413.33	661.458	1157.3	629.447	1091.11	832.23
Athe_1920	DNA polymerase III subunit delta			149.472	388.667	379.333	400.333	524.667	508.667	81.4273	91.7299	94.2113	149.472	129.235
Athe_1921	DNA internalization-related competence protein ComEC:Rec2			107.952	337.667	243.333	386.333	382.667	342.667	71.4235	58.9725	89.5703	107.952	89.077
Athe_1922	PHP domain-containing protein			35.5358	149	75	155.333	114.667	118	31.8001	19.3093	35.5358	35.1692	30.6394
Athe_1923	FAD dependent oxidoreductase			121.027	471	175.333	494.333	524.333	537.333	98.1924	34.1843	97.7239	115.504	121.027
Athe_1924	hypothetical protein			622.02	3096	1489.33	3403.67	1814	1530	513.574	314.174	622.02	388.772	331.476
Athe_1925	hypothetical protein			432.26	273.667	187	353.333	378	467.333	227.705	141.189	377.377	407.375	432.26
Athe_1926	radical SAM domain-containing protein			100.899	387.333	276.667	338	497	461.667	62.0303	49.9668	54.2827	100.899	86.7428
Athe_1927	Beta-galactosidase (EC 3.2.1.23)	LacZ1		121.967	517.667	461	802.667	573	444.667	73.8028	72.2038	121.967	100.129	75.022
Athe_1928	transposase			327.886	927.667	729	1737.67	451	379.333	155.349	137.588	327.886	102.892	84.084
Athe_1929	[pseudogene]			60.9808	339.333	209	336	249.667	240.667	60.9808	41.1617	53.7184	56.5446	52.1154
Athe_1930	hypothetical protein			36.0976	157.333	134.667	147	178	177.333	25.1794	25.8422	21.028	36.0976	33.101
Athe_1931	ArsR family transcriptional regulator			22.6371	112.667	69.6667	80.6667	94.6667	97	20.7761	16.1208	12.4052	22.5772	22.6371
Athe_1932	protein tyrosine phosphatase			22.1737	102.333	96	66.6667	82	84.6667	18.7233	22.1737	10.0879	19.9572	20.6398
Athe_1933	arsenical-resistance protein			194.041	206.333	188	189	330.667	283.667	123.649	83.1676	128.631	194.041	191.931
Athe_1934	heterodisulfide reductase subunit A-like protein			44.2187	30.3333	21.3333	29.6667	32.6667	35.6667	26.7074	23.9028	29.7414	42.0376	44.2187
Athe_1935	4Fe-4S ferredoxin			25.8627	20.3333	19.3333	19.6667	17.6667	24	18.5323	21.7137	21.6466	21.9814	25.8627
Athe_1936	ArsR family transcriptional regulator			737.801	458.667	246	521.333	304	526	436.343	326.552	499.911	373.61	737.801
Athe_1937	C_GCAxxG_C_C family protein			49.1323	39.6667	45	68	39	42	30.2595	37.777	49.1323	42.961	44.3288
Athe_1938	beta-lactamase domain-containing protein			533.349	1096.67	814.667	790.333	1373.33	1340.33	360.661	296.378	280.571	533.349	518.238
Athe_1939	hypothetical protein			25.8433	78.3333	62.6667	67.3333	87	70.3333	21.725	21.0308	19.1614	25.8433	23.5435
Athe_1940	ABC transporter			565.103	932.333	757.667	779.667	1271.67	1609.67	285.744	236.94	233.235	397.654	565.103
Athe_1941	polar amino acid ABC transporter permease			340.651	422	367	397	585.667	664.333	228.738	162.285	228.509	301.208	340.651
Athe_1942	family 3 extracellular solute-binding protein			1404.03	970	799	829.667	1352.67	1672	693.469	585.459	544.382	939.218	1404.03
Athe_1943	S-layer protein			204.223	195	243.333	202.667	191.333	126.333	144.801	204.223	160.869	172.043	111.182
Athe_1944	fibronectin type III domain-containing protein			1031.37	895.333	1223.33	852.667	1080.33	753.333	634.498	1031.37	666.578	975.409	647.222
Athe_1945	fibronectin type III domain-containing protein			779.14	1062	1220	976.333	1008.33	869.333	575.698	779.14	575.32	673.337	619.964
Athe_1946	UDP-N-acetylglucosamine 2-epimerase			204.95	430.667	460	359.333	347	302	177.334	204.95	170.019	180.524	141.834
Athe_1947	radical SAM domain-containing protein			104.458	241.333	241.667	267.667	217.667	215.333	75.3348	93.23	104.458	90.5489	85.1186
Athe_1948	coproporphyrinogen III oxidase			130.686	358.667	349	354	340	274.333	117.379	130.686	130.661	129.026	115.84
Athe_1949	beta-lactamase domain-containing protein			285.143	574.667	516.667	631.333	510	454	240.848	224.489	285.143	251.733	217.006
Athe_1950	D-tyrosyl-tRNA:Tyr) deacylase			243.871	793.333	548.333	627	549	563.667	243.871	186.701	212.292	199.532	191.914
Athe_1951	:p)ppGpp synthetase I SpoT:RelA			2498.68	6501.67	6382	5100.33	7786.33	7171.33	1741.2	1932.03	1384.56	2498.68	2340.87
Athe_1952	adenine phosphoribosyltransferase			1165.53	2537.33	2779.67	1818.33	3606.67	3250.33	720.3	849.791	512.651	1165.53	1105.63
Athe_1953	hypothetical protein			39.3759	80.3333	73.6667	69	166.667	128.333	15.6401	17.2987	15.4009	39.3759	32.648
Athe_1954	Ger:x)C family germination protein			25.2575	48	25.3333	36.6667	53.3333	46	15.8354	10.7534	15.0507	21.3681	25.2575
Athe_1955	spore germination protein			87.2399	69	80.6667	52.6667	79.3333	65	63.4301	67.8237	47.4643	87.2399	50.5331
Athe_1956	GerA spore germination protein			78.5613	57	43.6667	36	75.3333	67	54.3335	38.0508	27.7904	78.5613	63.1778
Athe_1957	hypothetical protein			12.2026	9.33333	6.33333	3	10.3333	11.3333	9.49591	5.58167	2.14367	12.2026	9.83757
Athe_1958	hypothetical protein			177.404	273.667	289.333	201	221	224.333	126.01	177.404	73.7418	152.952	121.354
Athe_1959	Homoserine dehydrogenase			1141.84	602.667	753	506.333	765.667	612	837.924	618.081	1141.84	931.616	754.686
Athe_1960	homoserine kinase			891.734	503.333	698	439	741.333	618	444.151	767.297	237.39	818.563	891.734
Athe_1961	aspartate kinase			246.764	1272	1288.67	833.333	1226.67	1065.67	220.82	241.098	159.983	246.764	217.158
Athe_1962	ABC transporter			316.973	1993.33	972.333	1045.33	1292.67	679.667	316.973	208.164	258.796	290.534	165.039
Athe_1963	hypothetical protein			206.041	595.333	307	282.667	338.667	208.667	206.041	99.0062	101.451	136.241	72.1756
Athe_1964	hypothetical protein			194.799	623	375.667	317.667	353.667	243.333	194.799	121.699	104.48	139.533	85.5205
Athe_1965	hypothetical protein			1285.66	503.333	290	194.667	214.667	147.667	1285.66	386.208	255.394	465.428	191.518
Athe_1966	hypothetical protein			1216.03	3661.33	3732.33	2893.33	4077	1519	1201.35	1044.61	816.197	1216.03	423.512
Athe_1967	hypothetical protein			615.238	1769.67	1031	883.333	1259.67	698.333	592.739	417.94	284.707	615.238	266.72
Athe_1968	radical SAM domain-containing protein			1316.83	1276.33	601.667	317.667	657.333	409.667	1316.83	405.102	138.69	652.295	309.613
Athe_1969	hypothetical protein			249.746	232.333	115.667	69.6667	128.667	74	249.746	74.2304	32.9662	129.086	53.1956
Athe_1970	radical SAM domain-containing protein			926.724	982	498.667	334.667	651.333	378	926.724	344.499	126.058	714.031	252.989
Athe_1971	xylose isomerase domain-containing protein			299.714	447	508	399.667	260.333	321	212.692	299.714	170.543	168.527	212.366
Athe_1972	hypothetical protein			6423.97	3503	4014	3966.67	4955.33	3941.67	4368.01	4347.05	6156.95	6423.97	5768.8
Athe_1973	hypothetical protein			534.452	1382	1807	1193.67	1450.33	1569.33	387.532	534.452	319.37	518.234	490.595
Athe_1974	hypothetical protein			94.8062	389	498.667	570.333	379	368.333	66.2789	93.0017	94.8062	76.7869	77.7293
Athe_1975	N-acetyltransferase GCN5			492.294	348	256.667	301.667	403.333	388	217.163	264.273	289.304	382.183	492.294
Athe_1976	coat F domain-containing protein			3.48041	7.66667	6.66667	19.6667	9	11.3333	1.33387	1.30313	3.48041	1.90516	2.39481
Athe_1977	hypothetical protein			8.91351	13.3333	9	34.6667	11.6667	10.6667	2.4341	2.08638	8.91351	2.89355	2.70539
Athe_1978	ErfK:YbiS:YcfS:YnhG family protein			9.61307	10	7.33333	27.6667	7	1	4.14643	2.62028	9.61307	2.89472	0.490767
Athe_1979	aspartate 1-decarboxylase			1691.05	3026	2035.67	3685	3016.67	2781	1181.37	933.897	1462.29	1691.05	1318.66
Athe_1980	pantoate--beta-alanine ligase			940.426	2191.67	1850.67	2099	1854.67	1437.33	891.799	898.915	821.06	940.426	713.74
Athe_1981	3-methyl-2-oxobutanoate hydroxymethyltransferase			791.238	1831.67	1818.67	1596.67	1530.33	1161	663.745	791.238	553.95	708.676	501.033
Athe_1982	6-phosphogluconate dehydrogenase			343.034	701.667	761.667	662.667	683.667	641.667	321.386	337.828	310.584	343.034	273.939
Athe_1983	ferritin Dps family protein			20356.8	40028.3	48456	40222.7	36630.7	30717.7	15964.2	20356.8	16245.2	17441.3	14991.8
Athe_1984	hypothetical protein			12796	9699.67	13572.3	10935.7	9061.33	6560	8492.7	12796	6968.44	10365.2	7616.82
Athe_1985	excisionase family DNA binding domain-containing protein			13.2373	13	12.6667	13.6667	27.3333	7.66667	6.00271	5.46477	5.60548	13.2373	3.54895
Athe_1986	hypothetical protein			34.8242	68	35.3333	90.3333	64	69.3333	26.2161	14.3115	34.8242	30.5419	32.385
Athe_1987	PilT protein domain-containing protein			39.5565	94	68.3333	103.667	81.3333	81	37.1941	28.708	39.5565	39.2992	37.2303
Athe_1988	AbrB family transcriptional regulator			42.2417	101	56.3333	115	75	91	30.7383	18.4619	42.2417	28.6985	31.7628
Athe_1989	superfamily I DNA and RNA helicase and helicase subunits-like protein			6.41537	8.33333	18.6667	19.3333	13.3333	9.33333	2.497	6.41537	6.16203	4.82328	3.2538
Athe_1990	hypothetical protein			4.43094	8	5	8.66667	8.66667	11.6667	2.51437	1.70978	2.68485	3.5489	4.43094
Athe_1991	hypothetical protein			27.0655	20.3333	16.3333	22.3333	25.3333	19.6667	21.7302	13.3927	22.7415	27.0655	19.0367
Athe_1992	hypothetical protein			11.0482	27.6667	32.3333	23.6667	34.6667	27	6.86086	8.50856	6.57611	11.0482	8.02825
Athe_1993	Predicted regulator, RpiR family	n/a	Athe_1993	107.004	246	75	440	231.333	238.333	75.4257	21.7088	107.004	65.4721	74.4872
Athe_1994	Predicted reductase, HPR family	n/a	Athe_1993	160.774	374.333	166	550	226.667	258	144.579	62.6446	160.774	84.6972	89.6007
Athe_1995	Predicted aldolase, Fba family	n/a	Athe_1993	86.1307	232.333	87	243.333	112	140	86.1307	34.8414	72.211	39.7505	47.1624
Athe_1996	Predicted permease, GntP family	n/a	Athe_1993	34.9674	35.3333	29.3333	141	17	18.3333	12.1197	11.1731	34.9674	5.04691	5.93212
Athe_1997	Predicted kinase, FGGY family	n/a	Athe_1993	34.752	30	27.3333	133.667	11.3333	14.3333	11.1062	10.8784	34.752	2.92883	4.52855
Athe_1998	transposase mutator type			10.4444	6.66667	15	13.6667	17	22.6667	1.32063	5.8788	3.62035	6.11788	10.4444
Athe_1999	hypothetical protein			1.2464	0.333333	0.666667	2	0.666667	1.33333	0.109187	0.365065	1.2464	0.334549	0.537628
[truncated: 768 more rows]

## Sheet: C
(C) Average Voom log2 expression values (normalized by library size) and log2 fold-changes between each pair of conditions (RNA-Seq).																										The numbers in green represent differentially transcribed genes (log2fold>2) for comparisons between each pair of conditions.
C. bescii Locus tag	Gene function (CU gene functions are in bold)	CU gene name	CU Regulon	Substrates with	Avicel (Avi)		Cellobiose (CB)		Glucose (Glc)		Xylan (XN)		Xylose (Xyl)		Avicel (Avi)		Cellobiose (CB)		Glucose (Glc)		Xylan (XN)		Xylose (Xyl)			Avi/CB	Avi/Glc	Avi/XN	Avi/Xyl	CB/Avi	CB/Glc	CB/XN	CB/Xyl	Glc/Avi	Glc/CB	Glc/XN	Glc/Xyl	XN/Avi	XN/CB	XN/Glc	XN/Xyl	Xyl/Avi	Xyl/CB	Xyl/Glc	Xyl/XN	MAX	MAX
				upregulation	Avg	SD	Avg	SD	Avg	SD	Avg	SD	Avg	SD	log2fold	adjP	log2fold	adjP	log2fold	adjP	log2fold	adjP	log2fold	adjP		91	75	69	91	14	19	27	34	30	23	38	50	42	72	67	69	18	24	24	12	307	FPKM
Athe_0001	chromosomal replication initiator protein DnaA				8.30901	0.232739	8.7537	0.620399	8.48271	0.489555	9.01334	0.192304	8.81596	0.0865948	0	1	0.444695	0.353811	0.173702	0.758873	0.704333	0.120227	0.506951	0.265791		-0.444695	-0.173702	-0.704333	-0.506951	0.444695	0.270994	-0.259637	-0.0622552	0.173702	-0.270994	-0.530631	-0.333249	0.704333	0.259637	0.530631	0.197382	0.506951	0.0622552	0.333249	-0.197382	0.704333	331.004
Athe_0002	hypothetical protein				2.64576	0.416231	4.29676	0.509498	3.92413	0.699736	3.75644	0.242538	3.91896	0.0551213	0	1	1.651	0.00709199	1.27836	0.0304465	1.11068	0.0362267	1.27319	0.0208171		-1.651	-1.27836	-1.11068	-1.27319	1.651	0.372635	0.540322	0.377808	1.27836	-0.372635	0.167687	0.00517323	1.11068	-0.540322	-0.167687	-0.162514	1.27319	-0.377808	-0.00517323	0.162514	1.651	14.6016
Athe_0003	DNA polymerase III subunit beta				7.5267	0.22723	8.25362	0.465957	7.85618	0.234508	8.0921	0.185084	8.33358	0.33771	0	1	0.726926	0.084229	0.329489	0.458562	0.565403	0.149394	0.806889	0.0486394		-0.726926	-0.329489	-0.565403	-0.806889	0.726926	0.397437	0.161523	-0.079963	0.329489	-0.397437	-0.235914	-0.4774	0.565403	-0.161523	0.235914	-0.241486	0.806889	0.079963	0.4774	0.241486	0.806889	299.106
Athe_0004	DNA replication and repair protein RecF				6.72864	0.178157	7.26623	0.427916	6.9073	0.124849	6.87556	0.219907	7.06083	0.19869	0	1	0.537594	0.145126	0.178661	0.666122	0.146918	0.698529	0.332192	0.352801		-0.537594	-0.178661	-0.146918	-0.332192	0.537594	0.358932	0.390676	0.205402	0.178661	-0.358932	0.0317434	-0.153531	0.146918	-0.390676	-0.0317434	-0.185274	0.332192	-0.205402	0.153531	0.185274	0.537594	132.111
Athe_0005	hypothetical protein				4.08494	0.50074	5.05243	0.225455	4.60753	0.527689	4.6683	0.0799309	5.27969	0.243929	0	1	0.967485	0.0433223	0.522585	0.27759	0.583358	0.177978	1.19474	0.0127321		-0.967485	-0.522585	-0.583358	-1.19474	0.967485	0.4449	0.384126	-0.227259	0.522585	-0.4449	-0.0607734	-0.672158	0.583358	-0.384126	0.0607734	-0.611385	1.19474	0.227259	0.672158	0.611385	1.19474	37.0982
Athe_0006	DNA gyrase subunit B				7.69748	0.426276	8.14649	0.0833098	8.11013	0.237591	8.00058	0.101835	8.45201	0.185701	0	1	0.449008	0.210227	0.412642	0.277124	0.303095	0.375051	0.754526	0.0375172		-0.449008	-0.412642	-0.303095	-0.754526	0.449008	0.0363661	0.145913	-0.305518	0.412642	-0.0363661	0.109547	-0.341884	0.303095	-0.145913	-0.109547	-0.451431	0.754526	0.305518	0.341884	0.451431	0.754526	1096.58
Athe_0007	hypothetical protein				3.88475	0.49006	4.42347	0.686087	4.03789	0.399278	4.14255	0.0193197	4.40194	0.301526	0	1	0.538717	0.31097	0.153139	0.813357	0.257795	0.625554	0.517191	0.307109		-0.538717	-0.153139	-0.257795	-0.517191	0.538717	0.385578	0.280922	0.0215264	0.153139	-0.385578	-0.104656	-0.364052	0.257795	-0.280922	0.104656	-0.259396	0.517191	-0.0215264	0.364052	0.259396	0.538717	56.7135
Athe_0008	DNA gyrase subunit A				7.88763	0.419695	8.36288	0.134595	8.56935	0.176726	8.22697	0.0825422	8.6299	0.0403306	0	1	0.475252	0.164968	0.681724	0.0664757	0.339346	0.297615	0.742277	0.0322571		-0.475252	-0.681724	-0.339346	-0.742277	0.475252	-0.206472	0.135906	-0.267025	0.681724	0.206472	0.342378	-0.0605533	0.339346	-0.135906	-0.342378	-0.402931	0.742277	0.267025	0.0605533	0.402931	0.742277	1138
Athe_0009	hypothetical protein				8.24312	0.702576	7.38748	0.155081	5.4281	0.447704	6.00163	0.0634153	4.57212	0.500762	3.671	1.75986e-05	2.81536	0.000182981	0.855981	0.131248	1.42951	0.0274765	0	1		0.855643	2.81502	2.24149	3.671	-0.855643	1.95938	1.38585	2.81536	-2.81502	-1.95938	-0.573532	0.855981	-2.24149	-1.38585	0.573532	1.42951	-3.671	-2.81536	-0.855981	-1.42951	3.671	1496.25
Athe_0010	hypothetical protein				1.94899	1.20724	1.90588	0.522667	-0.052419	1.06105	0.670283	1.13421	-1.38797	1.27444	3.33696	0.00776861	3.29385	0.0187461	1.33555	0.28316	2.05825	0.178922	0	1		0.0431081	2.00141	1.27871	3.33696	-0.0431081	1.9583	1.2356	3.29385	-2.00141	-1.9583	-0.722702	1.33555	-1.27871	-1.2356	0.722702	2.05825	-3.33696	-3.29385	-1.33555	-2.05825	3.33696	6.07809
Athe_0011	hypothetical protein				1.31131	0.980531	-0.0338053	1.08737	-0.185297	1.16461	0.293365	0.416392	-1.80232	1.12755	3.11363	0.00760799	1.76852	0.149928	1.61703	0.160569	2.09569	0.128718	0	1		1.34511	1.4966	1.01794	3.11363	-1.34511	0.151491	-0.32717	1.76852	-1.4966	-0.151491	-0.478661	1.61703	-1.01794	0.32717	0.478661	2.09569	-3.11363	-1.76852	-1.61703	-2.09569	3.11363	2.94666
Athe_0012	YD repeat-containing protein				10.3975	0.770568	9.77017	0.430741	10.7548	0.457762	10.3727	0.569468	10.3697	0.345968	0.627347	0.313965	0	1	0.984621	0.247871	0.6025	0.350554	0.599545	0.408152		0.627347	-0.357273	0.0248474	0.0278026	-0.627347	-0.984621	-0.6025	-0.599545	0.357273	0.984621	0.382121	0.385076	-0.0248474	0.6025	-0.382121	0.00295511	-0.0278026	0.599545	-0.385076	-0.00295511	0.984621	1481.26
Athe_0013	hypothetical protein				6.54755	0.49133	6.00708	0.293421	6.28843	0.64691	6.266	0.465658	6.28142	0.102773	0.540475	0.311224	0	1	0.281353	0.765037	0.258922	0.663692	0.274342	0.696729		0.540475	0.259122	0.281553	0.266133	-0.540475	-0.281353	-0.258922	-0.274342	-0.259122	0.281353	0.0224312	0.00701123	-0.281553	0.258922	-0.0224312	-0.01542	-0.266133	0.274342	-0.00701123	0.01542	0.540475	123.592
Athe_0014	hypothetical protein				6.48734	0.775772	6.02342	0.417064	6.25883	0.570428	5.857	0.42012	6.12706	0.09798	0.630342	0.260376	0.166421	0.826757	0.40183	0.555117	0	1	0.270059	0.837246		0.463922	0.228513	0.630342	0.360284	-0.463922	-0.235409	0.166421	-0.103638	-0.228513	0.235409	0.40183	0.131771	-0.630342	-0.166421	-0.40183	-0.270059	-0.360284	0.103638	-0.131771	0.270059	0.630342	102.254
Athe_0015	hypothetical protein				4.2728	0.476102	3.72965	0.509748	4.53575	0.845081	3.62637	0.211523	3.66713	0.09638	0.646425	0.244287	0.103278	0.889412	0.909383	0.149936	0	1	0.0407577	0.984803		0.543147	-0.262958	0.646425	0.605667	-0.543147	-0.806105	0.103278	0.0625207	0.262958	0.806105	0.909383	0.868626	-0.646425	-0.103278	-0.909383	-0.0407577	-0.605667	-0.0625207	-0.868626	0.0407577	0.909383	27.6034
Athe_0016	hypothetical protein				6.86779	0.570127	6.54779	0.887777	6.77699	0.62698	6.46499	0.439961	6.45915	0.280319	0.408646	0.55835	0.0886473	0.92938	0.31784	0.713593	0.00584475	0.998797	0	1		0.319999	0.0908062	0.402802	0.408646	-0.319999	-0.229193	0.0828026	0.0886473	-0.0908062	0.229193	0.311996	0.31784	-0.402802	-0.0828026	-0.311996	0.00584475	-0.408646	-0.0886473	-0.31784	-0.00584475	0.408646	466.785
Athe_0017	hypothetical protein				7.69427	0.573049	6.72696	0.308239	7.05618	0.667084	7.23145	0.340412	6.93272	0.413734	0.967313	0.092764	0	1	0.329226	0.73727	0.50449	0.400186	0.205759	0.791649		0.967313	0.638087	0.462823	0.761554	-0.967313	-0.329226	-0.50449	-0.205759	-0.638087	0.329226	-0.175264	0.123467	-0.462823	0.50449	0.175264	0.298731	-0.761554	0.205759	-0.123467	-0.298731	0.967313	721.287
Athe_0018	[pseudogene]				5.87378	0.84247	5.81841	0.145454	5.46534	0.831277	5.31227	0.186738	5.74255	0.35527	0.561516	0.359212	0.506139	0.46714	0.15307	0.875944	0	1	0.430286	0.744804		0.0553764	0.408446	0.561516	0.13123	-0.0553764	0.35307	0.506139	0.0758531	-0.408446	-0.35307	0.15307	-0.277216	-0.561516	-0.506139	-0.15307	-0.430286	-0.13123	-0.0758531	0.277216	0.430286	0.561516	289.74
Athe_0019	hypothetical protein				5.92061	0.552945	5.81894	0.428234	6.08441	0.846277	5.71782	0.25486	5.63998	0.231131	0.280626	0.652938	0.178961	0.833187	0.444423	0.516011	0.0778413	0.964605	0	1		0.101665	-0.163797	0.202785	0.280626	-0.101665	-0.265462	0.101119	0.178961	0.163797	0.265462	0.366581	0.444423	-0.202785	-0.101119	-0.366581	0.0778413	-0.280626	-0.178961	-0.444423	-0.0778413	0.444423	331.016
Athe_0020	hypothetical protein				5.0591	0.918402	5.07304	0.181195	4.56128	0.868287	4.90676	0.133955	4.73681	0.0845104	0.497814	0.481861	0.511761	0.622274	0	1	0.345481	0.662609	0.175531	0.853648		-0.0139465	0.497814	0.152333	0.322283	0.0139465	0.511761	0.166279	0.33623	-0.497814	-0.511761	-0.345481	-0.175531	-0.152333	-0.166279	0.345481	0.16995	-0.322283	-0.33623	0.175531	-0.16995	0.511761	83.177
Athe_0021	[pseudogene]				2.70371	0.883681	2.53396	0.173369	2.05606	0.229013	2.07703	0.069413	2.48016	0.328083	0.647653	0.24361	0.477906	0.55475	0	1	0.0209756	0.979556	0.424104	0.481141		0.169747	0.647653	0.626677	0.223549	-0.169747	0.477906	0.45693	0.0538021	-0.647653	-0.477906	-0.0209756	-0.424104	-0.626677	-0.45693	0.0209756	-0.403128	-0.223549	-0.0538021	0.424104	0.403128	0.647653	20.5096
Athe_0022	LexA repressor				6.57404	0.185656	6.1608	0.186014	6.58667	0.371541	6.47179	0.289411	6.40088	0.278028	0.413242	0.282593	0	1	0.425874	0.458526	0.310996	0.451746	0.240078	0.622002		0.413242	-0.0126314	0.102247	0.173164	-0.413242	-0.425874	-0.310996	-0.240078	0.0126314	0.425874	0.114878	0.185795	-0.102247	0.310996	-0.114878	0.0709173	-0.173164	0.240078	-0.185795	-0.0709173	0.425874	292.806
Athe_0023	alkyl hydroperoxide reductase				12.7882	0.574949	15.0679	0	14.3498	0.724333	14.5974	0.407438	15.2907	0.386002	0	1	2.27968	0.00119967	1.56161	0.0166307	1.80921	0.00406372	2.50254	0.000511227		-2.27968	-1.56161	-1.80921	-2.50254	2.27968	0.718071	0.470469	-0.222858	1.56161	-0.718071	-0.247602	-0.940929	1.80921	-0.470469	0.247602	-0.693328	2.50254	0.222858	0.940929	0.693328	2.50254	91839
Athe_0024	hypothetical protein				8.30004	1.15605	10.3578	0.589673	9.2593	0.267736	10.505	0.140546	10.9617	0.101144	0	1	2.05772	0.00807824	0.959253	0.178503	2.205	0.00353407	2.6617	0.00120533		-2.05772	-0.959253	-2.205	-2.6617	2.05772	1.09847	-0.147279	-0.603977	0.959253	-1.09847	-1.24575	-1.70245	2.205	0.147279	1.24575	-0.456697	2.6617	0.603977	1.70245	0.456697	2.6617	5110.13
Athe_0025	prevent-host-death family protein				7.74495	0.991046	9.3223	0.418498	8.61548	0.059973	10.0669	0.21689	10.2021	0.247651	0	1	1.57735	0.0151162	0.870528	0.160319	2.32194	0.00125963	2.45717	0.000750604		-1.57735	-0.870528	-2.32194	-2.45717	1.57735	0.706821	-0.744588	-0.879825	0.870528	-0.706821	-1.45141	-1.58665	2.32194	0.744588	1.45141	-0.135237	2.45717	0.879825	1.58665	0.135237	2.45717	2500.66
Athe_0026	PilT protein domain-containing protein				7.84374	0.92751	9.4278	0.518021	8.51302	0.185394	9.81879	0.165666	10.2455	0.23662	0	1	1.58405	0.01433	0.669277	0.277124	1.97504	0.00287904	2.40177	0.000827914		-1.58405	-0.669277	-1.97504	-2.40177	1.58405	0.914778	-0.39099	-0.817713	0.669277	-0.914778	-1.30577	-1.73249	1.97504	0.39099	1.30577	-0.426723	2.40177	0.817713	1.73249	0.426723	2.40177	5402.85
Athe_0027	[pseudogene]				3.8081	1.04904	5.29448	0.455446	4.30875	0.626699	5.99553	0.992807	6.3598	0.579966	0	1	1.48638	0.0880809	0.50065	0.59907	2.18743	0.0139553	2.5517	0.00636554		-1.48638	-0.50065	-2.18743	-2.5517	1.48638	0.98573	-0.701045	-1.06531	0.50065	-0.98573	-1.68678	-2.05105	2.18743	0.701045	1.68678	-0.36427	2.5517	1.06531	2.05105	0.36427	2.5517	492.205
Athe_0028	hypothetical protein				6.41646	0.144013	6.99581	0.231651	6.34232	0.60447	7.11221	0.27321	7.20616	0.117138	0.0741406	0.890786	0.653494	0.26519	0	1	0.769891	0.0921743	0.863838	0.0639785		-0.579353	0.0741406	-0.695751	-0.789698	0.579353	0.653494	-0.116397	-0.210345	-0.0741406	-0.653494	-0.769891	-0.863838	0.695751	0.116397	0.769891	-0.0939472	0.789698	0.210345	0.863838	0.0939472	0.863838	717.382
Athe_0029	ABC transporter ATP-binding protein				8.41412	0.306831	8.49365	0.352191	8.09926	0.318974	8.62354	0.155119	8.78553	0.115719	0.314855	0.441884	0.394386	0.485532	0	1	0.524275	0.19407	0.68627	0.0969218		-0.0795315	0.314855	-0.20942	-0.371415	0.0795315	0.394386	-0.129888	-0.291884	-0.314855	-0.394386	-0.524275	-0.68627	0.20942	0.129888	0.524275	-0.161995	0.371415	0.291884	0.68627	0.161995	0.68627	1843.22
Athe_0030	[pseudogene]				1.67291	0.620405	-0.986693	0.185257	-1.43315	0.152741	-0.244848	0.381175	-1.27517	0.560434	3.10606	4.26986e-05	0.446459	0.576675	0	1	1.1883	0.031531	0.157984	0.827176		2.6596	3.10606	1.91775	2.94807	-2.6596	0.446459	-0.741846	0.288475	-3.10606	-0.446459	-1.1883	-0.157984	-1.91775	0.741846	1.1883	1.03032	-2.94807	-0.288475	0.157984	-1.03032	3.10606	6.26793
Athe_0031	tryptophan synthase subunit beta				8.6832	0.209104	9.09448	0.124203	8.86997	0.510285	9.09567	0.189012	8.48038	0.616876	0.202816	0.690497	0.614098	0.259317	0.389589	0.470571	0.615288	0.403692	0	1		-0.411282	-0.186773	-0.412472	0.202816	0.411282	0.224508	-0.00119018	0.614098	0.186773	-0.224508	-0.225699	0.389589	0.412472	0.00119018	0.225699	0.615288	-0.202816	-0.614098	-0.389589	-0.615288	0.615288	888.101
Athe_0032	KWG repeat-containing protein				8.78099	0.0562786	8.56808	0.199616	8.60989	0.544752	7.63603	0.322565	7.64693	0.193708	1.14497	0.00950608	0.932054	0.0301252	0.973863	0.028851	0	1	0.0108984	0.99567		0.212912	0.171103	1.14497	1.13407	-0.212912	-0.0418089	0.932054	0.921156	-0.171103	0.0418089	0.973863	0.962965	-1.14497	-0.932054	-0.973863	-0.0108984	-1.13407	-0.921156	-0.962965	0.0108984	1.14497	683.412
Athe_0033	LemA family protein				8.00186	1.23783	8.65251	0.205197	8.55886	0.250851	8.11813	0.0660135	7.96381	0.121778	0.038046	0.963107	0.688697	0.364022	0.595047	0.414203	0.154323	0.926086	0	1		-0.650651	-0.557001	-0.116277	0.038046	0.650651	0.0936502	0.534374	0.688697	0.557001	-0.0936502	0.440724	0.595047	0.116277	-0.534374	-0.440724	0.154323	-0.038046	-0.688697	-0.595047	-0.154323	0.688697	756.902
Athe_0034	hypothetical protein				7.22088	0.921309	7.45061	0.531244	7.81647	0.0909627	6.99506	0.107272	6.73463	0.2392	0.486245	0.388579	0.715978	0.27638	1.08183	0.0835931	0.260425	0.840084	0	1		-0.229733	-0.595588	0.22582	0.486245	0.229733	-0.365855	0.455553	0.715978	0.595588	0.365855	0.821408	1.08183	-0.22582	-0.455553	-0.821408	0.260425	-0.486245	-0.715978	-1.08183	-0.260425	1.08183	470.399
Athe_0035	non-specific serine:threonine protein kinase				7.5735	0.0772895	8.12712	0.173133	8.1366	0.0386159	7.93696	0.087126	7.98385	0.0927682	0	1	0.553615	0.0540786	0.563095	0.062474	0.363459	0.167843	0.410344	0.120891		-0.553615	-0.563095	-0.363459	-0.410344	0.553615	-0.00948006	0.190155	0.143271	0.563095	0.00948006	0.199636	0.152751	0.363459	-0.190155	-0.199636	-0.0468844	0.410344	-0.143271	-0.152751	0.0468844	0.563095	577.217
Athe_0036	hypothetical protein				6.98191	0.251558	6.87077	0.232863	7.09498	0.425232	6.62546	0.182305	6.44503	0.149266	0.536881	0.135606	0.425743	0.323926	0.649955	0.109585	0.180436	0.830975	0	1		0.111138	-0.113074	0.356445	0.536881	-0.111138	-0.224212	0.245307	0.425743	0.113074	0.224212	0.469519	0.649955	-0.356445	-0.245307	-0.469519	0.180436	-0.536881	-0.425743	-0.649955	-0.180436	0.649955	756.377
Athe_0037	proton-coupled thiamine transporter YuaJ				6.29744	0.359355	6.71123	0.393025	6.70356	0.338573	7.1286	0.417749	6.98889	0.236961	0	1	0.413786	0.366689	0.406122	0.400572	0.831159	0.0599728	0.691446	0.108521		-0.413786	-0.406122	-0.831159	-0.691446	0.413786	0.00766417	-0.417372	-0.27766	0.406122	-0.00766417	-0.425036	-0.285324	0.831159	0.417372	0.425036	0.139713	0.691446	0.27766	0.285324	-0.139713	0.831159	132.582
Athe_0038	hypothetical protein				5.98416	0.296864	6.17325	0.30159	6.13438	0.49546	5.05644	0.173699	4.54668	0.224655	1.43748	0.00291829	1.62657	0.00216357	1.58769	0.00441	0.509752	0.439416	0	1		-0.189088	-0.150213	0.927726	1.43748	0.189088	0.0388751	1.11681	1.62657	0.150213	-0.0388751	1.07794	1.58769	-0.927726	-1.11681	-1.07794	0.509752	-1.43748	-1.62657	-1.58769	-0.509752	1.62657	68.2432
Athe_0039	ABC transporter				4.02496	0.94464	4.67168	0.52121	5.00278	0.763918	3.48007	0.536249	2.75657	0.640909	1.26839	0.0881671	1.91512	0.0381789	2.24622	0.0135469	0.7235	0.610076	0	1		-0.646726	-0.977826	0.544889	1.26839	0.646726	-0.3311	1.19162	1.91512	0.977826	0.3311	1.52272	2.24622	-0.544889	-1.19162	-1.52272	0.7235	-1.26839	-1.91512	-2.24622	-0.7235	2.24622	93.8715
Athe_0040	ABC transporter				4.66002	0.332565	4.77606	0.425889	4.75839	0.568776	3.80153	0.372889	3.32942	0.460027	1.3306	0.0153709	1.44664	0.0218527	1.42897	0.0188928	0.472105	0.622898	0	1		-0.116036	-0.0983663	0.858496	1.3306	0.116036	0.0176694	0.974532	1.44664	0.0983663	-0.0176694	0.956862	1.42897	-0.858496	-0.974532	-0.956862	0.472105	-1.3306	-1.44664	-1.42897	-0.472105	1.44664	105.212
Athe_0041	hypothetical protein				5.12933	0.198313	5.35018	0.030676	5.18603	0.499248	4.16681	0.309727	3.81656	0.0906476	1.31278	0.00320201	1.53362	0.00188608	1.36947	0.00551922	0.350256	0.622898	0	1		-0.220845	-0.0566958	0.962521	1.31278	0.220845	0.164149	1.18337	1.53362	0.0566958	-0.164149	1.01922	1.36947	-0.962521	-1.18337	-1.01922	0.350256	-1.31278	-1.53362	-1.36947	-0.350256	1.53362	190.616
Athe_0042	ATPase				4.35933	0.631551	4.39695	0.177082	4.29459	0.485897	3.10965	0.178539	3.06659	0.133021	1.29274	0.0102567	1.33036	0.0198095	1.22801	0.0227828	0.0430581	0.974787	0	1		-0.0376201	0.0647329	1.24968	1.29274	0.0376201	0.102353	1.2873	1.33036	-0.0647329	-0.102353	1.18495	1.22801	-1.24968	-1.2873	-1.18495	0.0430581	-1.29274	-1.33036	-1.22801	-0.0430581	1.33036	73.4942
Athe_0043	hypothetical protein				4.30557	0.242437	3.8332	0.362177	4.02105	0.10431	3.48903	0.234992	3.24688	0.339958	1.05869	0.0100853	0.586324	0.182275	0.774172	0.064933	0.242146	0.767037	0	1		0.47237	0.284522	0.816548	1.05869	-0.47237	-0.187848	0.344178	0.586324	-0.284522	0.187848	0.532026	0.774172	-0.816548	-0.344178	-0.532026	0.242146	-1.05869	-0.586324	-0.774172	-0.242146	1.05869	80.9927
Athe_0044	von Willebrand factor type A				4.11889	0.342844	4.2513	0.0419765	4.43968	0.130215	3.40704	0.0972831	3.44194	0.328243	0.711857	0.0395502	0.844262	0.0211482	1.03264	0.00772666	0	1	0.0348987	0.974787		-0.132405	-0.320783	0.711857	0.676959	0.132405	-0.188379	0.844262	0.809363	0.320783	0.188379	1.03264	0.997742	-0.711857	-0.844262	-1.03264	-0.0348987	-0.676959	-0.809363	-0.997742	0.0348987	1.03264	107.471
Athe_0045	von Willebrand factor type A				5.33196	0.149346	5.4962	0.217342	5.28952	0.0958156	5.39183	0.0824026	5.02963	0.323203	0.302336	0.341088	0.466569	0.213006	0.25989	0.486327	0.362199	0.495962	0	1		-0.164233	0.0424458	-0.0598625	0.302336	0.164233	0.206678	0.10437	0.466569	-0.0424458	-0.206678	-0.102308	0.25989	0.0598625	-0.10437	0.102308	0.362199	-0.302336	-0.466569	-0.25989	-0.362199	0.466569	206.029
Athe_0046	adenylosuccinate synthetase				8.02169	0.496042	7.71287	0.286746	8.30829	1.02335	8.5064	0.230323	8.85758	0.226757	0.308821	0.652189	0	1	0.595414	0.531281	0.793529	0.217751	1.1447	0.112694		0.308821	-0.286593	-0.484708	-0.835884	-0.308821	-0.595414	-0.793529	-1.1447	0.286593	0.595414	-0.198115	-0.549291	0.484708	0.793529	0.198115	-0.351176	0.835884	1.1447	0.549291	0.351176	1.1447	2246.54
Athe_0047	ABC transporter				3.90432	0.469507	4.04248	0.761038	4.04839	0.621052	3.99356	0.300168	3.3985	0.11231	0.505819	0.382278	0.643978	0.342085	0.649887	0.307607	0.595052	0.561354	0	1		-0.138158	-0.144067	-0.0892327	0.505819	0.138158	-0.00590899	0.0489255	0.643978	0.144067	0.00590899	0.0548345	0.649887	0.0892327	-0.0489255	-0.0548345	0.595052	-0.505819	-0.643978	-0.649887	-0.595052	0.649887	84.2794
Athe_0048	ABC transporter				4.3057	0.528775	4.0828	0.394849	4.07395	0.34024	4.00035	0.208018	3.47576	0.663868	0.829944	0.108393	0.607047	0.325436	0.598191	0.306403	0.524593	0.590761	0	1		0.222897	0.231753	0.305351	0.829944	-0.222897	0.0088562	0.0824541	0.607047	-0.231753	-0.0088562	0.0735979	0.598191	-0.305351	-0.0824541	-0.0735979	0.524593	-0.829944	-0.607047	-0.598191	-0.524593	0.829944	35.9812
Athe_0049	hypothetical protein				7.00116	0.331349	7.31104	0.327953	5.95767	0.260222	5.72283	0.146506	6.49271	0.240224	1.27832	0.00312161	1.58821	0.000727438	0.234842	0.59791	0	1	0.769875	0.113144		-0.30988	1.04348	1.27832	0.50845	0.30988	1.35336	1.58821	0.81833	-1.04348	-1.35336	0.234842	-0.535033	-1.27832	-1.58821	-0.234842	-0.769875	-0.50845	-0.81833	0.535033	0.769875	1.58821	64.5846
Athe_0050	Zn-dependent hydrolase				6.20782	0.505434	6.07887	0.239256	6.31833	0.359164	6.07832	0.132791	6.0479	0.193229	0.159925	0.725314	0.0309714	0.961502	0.270436	0.582134	0.0304226	0.983592	0	1		0.128954	-0.110511	0.129503	0.159925	-0.128954	-0.239465	0.000548893	0.0309714	0.110511	0.239465	0.240014	0.270436	-0.129503	-0.000548893	-0.240014	0.0304226	-0.159925	-0.0309714	-0.270436	-0.0304226	0.270436	52.836
Athe_0051	O-antigen polymerase				7.67421	0.503237	7.8114	0.213507	7.75309	0.444689	7.84927	0.175883	7.57807	0.198822	0.096148	0.849649	0.233334	0.682916	0.175025	0.763431	0.271202	0.770324	0	1		-0.137186	-0.0788769	-0.175054	0.096148	0.137186	0.0583092	-0.0378681	0.233334	0.0788769	-0.0583092	-0.0961773	0.175025	0.175054	0.0378681	0.0961773	0.271202	-0.096148	-0.233334	-0.175025	-0.271202	0.271202	238.403
Athe_0052	ABC transporter				5.48344	0.608421	5.74295	0.185577	5.57003	0.261693	5.99155	0.236213	5.60991	0.0423839	0	1	0.259503	0.567583	0.086591	0.875234	0.508112	0.210092	0.126464	0.794299		-0.259503	-0.086591	-0.508112	-0.126464	0.259503	0.172912	-0.248609	0.133039	0.086591	-0.172912	-0.421521	-0.0398734	0.508112	0.248609	0.421521	0.381647	0.126464	-0.133039	0.0398734	-0.381647	0.508112	70.1406
Athe_0053	ABC transporter				5.62272	0.678468	6.14482	0.115906	6.17455	0.274578	5.90616	0.0956047	5.89201	0.143832	0	1	0.522095	0.235212	0.551823	0.232213	0.28344	0.503743	0.269287	0.551418		-0.522095	-0.551823	-0.28344	-0.269287	0.522095	-0.0297282	0.238654	0.252808	0.551823	0.0297282	0.268383	0.282536	0.28344	-0.238654	-0.268383	0.0141532	0.269287	-0.252808	-0.282536	-0.0141532	0.551823	77.1274
Athe_0054	nucleotidyl transferase				4.51991	1.10516	4.55574	0.556539	5.17077	0.713672	4.87953	0.216585	4.62098	0.312246	0	1	0.0358245	0.971828	0.650861	0.410395	0.35962	0.628846	0.101064	0.913976		-0.0358245	-0.650861	-0.35962	-0.101064	0.0358245	-0.615036	-0.323796	-0.0652396	0.650861	0.615036	0.29124	0.549797	0.35962	0.323796	-0.29124	0.258556	0.101064	0.0652396	-0.549797	-0.258556	0.650861	40.3556
Athe_0055	dTDP-4-dehydrorhamnose 35-epimerase-like protein				4.02527	1.18261	4.07481	0.641681	4.8555	0.638534	4.18448	0.338047	3.80592	0.361591	0.219358	0.805601	0.268896	0.803691	1.04958	0.210522	0.378564	0.830975	0	1		-0.0495383	-0.830226	-0.159206	0.219358	0.0495383	-0.780688	-0.109668	0.268896	0.830226	0.780688	0.67102	1.04958	0.159206	0.109668	-0.67102	0.378564	-0.219358	-0.268896	-1.04958	-0.378564	1.04958	25.8303
Athe_0056	dTDP-glucose 4:C6-dehydratase				5.03164	1.24635	5.931	0.264822	6.36346	0.509896	5.75619	0.257204	5.41519	0.436017	0	1	0.899359	0.21979	1.33183	0.0910185	0.724547	0.299522	0.383547	0.613501		-0.899359	-1.33183	-0.724547	-0.383547	0.899359	-0.432467	0.174812	0.515812	1.33183	0.432467	0.607279	0.948279	0.724547	-0.174812	-0.607279	0.341	0.383547	-0.515812	-0.948279	-0.341	1.33183	71.5612
Athe_0057	FkbM family methyltransferase				7.57555	0.572408	8.04402	0.17309	8.10664	0.18968	7.92065	0.114452	7.55007	0.113067	0.0254861	0.958973	0.493949	0.27638	0.556574	0.19195	0.370579	0.610076	0	1		-0.468463	-0.531088	-0.345093	0.0254861	0.468463	-0.062625	0.12337	0.493949	0.531088	0.062625	0.185995	0.556574	0.345093	-0.12337	-0.185995	0.370579	-0.0254861	-0.493949	-0.556574	-0.370579	0.556574	236.386
Athe_0058	group 1 glycosyl transferase				6.8278	0.646316	7.55048	0.172911	7.37909	0.121039	7.26709	0.148372	6.95647	0.254645	0	1	0.722678	0.0985901	0.551287	0.225693	0.439287	0.28401	0.128663	0.792574		-0.722678	-0.551287	-0.439287	-0.128663	0.722678	0.171391	0.283391	0.594015	0.551287	-0.171391	0.112	0.422623	0.439287	-0.283391	-0.112	0.310624	0.128663	-0.594015	-0.422623	-0.310624	0.722678	150.814
Athe_0059	family 2 glycosyl transferase				5.64661	0.638671	6.55973	0.300429	6.11192	0.206111	6.40704	0.0828902	6.02651	0.28625	0	1	0.913123	0.0524124	0.465311	0.332433	0.760432	0.0804712	0.379901	0.389829		-0.913123	-0.465311	-0.760432	-0.379901	0.913123	0.447812	0.15269	0.533222	0.465311	-0.447812	-0.295121	0.08541	0.760432	-0.15269	0.295121	0.380531	0.379901	-0.533222	-0.08541	-0.380531	0.913123	258.198
Athe_0060	dTDP-4-dehydrorhamnose reductase				6.35296	0.427431	6.92029	0.134757	6.76664	0.283338	6.64093	0.0831345	6.42182	0.13847	0	1	0.567331	0.121336	0.41368	0.282435	0.28797	0.407866	0.0688612	0.87518		-0.567331	-0.41368	-0.28797	-0.0688612	0.567331	0.153651	0.279361	0.49847	0.41368	-0.153651	0.12571	0.344819	0.28797	-0.279361	-0.12571	0.219109	0.0688612	-0.49847	-0.344819	-0.219109	0.567331	343.713
Athe_0061	family 2 glycosyl transferase				5.26305	0.51786	5.9427	0.125333	5.41712	0.206204	5.6639	0.0961373	5.27413	0.364269	0	1	0.679655	0.101591	0.154076	0.751127	0.400855	0.304131	0.0110859	0.982042		-0.679655	-0.154076	-0.400855	-0.0110859	0.679655	0.525579	0.2788	0.668569	0.154076	-0.525579	-0.246779	0.14299	0.400855	-0.2788	0.246779	0.389769	0.0110859	-0.668569	-0.14299	-0.389769	0.679655	155.02
Athe_0062	UDP-phosphate glucose phosphotransferase				7.52766	0.611683	7.44437	0.20201	7.21366	0.418477	7.56398	0.291893	7.16416	0.0433585	0.363509	0.424965	0.280219	0.634383	0.0495057	0.94576	0.399825	0.643864	0	1		0.0832904	0.314003	-0.0363158	0.363509	-0.0832904	0.230713	-0.119606	0.280219	-0.314003	-0.230713	-0.350319	0.0495057	0.0363158	0.119606	0.350319	0.399825	-0.363509	-0.280219	-0.0495057	-0.399825	0.399825	647.889
Athe_0063	hypothetical protein				7.62537	0.428955	7.98178	0.3806	7.68093	0.191088	8.13687	0.230408	7.96999	0.184064	0	1	0.356412	0.390385	0.0555548	0.914397	0.511502	0.184064	0.344616	0.386048		-0.356412	-0.0555548	-0.511502	-0.344616	0.356412	0.300857	-0.15509	0.0117956	0.0555548	-0.300857	-0.455947	-0.289061	0.511502	0.15509	0.455947	0.166886	0.344616	-0.0117956	0.289061	-0.166886	0.511502	486.244
Athe_0064	Appr-1-p processing protein				6.05519	0.286716	5.70109	0.361695	5.9096	0.315592	5.91477	0.169524	6.37296	0.245994	0.354103	0.374614	0	1	0.208514	0.765037	0.213686	0.624556	0.671874	0.132544		0.354103	0.145589	0.140417	-0.317771	-0.354103	-0.208514	-0.213686	-0.671874	-0.145589	0.208514	-0.00517134	-0.46336	-0.140417	0.213686	0.00517134	-0.458188	0.317771	0.671874	0.46336	0.458188	0.671874	132.674
Athe_0065	hypothetical protein				4.84314	0.412004	4.90348	0.657023	4.71501	0.100223	4.41264	0.159417	5.19026	0.0691668	0.430498	0.318838	0.490841	0.297986	0.302367	0.564056	0	1	0.777623	0.20129		-0.0603431	0.12813	0.430498	-0.347125	0.0603431	0.188473	0.490841	-0.286782	-0.12813	-0.188473	0.302367	-0.475255	-0.430498	-0.490841	-0.302367	-0.777623	0.347125	0.286782	0.475255	0.777623	0.777623	64.7622
Athe_0066	hypothetical protein				5.67145	0.452397	4.54359	0.762575	3.77495	0.326791	2.58904	0.423204	2.12587	0.498804	3.54558	4.6367e-05	2.41772	0.00159214	1.64908	0.0170622	0.463177	0.699312	0	1		1.12786	1.8965	3.0824	3.54558	-1.12786	0.768642	1.95454	2.41772	-1.8965	-0.768642	1.1859	1.64908	-3.0824	-1.95454	-1.1859	0.463177	-3.54558	-2.41772	-1.64908	-0.463177	3.54558	97.0515
Athe_0067	hypothetical protein				3.92933	0.802576	3.82534	0.521451	3.28501	0.112609	2.76831	0.342819	1.85885	0.320429	2.07048	0.00197782	1.96649	0.00483126	1.42616	0.0265837	0.909461	0.242186	0	1		0.103991	0.644323	1.16102	2.07048	-0.103991	0.540332	1.05703	1.96649	-0.644323	-0.540332	0.516697	1.42616	-1.16102	-1.05703	-0.516697	0.909461	-2.07048	-1.96649	-1.42616	-0.909461	2.07048	63.378
Athe_0068	abortive infection protein				3.93346	0.23642	4.5718	0.105092	3.9067	0.59804	4.32018	0.152529	4.19738	0.145786	0.0267548	0.960175	0.665098	0.235527	0	1	0.413476	0.356343	0.290678	0.539872		-0.638343	0.0267548	-0.386721	-0.263923	0.638343	0.665098	0.251622	0.37442	-0.0267548	-0.665098	-0.413476	-0.290678	0.386721	-0.251622	0.413476	0.122798	0.263923	-0.37442	0.290678	-0.122798	0.665098	53.0851
Athe_0069	hypothetical protein				2.99043	0.400037	3.45118	0.219016	3.3944	0.382489	3.81426	0.252667	3.41386	0.171704	0	1	0.460749	0.257104	0.403971	0.348638	0.823832	0.0403718	0.423432	0.27723		-0.460749	-0.403971	-0.823832	-0.423432	0.460749	0.0567784	-0.363083	0.0373172	0.403971	-0.0567784	-0.419861	-0.0194612	0.823832	0.363083	0.419861	0.4004	0.423432	-0.0373172	0.0194612	-0.4004	0.823832	73.3622
Athe_0070	hypothetical protein				2.35931	0.824121	3.20035	0.219492	2.84212	0.342035	3.492	0.159496	2.9855	0.280576	0	1	0.841037	0.111103	0.482807	0.388698	1.1327	0.0316225	0.626196	0.21021		-0.841037	-0.482807	-1.1327	-0.626196	0.841037	0.35823	-0.291658	0.214841	0.482807	-0.35823	-0.649888	-0.143389	1.1327	0.291658	0.649888	0.5065	0.626196	-0.214841	0.143389	-0.5065	1.1327	28.1324
Athe_0071	[pseudogene]				4.55541	0.129758	4.66058	0.0846422	4.94463	0.221396	4.72851	0.235833	4.21168	0.521157	0.343733	0.368363	0.448904	0.315769	0.732951	0.0848425	0.516835	0.38812	0	1		-0.105171	-0.389218	-0.173102	0.343733	0.105171	-0.284047	-0.0679307	0.448904	0.389218	0.284047	0.216116	0.732951	0.173102	0.0679307	-0.216116	0.516835	-0.343733	-0.448904	-0.732951	-0.516835	0.732951	85.0656
Athe_0072	hypothetical protein				7.04739	0.702194	6.30455	0.29836	5.95109	0.148498	5.00118	0.361885	4.84138	0.154916	2.20601	0.000386746	1.46317	0.0121552	1.10971	0.0398928	0.159802	0.891578	0	1		0.742839	1.0963	2.04621	2.20601	-0.742839	0.35346	1.30337	1.46317	-1.0963	-0.35346	0.949909	1.10971	-2.04621	-1.30337	-0.949909	0.159802	-2.20601	-1.46317	-1.10971	-0.159802	2.20601	176.911
Athe_0073	hypothetical protein				5.90425	0.538473	6.2573	0.249144	6.22879	0.0945434	4.93581	0.139152	4.49883	0.315831	1.40542	0.00300594	1.75848	0.00115898	1.72996	0.00306287	0.436981	0.534873	0	1		-0.353054	-0.324535	0.968443	1.40542	0.353054	0.0285183	1.3215	1.75848	0.324535	-0.0285183	1.29298	1.72996	-0.968443	-1.3215	-1.29298	0.436981	-1.40542	-1.75848	-1.72996	-0.436981	1.75848	80.9236
Athe_0074	abortive infection protein				5.36844	0.491986	6.13238	0.158002	5.78489	0.277044	5.18891	0.14992	4.75884	0.090225	0.609601	0.0965037	1.37354	0.00413346	1.02605	0.0204634	0.430072	0.484711	0	1		-0.763939	-0.416451	0.17953	0.609601	0.763939	0.347488	0.943468	1.37354	0.416451	-0.347488	0.595981	1.02605	-0.17953	-0.943468	-0.595981	0.430072	-0.609601	-1.37354	-1.02605	-0.430072	1.37354	62.8651
Athe_0075	[pseudogene]				6.11194	0.6391	6.11577	0.112108	6.3435	0.120154	5.72282	0.312563	5.73301	0.315436	0.389126	0.365926	0.392956	0.417406	0.620679	0.196318	0	1	0.0101886	0.995798		-0.00383052	-0.231554	0.389126	0.378937	0.00383052	-0.227723	0.392956	0.382767	0.231554	0.227723	0.620679	0.610491	-0.389126	-0.392956	-0.620679	-0.0101886	-0.378937	-0.382767	-0.610491	0.0101886	0.620679	101.803
Athe_0076	transposase				9.50623	0.352617	8.65791	0.186016	8.60082	0.154665	6.65265	0.42819	7.2065	0.332082	2.85358	2.88769e-05	2.00526	0.000196657	1.94817	0.000254726	0	1	0.553851	0.372673		0.848317	0.905408	2.85358	2.29973	-0.848317	0.0570911	2.00526	1.45141	-0.905408	-0.0570911	1.94817	1.39432	-2.85358	-2.00526	-1.94817	-0.553851	-2.29973	-1.45141	-1.39432	0.553851	2.85358	1615.31
Athe_0077	S-layer protein				10.1642	0.634317	9.45697	0.101916	9.75189	0.270742	10.4949	0.23075	10.4302	0.319019	0.707272	0.121328	0	1	0.294919	0.702595	1.0379	0.0284147	0.973188	0.0680326		0.707272	0.412353	-0.330626	-0.265916	-0.707272	-0.294919	-1.0379	-0.973188	-0.412353	0.294919	-0.74298	-0.67827	0.330626	1.0379	0.74298	0.0647096	0.265916	0.973188	0.67827	-0.0647096	1.0379	3245.24
Athe_0078	CTP synthetase				7.13615	0.417496	7.28482	0.403409	6.99848	0.432721	7.66838	0.0889327	7.9373	0.222934	0.137667	0.798997	0.286337	0.702595	0	1	0.669898	0.158393	0.938823	0.0542226		-0.14867	0.137667	-0.532231	-0.801156	0.14867	0.286337	-0.383561	-0.652486	-0.137667	-0.286337	-0.669898	-0.938823	0.532231	0.383561	0.669898	-0.268925	0.801156	0.652486	0.938823	0.268925	0.938823	588.915
Athe_0079	hypothetical protein				6.46376	0.378713	5.67362	0.835674	5.40606	0.400117	6.22164	0.50236	5.69115	0.195981	1.05769	0.096313	0.267561	0.808197	0	1	0.815573	0.194418	0.285087	0.706129		0.790134	1.05769	0.242122	0.772607	-0.790134	0.267561	-0.548012	-0.0175264	-1.05769	-0.267561	-0.815573	-0.285087	-0.242122	0.548012	0.815573	0.530486	-0.772607	0.0175264	0.285087	-0.530486	1.05769	193.631
Athe_0080	winged helix family two component transcriptional regulator				5.41969	0.636305	5.43661	0.274444	5.35965	0.240265	4.75467	0.0871144	4.91646	0.212423	0.665024	0.116812	0.681946	0.127517	0.604987	0.19696	0	1	0.161796	0.877086		-0.0169216	0.060037	0.665024	0.503228	0.0169216	0.0769586	0.681946	0.520149	-0.060037	-0.0769586	0.604987	0.443191	-0.665024	-0.681946	-0.604987	-0.161796	-0.503228	-0.520149	-0.443191	0.161796	0.681946	41.6839
Athe_0081	PAS:PAC sensor signal transduction histidine kinase				6.36646	0.194522	6.47151	0.294504	6.33055	0.384058	5.51438	0.0628624	5.82296	0.184735	0.852081	0.0221383	0.957126	0.01453	0.816172	0.037175	0	1	0.308576	0.655674		-0.105046	0.0359085	0.852081	0.543505	0.105046	0.140954	0.957126	0.64855	-0.0359085	-0.140954	0.816172	0.507596	-0.852081	-0.957126	-0.816172	-0.308576	-0.543505	-0.64855	-0.507596	0.308576	0.957126	55.8311
Athe_0082	hypothetical protein				10.3025	0.630952	8.97099	0.514077	8.96957	0.198405	9.74175	0.126709	9.33117	0.520059	1.33297	0.025252	0.00142425	0.999966	0	1	0.772184	0.17594	0.3616	0.560608		1.33155	1.33297	0.560788	0.971373	-1.33155	0.00142425	-0.77076	-0.360175	-1.33297	-0.00142425	-0.772184	-0.3616	-0.560788	0.77076	0.772184	0.410585	-0.971373	0.360175	0.3616	-0.410585	1.33297	841.084
Athe_0083	hypothetical protein				8.56808	0.259858	7.92401	0.22396	7.55535	0.177866	8.23719	0.120571	7.986	0.576703	1.01273	0.0294714	0.368658	0.569534	0	1	0.681837	0.133688	0.430647	0.348353		0.644071	1.01273	0.330892	0.582082	-0.644071	0.368658	-0.313179	-0.0619891	-1.01273	-0.368658	-0.681837	-0.430647	-0.330892	0.313179	0.681837	0.25119	-0.582082	0.0619891	0.430647	-0.25119	1.01273	321.414
Athe_0084	hypothetical protein				7.50292	0.39755	6.93404	0.206887	6.4789	0.0827184	6.45012	0.132868	6.31899	0.461777	1.18393	0.00694465	0.615053	0.182275	0.159911	0.765778	0.131131	0.895588	0	1		0.568879	1.02402	1.0528	1.18393	-0.568879	0.455142	0.483922	0.615053	-1.02402	-0.455142	0.0287802	0.159911	-1.0528	-0.483922	-0.0287802	0.131131	-1.18393	-0.615053	-0.159911	-0.131131	1.18393	182.542
Athe_0085	Predicted oligosaccharide ABC transporter, permease protein 1	n/a			0.85814	0.402935	0.267335	0.100488	1.51516	1.35111	1.40188	0.0761571	1.72086	0.7338	0.590805	0.471981	0	1	1.24782	0.253609	1.13455	0.15678	1.45353	0.110789		0.590805	-0.657016	-0.543742	-0.862723	-0.590805	-1.24782	-1.13455	-1.45353	0.657016	1.24782	0.113274	-0.205707	0.543742	1.13455	-0.113274	-0.318981	0.862723	1.45353	0.205707	0.318981	1.45353	4.70335
Athe_0086	Predicted oligosaccharide ABC transporter, permease protein 2	n/a			1.59342	0.117482	0.77966	0.740644	1.94559	0.575771	1.94528	0.354808	1.42701	0.932222	0.81376	0.240572	0	1	1.16593	0.220113	1.16562	0.0974589	0.647348	0.433434		0.81376	-0.352173	-0.351861	0.166412	-0.81376	-1.16593	-1.16562	-0.647348	0.352173	1.16593	0.000311921	0.518585	0.351861	1.16562	-0.000311921	0.518273	-0.166412	0.647348	-0.518585	-0.518273	1.16593	5.32724
Athe_0087	Predicted oligosaccharide ABC transporter, substrate-binding protein	n/a			1.59861	0.31229	0.867397	0.464829	1.74578	0.701696	1.69166	0.452301	0.827228	1.08522	0.771382	0.279217	0.0401686	0.970342	0.918554	0.252136	0.864431	0.454845	0	1		0.731213	-0.147172	-0.0930495	0.771382	-0.731213	-0.878386	-0.824263	0.0401686	0.147172	0.878386	0.0541229	0.918554	0.0930495	0.824263	-0.0541229	0.864431	-0.771382	-0.0401686	-0.918554	-0.864431	0.918554	12.2983
Athe_0088	hypothetical protein		XynR(weak)	XN, Avi	2.07299	0.814069	-0.432215	1.48046	0.0231807	0.347413	5.01125	0.134594	-1.58625	1.27934	3.65924	0.0025446	1.15403	0.333082	1.60943	0.14981	6.5975	2.80193e-05	0	1		2.50521	2.04981	-2.93826	3.65924	-2.50521	-0.455396	-5.44347	1.15403	-2.04981	0.455396	-4.98807	1.60943	2.93826	5.44347	4.98807	6.5975	-3.65924	-1.15403	-1.60943	-6.5975	6.5975	113.462
Athe_0089	Endo-1,4-beta-xylanase (EC 3.2.1.8), secreted (fusion Athe_0088-89)	XynA2	XynR(weak)	XN, Avi	5.92652	0.201167	1.72298	0.314001	3.54374	0.225319	7.08729	0.0691643	2.00982	0.864789	4.20354	3.93455e-06	0	1	1.82076	0.0103707	5.36431	7.69383e-08	0.286841	0.67182		4.20354	2.38278	-1.16077	3.9167	-4.20354	-1.82076	-5.36431	-0.286841	-2.38278	1.82076	-3.54355	1.53392	1.16077	5.36431	3.54355	5.07747	-3.9167	0.286841	-1.53392	-5.07747	5.36431	447.902
Athe_0090	hypothetical protein				1.86307	1.03964	0.82677	0.701201	0.780235	0.70447	1.95622	0.232164	1.42816	0.400244	1.08283	0.172807	0.046535	0.977503	0	1	1.17598	0.149757	0.647927	0.444473		1.0363	1.08283	-0.0931486	0.434906	-1.0363	0.046535	-1.12945	-0.601392	-1.08283	-0.046535	-1.17598	-0.647927	0.0931486	1.12945	1.17598	0.528054	-0.434906	0.601392	0.647927	-0.528054	1.17598	32.4536
Athe_0091	hypothetical protein				2.72533	0.660246	2.08141	0.170769	2.01049	0.240915	3.29971	0.194107	2.607	0.173028	0.714839	0.125963	0.0709197	0.943158	0	1	1.28922	0.00871136	0.596506	0.210457		0.64392	0.714839	-0.57438	0.118333	-0.64392	0.0709197	-1.2183	-0.525586	-0.714839	-0.0709197	-1.28922	-0.596506	0.57438	1.2183	1.28922	0.692713	-0.118333	0.525586	0.596506	-0.692713	1.28922	27.1222
Athe_0092	hypothetical protein				4.13417	0.506095	4.06722	0.295838	4.41228	0.800952	4.29939	0.747677	4.37765	0.582614	0.0669473	0.943663	0	1	0.345062	0.780056	0.232176	0.786901	0.310436	0.745091		0.0669473	-0.278115	-0.165229	-0.243489	-0.0669473	-0.345062	-0.232176	-0.310436	0.278115	0.345062	0.112885	0.0346257	0.165229	0.232176	-0.112885	-0.0782597	0.243489	0.310436	-0.0346257	0.0782597	0.345062	71.4767
Athe_0093	hypothetical protein				7.23047	0.33024	7.41598	0.840781	7.27153	0.155252	7.33361	0.201279	7.42814	0.283836	0	1	0.185511	0.755495	0.0410587	0.951069	0.103134	0.855775	0.197668	0.73115		-0.185511	-0.0410587	-0.103134	-0.197668	0.185511	0.144453	0.0823771	-0.0121566	0.0410587	-0.144453	-0.0620758	-0.156609	0.103134	-0.0823771	0.0620758	-0.0945336	0.197668	0.0121566	0.156609	0.0945336	0.197668	723.977
Athe_0094	XRE family transcriptional regulator				5.08418	0.444336	4.93885	0.434732	4.95444	0.371081	4.60356	0.203942	4.46486	0.279634	0.619315	0.152672	0.473989	0.36771	0.489583	0.320909	0.138702	0.899564	0	1		0.145325	0.129731	0.480613	0.619315	-0.145325	-0.015594	0.335287	0.473989	-0.129731	0.015594	0.350881	0.489583	-0.480613	-0.335287	-0.350881	0.138702	-0.619315	-0.473989	-0.489583	-0.138702	0.619315	105.357
Athe_0095	hypothetical protein				6.73695	0.341206	6.33097	0.0654425	6.41214	0.273793	6.39394	0.203509	6.10883	0.0885279	0.628117	0.0612922	0.222136	0.612935	0.303306	0.431719	0.285114	0.665411	0	1		0.405981	0.324811	0.343004	0.628117	-0.405981	-0.0811695	-0.0629774	0.222136	-0.324811	0.0811695	0.0181921	0.303306	-0.343004	0.0629774	-0.0181921	0.285114	-0.628117	-0.222136	-0.303306	-0.285114	0.628117	204.78
Athe_0096	N-acetylglucosamine-6-phosphate deacetylase (EC 3.5.1.25)	NagA			6.47681	0.0724722	6.45552	0.227441	6.14017	0.020943	5.71727	0.0790281	5.68874	0.149522	0.788071	0.0106673	0.766789	0.0271667	0.451434	0.147275	0.0285375	0.974787	0	1		0.0212817	0.336637	0.759533	0.788071	-0.0212817	0.315355	0.738251	0.766789	-0.336637	-0.315355	0.422896	0.451434	-0.759533	-0.738251	-0.422896	0.0285375	-0.788071	-0.766789	-0.451434	-0.0285375	0.788071	200.184
Athe_0097	putative glycosyl hydrolase, family30	GH30			6.5641	0.306531	6.51465	0.143546	6.39746	0.148347	6.20745	0.104639	6.11766	0.280774	0.446435	0.165381	0.396985	0.308699	0.279791	0.468026	0.0897821	0.913818	0	1		0.0494497	0.166644	0.356653	0.446435	-0.0494497	0.117194	0.307203	0.396985	-0.166644	-0.117194	0.190009	0.279791	-0.356653	-0.307203	-0.190009	0.0897821	-0.446435	-0.396985	-0.279791	-0.0897821	0.446435	148.828
Athe_0098	[pseudogene]				1.02608	0.602691	1.37648	0.272105	0.70805	0.399057	0.609619	0.0546358	0.55357	1.15199	0.472511	0.503141	0.822914	0.306951	0.15448	0.879793	0.0560482	0.979926	0	1		-0.350403	0.318031	0.416462	0.472511	0.350403	0.668434	0.766865	0.822914	-0.318031	-0.668434	0.0984315	0.15448	-0.416462	-0.766865	-0.0984315	0.0560482	-0.472511	-0.822914	-0.15448	-0.0560482	0.822914	3.92367
Athe_0099	d-4,5-unsaturated β-glucuronyl hydrolase (EC 3.2.1.180) [pseudogene]	Ugl		Avi(weak)	5.05834	0.577967	3.75309	0.330302	3.17037	0.657749	3.70431	0.169499	3.52613	0.360566	1.88797	0.00410112	0.58272	0.473021	0	1	0.533943	0.369053	0.355764	0.576277		1.30525	1.88797	1.35403	1.53221	-1.30525	0.58272	0.0487772	0.226956	-1.88797	-0.58272	-0.533943	-0.355764	-1.35403	-0.0487772	0.533943	0.178179	-1.53221	-0.226956	0.355764	-0.178179	1.88797	71.7325
Athe_0100	hypothetical protein				4.12346	0.487277	3.68137	0.616841	3.9269	0.44894	3.11971	0.142528	3.22055	0.342475	1.00374	0.0523986	0.561657	0.302511	0.807183	0.155185	0	1	0.100838	0.936908		0.442085	0.196559	1.00374	0.902904	-0.442085	-0.245526	0.561657	0.460819	-0.196559	0.245526	0.807183	0.706345	-1.00374	-0.561657	-0.807183	-0.100838	-0.902904	-0.460819	-0.706345	0.100838	1.00374	37.8742
Athe_0101	Galactose/xylose/glucose ABC transport system, substrate-binding component	GxgA2	GxgRS		5.47519	0.179451	5.43804	0.374189	6.05343	0.471961	5.38632	0.236204	5.30093	0.406208	0.17426	0.719521	0.137112	0.83174	0.752499	0.117465	0.0853907	0.936908	0	1		0.0371475	-0.578239	0.088869	0.17426	-0.0371475	-0.615386	0.0517215	0.137112	0.578239	0.615386	0.667108	0.752499	-0.088869	-0.0517215	-0.667108	0.0853907	-0.17426	-0.137112	-0.752499	-0.0853907	0.752499	285.451
Athe_0102	Two-component system for glucose/xylose/galactose utilization, response regulator, AraC family	GxgR	GxgRS		6.29384	0.224306	6.22566	0.152419	6.98496	0.40251	6.5969	0.246925	6.5794	0.339865	0.0681828	0.88781	0	1	0.7593	0.157048	0.371244	0.371085	0.353745	0.456453		0.0681828	-0.691117	-0.303062	-0.285562	-0.0681828	-0.7593	-0.371244	-0.353745	0.691117	0.7593	0.388056	0.405555	0.303062	0.371244	-0.388056	0.0174991	0.285562	0.353745	-0.405555	-0.0174991	0.7593	205.174
Athe_0103	Two-component system for glucose/xylose/galactose utilization, sensor histidine kinase	GxgS	GxgRS		6.483	0.420351	6.17608	0.21678	7.08282	0.437295	6.75392	0.34482	6.81107	0.276637	0.306919	0.511865	0	1	0.906744	0.135359	0.577842	0.207399	0.634988	0.213469		0.306919	-0.599824	-0.270922	-0.328069	-0.306919	-0.906744	-0.577842	-0.634988	0.599824	0.906744	0.328902	0.271755	0.270922	0.577842	-0.328902	-0.0571466	0.328069	0.634988	-0.271755	0.0571466	0.906744	142.771
Athe_0104	Predicted SBP component of ABC transporter	GxgX	GxgRS		6.49365	0.495874	5.85749	0.267467	6.68825	0.569928	6.73213	0.284407	6.72039	0.29962	0.636163	0.197564	0	1	0.830757	0.220113	0.874641	0.0808827	0.862903	0.124672		0.636163	-0.194594	-0.238478	-0.226739	-0.636163	-0.830757	-0.874641	-0.862903	0.194594	0.830757	-0.0438838	-0.0321454	0.238478	0.874641	0.0438838	0.0117384	0.226739	0.862903	0.0321454	-0.0117384	0.874641	126.631
Athe_0105	Galactose/xylose/glucose ABC transport system, substrate-binding component	GxgC	GxgRS	Glc, XN, Xyl(weak)	10.9428	0.317348	9.93705	0.0655496	13.6585	1.56544	12.7059	0.453489	11.8046	0.674487	1.00575	0.255152	0	1	3.72141	0.00189851	2.76882	0.00503517	1.86751	0.0713951		1.00575	-2.71566	-1.76307	-0.861759	-1.00575	-3.72141	-2.76882	-1.86751	2.71566	3.72141	0.952596	1.8539	1.76307	2.76882	-0.952596	0.901306	0.861759	1.86751	-1.8539	-0.901306	3.72141	15389.2
Athe_0106	Galactose/xylose/glucose ABC transport system, ATP-binding component	GxgA	GxgRS	Glc, XN, Xyl(weak)	8.04683	0.29119	7.85935	0.184955	11.3835	1.25081	10.5639	0.346713	9.76518	0.737865	0.187477	0.831607	0	1	3.52418	0.00103175	2.70452	0.00258443	1.90583	0.0367614		0.187477	-3.3367	-2.51704	-1.71835	-0.187477	-3.52418	-2.70452	-1.90583	3.3367	3.52418	0.819664	1.61835	2.51704	2.70452	-0.819664	0.798687	1.71835	1.90583	-1.61835	-0.798687	3.52418	2908.03
Athe_0107	Galactose/xylose/glucose ABC transport system, permease component	GxgB	GxgRS	Glc, XN, Xyl(weak)	8.27435	0.325626	8.25906	0.125511	11.4816	1.13842	10.6181	0.439102	9.9611	0.724295	0.0152879	0.987858	0	1	3.22257	0.0015326	2.35908	0.00445687	1.70204	0.0494871		0.0152879	-3.20729	-2.34379	-1.68675	-0.0152879	-3.22257	-2.35908	-1.70204	3.20729	3.22257	0.863496	1.52053	2.34379	2.35908	-0.863496	0.657036	1.68675	1.70204	-1.52053	-0.657036	3.22257	3261.75
Athe_0108	hypothetical protein				3.68541	0.704678	4.03872	0.393765	4.40736	0.559074	3.4181	0.524022	4.12129	0.416518	0.267315	0.669375	0.620626	0.332248	0.989261	0.137398	0	1	0.703196	0.466317		-0.353311	-0.721945	0.267315	-0.435881	0.353311	-0.368635	0.620626	-0.0825702	0.721945	0.368635	0.989261	0.286065	-0.267315	-0.620626	-0.989261	-0.703196	0.435881	0.0825702	-0.286065	0.703196	0.989261	22.1085
Athe_0109	hypothetical protein				4.95699	0.581498	5.46649	0.621381	5.55841	0.531396	4.88486	0.261517	5.20865	0.354798	0.0721346	0.908918	0.581631	0.331579	0.673556	0.273571	0	1	0.323797	0.801678		-0.509496	-0.601421	0.0721346	-0.251662	0.509496	-0.0919253	0.581631	0.257834	0.601421	0.0919253	0.673556	0.349759	-0.0721346	-0.581631	-0.673556	-0.323797	0.251662	-0.257834	-0.349759	0.323797	0.673556	70.9897
Athe_0110	hypothetical protein				3.87414	0.442789	4.64791	0.711837	4.29755	0.565458	3.58527	0.256821	3.92031	0.426457	0.288877	0.623805	1.06265	0.0749442	0.712282	0.256898	0	1	0.335042	0.801278		-0.773772	-0.423405	0.288877	-0.046165	0.773772	0.350367	1.06265	0.727607	0.423405	-0.350367	0.712282	0.37724	-0.288877	-1.06265	-0.712282	-0.335042	0.046165	-0.727607	-0.37724	0.335042	1.06265	54.2385
Athe_0111	ABC transporter				3.36396	0.523521	4.00802	1.03244	3.92233	0.204942	3.42119	0.2976	3.8884	0.585902	0	1	0.644063	0.350657	0.558373	0.446736	0.0572344	0.941855	0.524442	0.434901		-0.644063	-0.558373	-0.0572344	-0.524442	0.644063	0.0856905	0.586829	0.119622	0.558373	-0.0856905	0.501138	0.0339311	0.0572344	-0.586829	-0.501138	-0.467207	0.524442	-0.119622	-0.0339311	0.467207	0.644063	23.0163
Athe_0112	Na:B efflux pump permease-like protein				4.61277	0.512766	5.32812	0.736992	5.19185	0.473172	4.38149	0.427099	5.09747	0.381355	0.231282	0.712478	0.946626	0.122199	0.810359	0.204884	0	1	0.715973	0.448584		-0.715344	-0.579077	0.231282	-0.484691	0.715344	0.136267	0.946626	0.230653	0.579077	-0.136267	0.810359	0.094386	-0.231282	-0.946626	-0.810359	-0.715973	0.484691	-0.230653	-0.094386	0.715973	0.946626	54.5834
Athe_0113	ABC transporter				4.79131	0.211879	5.70895	0.618421	5.52073	0.318757	4.64083	0.0829361	4.94659	0.259192	0.150479	0.748742	1.06812	0.0221058	0.879902	0.0646108	0	1	0.305764	0.740603		-0.917643	-0.729423	0.150479	-0.155285	0.917643	0.18822	1.06812	0.762358	0.729423	-0.18822	0.879902	0.574138	-0.150479	-1.06812	-0.879902	-0.305764	0.155285	-0.762358	-0.574138	0.305764	1.06812	64.3829
Athe_0114	hypothetical protein				4.55865	0.346925	5.4003	0.804461	5.4515	0.177148	4.12619	0.110917	4.44769	0.0869484	0.432461	0.359212	1.27412	0.0157639	1.32532	0.0141447	0	1	0.3215	0.760624		-0.841656	-0.892857	0.432461	0.110961	0.841656	-0.051201	1.27412	0.952617	0.892857	0.051201	1.32532	1.00382	-0.432461	-1.27412	-1.32532	-0.3215	-0.110961	-0.952617	-1.00382	0.3215	1.32532	56.9807
Athe_0115	hypothetical protein				3.32744	0.956642	4.0747	0.382738	3.25637	0.327233	3.15313	0.189599	3.90351	0.624929	0.17431	0.799419	0.921578	0.158255	0.103248	0.919365	0	1	0.750385	0.460657		-0.747267	0.0710626	0.17431	-0.576075	0.747267	0.81833	0.921578	0.171192	-0.0710626	-0.81833	0.103248	-0.647138	-0.17431	-0.921578	-0.103248	-0.750385	0.576075	-0.171192	0.647138	0.750385	0.921578	46.619
Athe_0116	hypothetical protein				2.73315	1.0183	3.28227	0.475244	2.44053	0.791952	2.81828	0.259571	2.95614	0.945267	0.292618	0.769588	0.841742	0.504856	0	1	0.377748	0.726192	0.515614	0.601403		-0.549123	0.292618	-0.0851297	-0.222996	0.549123	0.841742	0.463994	0.326128	-0.292618	-0.841742	-0.377748	-0.515614	0.0851297	-0.463994	0.377748	-0.137866	0.222996	-0.326128	0.515614	0.137866	0.841742	28.3844
Athe_0117	ABC transporter				4.75177	1.6912	5.20968	0.25594	4.11473	0.711781	4.15802	0.149616	4.72046	0.82876	0.637039	0.555529	1.09494	0.461022	0	1	0.0432807	0.977887	0.605721	0.606581		-0.457901	0.637039	0.593759	0.0313185	0.457901	1.09494	1.05166	0.48922	-0.637039	-1.09494	-0.0432807	-0.605721	-0.593759	-1.05166	0.0432807	-0.56244	-0.0313185	-0.48922	0.605721	0.56244	1.09494	180.213
Athe_0118	GntR family transcriptional regulator				5.13507	1.83223	5.2322	0.244839	4.29077	0.310699	4.02478	0.256322	4.668	0.701114	1.11029	0.233879	1.20742	0.233565	0.265984	0.849844	0	1	0.643213	0.755443		-0.0971236	0.844308	1.11029	0.467079	0.0971236	0.941432	1.20742	0.564203	-0.844308	-0.941432	0.265984	-0.377229	-1.11029	-1.20742	-0.265984	-0.643213	-0.467079	-0.564203	0.377229	0.643213	1.20742	190.638
Athe_0119	hypothetical protein				3.65485	0.32231	2.45267	0.700437	2.6649	0.781659	3.03155	0.421353	2.77477	0.0694241	1.20218	0.0564054	0	1	0.21223	0.848298	0.578882	0.36452	0.3221	0.686502		1.20218	0.98995	0.623297	0.88008	-1.20218	-0.21223	-0.578882	-0.3221	-0.98995	0.21223	-0.366652	-0.10987	-0.623297	0.578882	0.366652	0.256783	-0.88008	0.3221	0.10987	-0.256783	1.20218	9.1946
Athe_0120	CRISPR-associated Cas family protein				5.90488	0.705145	4.69596	0.693175	4.43992	1.3757	4.31178	0.414715	3.69649	0.737563	2.20839	0.0212839	0.999461	0.346297	0.743424	0.480151	0.615283	0.749153	0	1		1.20893	1.46496	1.59311	2.20839	-1.20893	0.256037	0.384177	0.999461	-1.46496	-0.256037	0.128141	0.743424	-1.59311	-0.384177	-0.128141	0.615283	-2.20839	-0.999461	-0.743424	-0.615283	2.20839	68.4466
Athe_0121	CRISPR-associated protein Cas6				6.27068	0.14374	5.53989	0.535869	5.57464	0.873238	4.47324	0.0302966	4.25422	0.797827	2.01646	0.00567884	1.28568	0.0971815	1.32042	0.068756	0.219025	0.892248	0	1		0.730781	0.69604	1.79743	2.01646	-0.730781	-0.0347412	1.06665	1.28568	-0.69604	0.0347412	1.10139	1.32042	-1.79743	-1.06665	-1.10139	0.219025	-2.01646	-1.28568	-1.32042	-0.219025	2.01646	85.6604
Athe_0122	CRISPR-associated CXXC_CXXC protein Cst1				7.82459	0.099945	6.9033	0.762877	7.17161	0.605361	6.34625	0.153096	5.64743	0.675688	2.17716	0.00250395	1.25587	0.0837144	1.52418	0.0297529	0.698825	0.4753	0	1		0.921289	0.652975	1.47833	2.17716	-0.921289	-0.268314	0.557041	1.25587	-0.652975	0.268314	0.825355	1.52418	-1.47833	-0.557041	-0.825355	0.698825	-2.17716	-1.25587	-1.52418	-0.698825	2.17716	716.075
Athe_0123	DevR family CRISPR-associated autoregulator				7.52295	0.247114	6.81664	0.753185	6.91138	0.558638	5.88047	0.153173	5.61522	0.343371	1.90773	0.00274028	1.20142	0.0639831	1.29616	0.0366207	0.265251	0.830975	0	1		0.706312	0.611572	1.64248	1.90773	-0.706312	-0.0947402	0.936171	1.20142	-0.611572	0.0947402	1.03091	1.29616	-1.64248	-0.936171	-1.03091	0.265251	-1.90773	-1.20142	-1.29616	-0.265251	1.90773	214.537
Athe_0124	CRISPR-associated protein Cas5 family				8.30903	0.225029	7.34021	0.630244	7.37336	0.450871	6.75452	0.169045	6.42024	0.335582	1.88879	0.00136613	0.91997	0.104187	0.953119	0.0739875	0.334278	0.741274	0	1		0.968818	0.935669	1.55451	1.88879	-0.968818	-0.0331488	0.585691	0.91997	-0.935669	0.0331488	0.61884	0.953119	-1.55451	-0.585691	-0.61884	0.334278	-1.88879	-0.91997	-0.953119	-0.334278	1.88879	323.838
Athe_0125	CRISPR-associated helicase Cas3				8.87932	0.241865	8.00895	0.968655	7.89937	0.341109	7.40902	0.135431	7.01162	0.540151	1.8677	0.00567884	0.997328	0.156038	0.887754	0.177973	0.397397	0.760624	0	1		0.870372	0.979946	1.4703	1.8677	-0.870372	0.109574	0.599931	0.997328	-0.979946	-0.109574	0.490357	0.887754	-1.4703	-0.599931	-0.490357	0.397397	-1.8677	-0.997328	-0.887754	-0.397397	1.8677	1843.43
Athe_0126	CRISPR-associated protein Cas4				6.3667	0.243968	5.96483	0.95314	5.48498	0.201002	4.7841	0.0435346	4.85425	0.248446	1.58259	0.00750875	1.18073	0.0369007	0.70088	0.229542	0	1	0.0701496	0.964623		0.401867	0.881712	1.58259	1.51244	-0.401867	0.479846	1.18073	1.11058	-0.881712	-0.479846	0.70088	0.63073	-1.58259	-1.18073	-0.70088	-0.0701496	-1.51244	-1.11058	-0.63073	0.0701496	1.58259	266.118
Athe_0127	CRISPR-associated protein Cas1				6.94817	0.310117	6.28688	0.86465	6.0481	0.269595	5.16085	0.174471	5.41889	0.396823	1.78732	0.00384276	1.12603	0.0475787	0.887246	0.141183	0	1	0.258042	0.836882		0.661292	0.900077	1.78732	1.52928	-0.661292	0.238786	1.12603	0.86799	-0.900077	-0.238786	0.887246	0.629204	-1.78732	-1.12603	-0.887246	-0.258042	-1.52928	-0.86799	-0.629204	0.258042	1.78732	700.089
Athe_0128	CRISPR-associated protein Cas2				4.70515	0.439479	4.27571	0.792903	3.93883	0.336961	3.18142	0.0734208	3.65201	0.377941	1.52373	0.00954416	1.09429	0.0522089	0.75741	0.196157	0	1	0.470588	0.649054		0.42944	0.766316	1.52373	1.05314	-0.42944	0.336876	1.09429	0.623698	-0.766316	-0.336876	0.75741	0.286822	-1.52373	-1.09429	-0.75741	-0.470588	-1.05314	-0.623698	-0.286822	0.470588	1.52373	88.2652
Athe_0129	[pseudogene]				6.79576	0.369313	6.78104	0.423513	6.08265	0.399069	6.44771	0.155886	6.33046	0.473681	0.713118	0.154867	0.6984	0.289817	0	1	0.365067	0.497082	0.247813	0.673458		0.0147183	0.713118	0.348051	0.465304	-0.0147183	0.6984	0.333333	0.450586	-0.713118	-0.6984	-0.365067	-0.247813	-0.348051	-0.333333	0.365067	0.117253	-0.465304	-0.450586	0.247813	-0.117253	0.713118	105.598
Athe_0130	integrase catalytic subunit				6.06263	0.220679	6.41743	0.302437	6.50918	0.220812	5.80864	0.127545	5.97511	0.212045	0.25399	0.445089	0.608797	0.0830346	0.700541	0.0590527	0	1	0.166471	0.830975		-0.354806	-0.446551	0.25399	0.0875192	0.354806	-0.0917443	0.608797	0.442326	0.446551	0.0917443	0.700541	0.53407	-0.25399	-0.608797	-0.700541	-0.166471	-0.0875192	-0.442326	-0.53407	0.166471	0.700541	75.0666
Athe_0131	IstB domain-containing protein ATP-binding protein				5.93916	0.299373	5.26909	0.425699	6.00415	0.352192	4.9522	0.28419	4.75608	0.683751	1.18308	0.0274205	0.513014	0.401933	1.24807	0.0339265	0.196124	0.873249	0	1		0.670064	-0.0649874	0.986954	1.18308	-0.670064	-0.735051	0.31689	0.513014	0.0649874	0.735051	1.05194	1.24807	-0.986954	-0.31689	-1.05194	0.196124	-1.18308	-0.513014	-1.24807	-0.196124	1.24807	338.739
Athe_0132	[pseudogene]				1.81418	0.313149	0.712865	0.364561	0.990077	1.14628	1.69737	0.199173	1.21748	0.356047	1.10131	0.101591	0	1	0.277212	0.813883	0.984504	0.14413	0.504613	0.538147		1.10131	0.824101	0.11681	0.5967	-1.10131	-0.277212	-0.984504	-0.504613	-0.824101	0.277212	-0.707291	-0.227401	-0.11681	0.984504	0.707291	0.479891	-0.5967	0.504613	0.227401	-0.479891	1.10131	19.4359
Athe_0133	[pseudogene]				3.11111	0.606162	1.85784	0.0580777	1.09098	0.637475	0.95998	0.0899516	1.43794	0.817781	2.15113	0.00245607	0.897858	0.15408	0.130999	0.895241	0	1	0.477964	0.701616		1.25327	2.02013	2.15113	1.67317	-1.25327	0.766859	0.897858	0.419894	-2.02013	-0.766859	0.130999	-0.346965	-2.15113	-0.897858	-0.130999	-0.477964	-1.67317	-0.419894	0.346965	0.477964	2.15113	45.2763
Athe_0134	IstB domain-containing protein ATP-binding protein				1.65024	0.193221	0.56204	0.796202	0.977351	0.892144	-0.809454	2.19775	0.0259587	0.540399	2.4597	0.0437609	1.37149	0.279982	1.7868	0.17594	0	1	0.835412	0.741274		1.0882	0.672893	2.4597	1.62428	-1.0882	-0.415311	1.37149	0.536081	-0.672893	0.415311	1.7868	0.951392	-2.4597	-1.37149	-1.7868	-0.835412	-1.62428	-0.536081	-0.951392	0.835412	2.4597	4.61905
Athe_0135	hypothetical protein				8.47435	0.0402483	8.13266	0.450374	8.87487	0.89498	8.00513	0.124529	7.59133	0.728078	0.883027	0.145389	0.541331	0.482027	1.28355	0.0650511	0.413804	0.760624	0	1		0.341696	-0.40052	0.469222	0.883027	-0.341696	-0.742216	0.127527	0.541331	0.40052	0.742216	0.869742	1.28355	-0.469222	-0.127527	-0.869742	0.413804	-0.883027	-0.541331	-1.28355	-0.413804	1.28355	638.659
Athe_0136	hypothetical protein				8.24815	0.087786	7.85728	0.653307	8.51942	0.684173	7.73793	0.186696	7.2698	0.61212	0.978345	0.0859068	0.587476	0.398638	1.24961	0.0577809	0.468127	0.693006	0	1		0.390869	-0.271269	0.510218	0.978345	-0.390869	-0.662138	0.119349	0.587476	0.271269	0.662138	0.781487	1.24961	-0.510218	-0.119349	-0.781487	0.468127	-0.978345	-0.587476	-1.24961	-0.468127	1.24961	530.652
Athe_0137	hypothetical protein				8.78207	0.101149	8.74144	0.622917	9.10659	0.646446	8.18722	0.132724	7.816	0.619289	0.966071	0.0814149	0.925442	0.159442	1.2906	0.0455582	0.371224	0.763046	0	1		0.0406295	-0.324526	0.594847	0.966071	-0.0406295	-0.365156	0.554217	0.925442	0.324526	0.365156	0.919373	1.2906	-0.594847	-0.554217	-0.919373	0.371224	-0.966071	-0.925442	-1.2906	-0.371224	1.2906	1030.68
Athe_0138	hypothetical protein				7.35514	0.305611	6.97268	1.05698	7.79118	0.668602	6.40863	0.408553	6.10764	0.777657	1.24751	0.0916432	0.865039	0.328286	1.68355	0.0501976	0.300995	0.863265	0	1		0.382467	-0.436041	0.946512	1.24751	-0.382467	-0.818508	0.564044	0.865039	0.436041	0.818508	1.38255	1.68355	-0.946512	-0.564044	-1.38255	0.300995	-1.24751	-0.865039	-1.68355	-0.300995	1.68355	359.158
Athe_0139	hypothetical protein				6.98716	0.353392	6.77402	0.788085	7.42817	0.361535	6.18609	0.399626	5.656	0.400205	1.33116	0.0244909	1.11802	0.0962042	1.77218	0.0102849	0.530092	0.610102	0	1		0.213142	-0.441014	0.801071	1.33116	-0.213142	-0.654157	0.587929	1.11802	0.441014	0.654157	1.24209	1.77218	-0.801071	-0.587929	-1.24209	0.530092	-1.33116	-1.11802	-1.77218	-0.530092	1.77218	272.717
Athe_0140	hypothetical protein				8.0472	0.600341	7.84271	0.577553	8.2624	0.419499	7.24335	0.120539	6.84156	0.373013	1.20564	0.0285922	1.00115	0.108585	1.42084	0.0221112	0.401793	0.715655	0	1		0.204489	-0.215199	0.803847	1.20564	-0.204489	-0.419688	0.599358	1.00115	0.215199	0.419688	1.01905	1.42084	-0.803847	-0.599358	-1.01905	0.401793	-1.20564	-1.00115	-1.42084	-0.401793	1.42084	499.538
Athe_0141	[pseudogene]				5.08411	0.760698	3.98887	0.668569	4.6173	0.181127	4.6387	0.333636	3.71679	0.612872	1.36732	0.0341074	0.272081	0.758362	0.90051	0.187367	0.92191	0.325029	0	1		1.09524	0.466814	0.445414	1.36732	-1.09524	-0.62843	-0.649829	0.272081	-0.466814	0.62843	-0.0213995	0.90051	-0.445414	0.649829	0.0213995	0.92191	-1.36732	-0.272081	-0.90051	-0.92191	1.36732	52.1279
Athe_0142	hypothetical protein				8.81715	0.422446	8.70339	0.122266	8.58611	0.0928329	7.14962	0.254529	7.21862	0.167429	1.66754	0.000488107	1.55377	0.000549397	1.43649	0.00106928	0	1	0.0690017	0.936908		0.113764	0.231048	1.66754	1.59854	-0.113764	0.117284	1.55377	1.48477	-0.231048	-0.117284	1.43649	1.36749	-1.66754	-1.55377	-1.43649	-0.0690017	-1.59854	-1.48477	-1.36749	0.0690017	1.66754	361.371
Athe_0143	Alpha-amylase (EC 3.2.1.1)	AmyA	MalR	Avi, CB, Glc	7.19858	1.18491	7.10209	0.566291	7.65301	0.4759	5.30499	0.16088	6.30583	0.381597	1.89359	0.0133052	1.7971	0.0195996	2.34803	0.00505375	0	1	1.00084	0.361413		0.096484	-0.454439	1.89359	0.89275	-0.096484	-0.550923	1.7971	0.796266	0.454439	0.550923	2.34803	1.34719	-1.89359	-1.7971	-2.34803	-1.00084	-0.89275	-0.796266	-1.34719	1.00084	2.34803	144.796
Athe_0144	[pseudogene]				3.96647	0.751767	4.04397	0.15262	4.36954	0.161134	2.32255	0.673355	3.59045	0.708617	1.64393	0.0138982	1.72143	0.0130249	2.047	0.00512846	0	1	1.26791	0.122778		-0.0774991	-0.403069	1.64393	0.376023	0.0774991	-0.32557	1.72143	0.453522	0.403069	0.32557	2.047	0.779092	-1.64393	-1.72143	-2.047	-1.26791	-0.376023	-0.453522	-0.779092	1.26791	2.047	16.1262
Athe_0145	[pseudogene]				-2.45549	0.699423	-2.21017	0.591792	-2.6574	0.349712	-2.50137	0.852423	-2.47433	0.76013	0.201906	0.829564	0.447222	0.732217	0	1	0.156029	0.895914	0.183062	0.866208		-0.245316	0.201906	0.0458773	0.0188444	0.245316	0.447222	0.291193	0.26416	-0.201906	-0.447222	-0.156029	-0.183062	-0.0458773	-0.291193	0.156029	-0.0270329	-0.0188444	-0.26416	0.183062	0.0270329	0.447222	0.0790654
Athe_0146	Predicted regulator of fructose utilization, DeoR family	FruR	FruR	Glc	7.23647	1.22694	6.01694	0.511434	8.31605	0.728834	5.10882	0.277851	7.18687	1.14353	2.12765	0.0251989	0.908121	0.353188	3.20723	0.00321748	0	1	2.07805	0.0729442		1.21953	-1.07958	2.12765	0.0496012	-1.21953	-2.29911	0.908121	-1.16993	1.07958	2.29911	3.20723	1.12918	-2.12765	-0.908121	-3.20723	-2.07805	-0.0496012	1.16993	-1.12918	2.07805	3.20723	285.298
Athe_0147	1-phosphofructokinase (EC 2.7.1.56)	FruK	FruR	Glc	6.69342	1.18888	6.12962	0.283018	8.32331	0.659815	4.74485	0.108218	6.78302	1.30867	1.94858	0.0363874	1.38477	0.143123	3.57846	0.00143283	0	1	2.03817	0.0776503		0.563806	-1.62989	1.94858	-0.0895975	-0.563806	-2.19369	1.38477	-0.653404	1.62989	2.19369	3.57846	1.54029	-1.94858	-1.38477	-3.57846	-2.03817	0.0895975	0.653404	-1.54029	2.03817	3.57846	276.931
Athe_0148	PTS system, fructose-specific IIA component (EC 2.7.1.202)	FruA	FruR	Glc	5.75874	1.05151	5.03733	0.132416	7.7094	0.77782	3.92753	0.134585	5.85431	1.38046	1.8312	0.0467625	1.1098	0.248197	3.78187	0.000934536	0	1	1.92678	0.10288		0.721408	-1.95067	1.8312	-0.0955714	-0.721408	-2.67207	1.1098	-0.816979	1.95067	2.67207	3.78187	1.85509	-1.8312	-1.1098	-3.78187	-1.92678	0.0955714	0.816979	-1.85509	1.92678	3.78187	193.121
Athe_0149	PTS system, fructose-specific IIB component (EC 2.7.1.202) / PTS system, fructose-specific IIC component	FruB	FruR	Glc	7.95983	1.42281	6.52113	0.133059	9.53583	0.696335	6.35992	0.12446	7.75887	0.936285	1.59991	0.0686577	0.16121	0.889412	3.17591	0.00274845	0	1	1.39895	0.27602		1.4387	-1.576	1.59991	0.200965	-1.4387	-3.0147	0.16121	-1.23774	1.576	3.0147	3.17591	1.77696	-1.59991	-0.16121	-3.17591	-1.39895	-0.200965	1.23774	-1.77696	1.39895	3.17591	527.891
Athe_0150	Phosphotransferase system, phosphocarrier protein HPr	Hpr	FruR	Glc	3.80266	0.904856	3.17924	0.325603	6.25746	0.601721	2.68937	0.230316	3.91907	0.734957	1.11329	0.0947048	0.489865	0.520787	3.56809	0.000127706	0	1	1.2297	0.180903		0.623428	-2.45479	1.11329	-0.116404	-0.623428	-3.07822	0.489865	-0.739831	2.45479	3.07822	3.56809	2.33839	-1.11329	-0.489865	-3.56809	-1.2297	0.116404	0.739831	-2.33839	1.2297	3.56809	85.5558
Athe_0151	Phosphoenolpyruvate-protein phosphotransferase of PTS system (EC 2.7.3.9)	PtsI	FruR	Glc	6.34353	0.958341	6.02748	0.0840595	8.21818	0.509764	5.23493	0.125424	6.30754	0.917326	1.10861	0.10753	0.792555	0.284493	2.98325	0.000779425	0	1	1.07261	0.307435		0.31605	-1.87465	1.10861	0.0359973	-0.31605	-2.1907	0.792555	-0.280053	1.87465	2.1907	2.98325	1.91065	-1.10861	-0.792555	-2.98325	-1.07261	-0.0359973	0.280053	-1.91065	1.07261	2.98325	319.981
Athe_0152	acetyl xylan esterase				5.45689	0.820542	4.66633	0.315016	5.92581	0.199155	5.00556	0.282673	5.17451	0.355546	0.790561	0.142892	0	1	1.25949	0.0868318	0.339233	0.568622	0.508182	0.423939		0.790561	-0.468925	0.451328	0.282379	-0.790561	-1.25949	-0.339233	-0.508182	0.468925	1.25949	0.920252	0.751304	-0.451328	0.339233	-0.920252	-0.168948	-0.282379	0.508182	-0.751304	0.168948	1.25949	59.6049
Athe_0153	hypothetical protein				10.6547	0.963911	11.3217	0.139987	11.2435	0.36208	10.9849	0.155037	11.0165	0.191407	0	1	0.667017	0.235968	0.588848	0.322959	0.330253	0.549517	0.361821	0.527669		-0.667017	-0.588848	-0.330253	-0.361821	0.667017	0.0781682	0.336764	0.305195	0.588848	-0.0781682	0.258596	0.227027	0.330253	-0.336764	-0.258596	-0.0315684	0.361821	-0.305195	-0.227027	0.0315684	0.667017	3555.29
Athe_0154	family 2 glycosyl transferase				9.57235	1.1818	10.2171	0.0662947	9.89392	0.570587	9.70299	0.152736	9.75784	0.197162	0	1	0.644732	0.347447	0.321571	0.674029	0.13065	0.859164	0.1855	0.81042		-0.644732	-0.321571	-0.13065	-0.1855	0.644732	0.323162	0.514082	0.459233	0.321571	-0.323162	0.190921	0.136071	0.13065	-0.514082	-0.190921	-0.0548497	0.1855	-0.459233	-0.136071	0.0548497	0.644732	1356.94
Athe_0155	hypothetical protein				9.87621	0.92532	10.0683	0.0791776	9.91139	0.412303	9.79617	0.0979743	10.1011	0.292426	0.0800431	0.895985	0.27215	0.666172	0.115226	0.8966	0	1	0.30498	0.815523		-0.192107	-0.0351824	0.0800431	-0.224937	0.192107	0.156924	0.27215	-0.0328302	0.0351824	-0.156924	0.115226	-0.189754	-0.0800431	-0.27215	-0.115226	-0.30498	0.224937	0.0328302	0.189754	0.30498	0.30498	1255.5
Athe_0156	group 1 glycosyl transferase				9.74418	0.635478	9.90164	0.0190994	10.0499	0.483778	9.32891	0.238377	9.59916	0.150337	0.415268	0.355978	0.572729	0.239959	0.720984	0.15802	0	1	0.270244	0.801278		-0.157461	-0.305716	0.415268	0.145024	0.157461	-0.148255	0.572729	0.302486	0.305716	0.148255	0.720984	0.450741	-0.415268	-0.572729	-0.720984	-0.270244	-0.145024	-0.302486	-0.450741	0.270244	0.720984	1288.3
Athe_0157	family 2 glycosyl transferase				8.53014	0.395201	8.33342	0.281354	8.69354	0.430255	7.89811	0.0740919	8.13188	0.199917	0.632032	0.107807	0.435317	0.3052	0.795436	0.06887	0	1	0.233769	0.801278		0.196715	-0.163404	0.632032	0.398263	-0.196715	-0.360118	0.435317	0.201549	0.163404	0.360118	0.795436	0.561667	-0.632032	-0.435317	-0.795436	-0.233769	-0.398263	-0.201549	-0.561667	0.233769	0.795436	817.678
Athe_0158	hypothetical protein				7.54791	0.446392	7.54803	0.304451	7.70544	0.724232	6.5864	0.271163	6.88874	0.0878565	0.961513	0.0558957	0.96163	0.0650782	1.11905	0.0415025	0	1	0.302342	0.791031		-0.000116909	-0.157535	0.961513	0.659171	0.000116909	-0.157418	0.96163	0.659288	0.157535	0.157418	1.11905	0.816706	-0.961513	-0.96163	-1.11905	-0.302342	-0.659171	-0.659288	-0.816706	0.302342	1.11905	645.648
Athe_0159	hypothetical protein				8.85749	0.608502	8.52349	0.221005	8.7124	0.267822	7.96509	0.0480016	8.12009	0.266425	0.892404	0.0394672	0.558406	0.211416	0.74731	0.113502	0	1	0.155004	0.882698		0.333998	0.145094	0.892404	0.7374	-0.333998	-0.188904	0.558406	0.403403	-0.145094	0.188904	0.74731	0.592307	-0.892404	-0.558406	-0.74731	-0.155004	-0.7374	-0.403403	-0.592307	0.155004	0.892404	1480
Athe_0160	hypothetical protein				6.38837	0.379688	6.32624	0.0769103	5.78084	0.386431	5.04685	0.165193	4.98477	0.411431	1.40359	0.00324485	1.34147	0.00836823	0.796063	0.0797257	0.0620793	0.95707	0	1		0.0621253	0.60753	1.34151	1.40359	-0.0621253	0.545405	1.27939	1.34147	-0.60753	-0.545405	0.733983	0.796063	-1.34151	-1.27939	-0.733983	0.0620793	-1.40359	-1.34147	-0.796063	-0.0620793	1.40359	267.358
Athe_0161	hypothetical protein				10.2223	0.531114	10.2616	0.284411	9.00308	0.0952874	8.28015	0.179841	7.54366	0.363043	2.67861	3.37449e-05	2.71793	4.67524e-05	1.45942	0.00690793	0.736497	0.198694	0	1		-0.0393215	1.21919	1.94212	2.67861	0.0393215	1.25851	1.98144	2.71793	-1.21919	-1.25851	0.722923	1.45942	-1.94212	-1.98144	-0.722923	0.736497	-2.67861	-2.71793	-1.45942	-0.736497	2.71793	3190.79
Athe_0162	hypothetical protein				7.62629	1.11637	7.11026	0.0542169	7.22687	0.245133	7.43361	0.199191	6.81797	0.347444	0.808316	0.172105	0.292283	0.730632	0.408894	0.577247	0.615633	0.575979	0	1		0.516033	0.399421	0.192683	0.808316	-0.516033	-0.116612	-0.32335	0.292283	-0.399421	0.116612	-0.206738	0.408894	-0.192683	0.32335	0.206738	0.615633	-0.808316	-0.292283	-0.408894	-0.615633	0.808316	258.549
Athe_0163	rubrerythrin				11.235	0.649001	12.8114	0.117118	12.9054	1.06105	13.0675	0.0849278	13.2913	0.286676	0	1	1.57641	0.0246049	1.67043	0.0230639	1.83249	0.00882063	2.05635	0.0046567		-1.57641	-1.67043	-1.83249	-2.05635	1.57641	-0.0940164	-0.256078	-0.479938	1.67043	0.0940164	-0.162062	-0.385921	1.83249	0.256078	0.162062	-0.223859	2.05635	0.479938	0.385921	0.223859	2.05635	12111.6
Athe_0164	Fur family ferric uptake regulator				9.96329	0.768282	10.455	0.0651987	10.6243	1.01157	10.4542	0.218773	10.9258	0.575383	0	1	0.491693	0.509467	0.661008	0.38615	0.490907	0.474351	0.962509	0.154496		-0.491693	-0.661008	-0.490907	-0.962509	0.491693	-0.169315	0.000786327	-0.470816	0.661008	0.169315	0.170101	-0.301501	0.490907	-0.000786327	-0.170101	-0.471602	0.962509	0.470816	0.301501	0.471602	0.962509	2416.42
Athe_0165	Oligo-1,6-glucosidase (EC 3.2.1.10)	MalL			6.5954	0.155654	7.08373	0.307545	6.73924	0.239908	6.41377	0.083139	6.34767	0.0848464	0.247731	0.443658	0.736055	0.0574298	0.391574	0.269216	0.0660972	0.936908	0	1		-0.488324	-0.143843	0.181634	0.247731	0.488324	0.344482	0.669958	0.736055	0.143843	-0.344482	0.325476	0.391574	-0.181634	-0.669958	-0.325476	0.0660972	-0.247731	-0.736055	-0.391574	-0.0660972	0.736055	125.406
Athe_0166	membrane protein				2.90475	0.174588	3.0455	0.579992	3.06603	0.407189	3.05101	0.224312	2.5073	0.633193	0.397456	0.449288	0.538206	0.383583	0.558737	0.335718	0.543712	0.546226	0	1		-0.14075	-0.161281	-0.146256	0.397456	0.14075	-0.0205309	-0.00550561	0.538206	0.161281	0.0205309	0.0150253	0.558737	0.146256	0.00550561	-0.0150253	0.543712	-0.397456	-0.538206	-0.558737	-0.543712	0.558737	47.5291
Athe_0167	family 2 glycosyl transferase				4.77344	0.145884	4.66481	0.524312	4.62135	0.336122	4.45609	0.271702	4.64826	0.224111	0.317349	0.438592	0.208717	0.66403	0.165258	0.771073	0	1	0.192163	0.843062		0.108632	0.152091	0.317349	0.125187	-0.108632	0.0434591	0.208717	0.0165544	-0.152091	-0.0434591	0.165258	-0.0269047	-0.317349	-0.208717	-0.165258	-0.192163	-0.125187	-0.0165544	0.0269047	0.192163	0.317349	124.743
Athe_0168	putative CopG family transcriptional regulator				6.77042	0.354236	7.00922	0.486714	6.66684	0.591896	7.02939	0.199056	6.961	0.27608	0.103578	0.87339	0.342378	0.676952	0	1	0.362543	0.519245	0.294155	0.621682		-0.2388	0.103578	-0.258965	-0.190577	0.2388	0.342378	-0.0201652	0.0482228	-0.103578	-0.342378	-0.362543	-0.294155	0.258965	0.0201652	0.362543	0.068388	0.190577	-0.0482228	0.294155	-0.068388	0.362543	756.048
Athe_0169	[FeFe]-hydrogenase maturation protein HydG	HydG	Rex		9.04547	0.271121	9.12053	0.408521	8.83483	0.508209	8.84175	0.174907	9.11109	0.135731	0.210645	0.664843	0.2857	0.695168	0	1	0.00692541	0.992997	0.276265	0.584767		-0.0750556	0.210645	0.203719	-0.0656204	0.0750556	0.2857	0.278775	0.00943518	-0.210645	-0.2857	-0.00692541	-0.276265	-0.203719	-0.278775	0.00692541	-0.26934	0.0656204	-0.00943518	0.276265	0.26934	0.2857	3057.1
Athe_0170	response regulator receiver protein				8.54372	0.31036	7.99546	0.501853	8.15455	0.641761	8.5813	0.294122	8.10707	0.207593	0.548265	0.285449	0	1	0.159094	0.86578	0.585846	0.264524	0.111617	0.881141		0.548265	0.389171	-0.0375812	0.436648	-0.548265	-0.159094	-0.585846	-0.111617	-0.389171	0.159094	-0.426752	0.0474772	0.0375812	0.585846	0.426752	0.474229	-0.436648	0.111617	-0.0474772	-0.474229	0.585846	2222.7
Athe_0171	O-methyltransferase-like protein				6.62737	0.577934	6.25027	0.0715026	5.67705	0.736013	6.01825	0.180384	6.39667	0.295803	0.950323	0.0979958	0.573223	0.473923	0	1	0.3412	0.581485	0.719626	0.210522		0.3771	0.950323	0.609123	0.230697	-0.3771	0.573223	0.232022	-0.146404	-0.950323	-0.573223	-0.3412	-0.719626	-0.609123	-0.232022	0.3412	-0.378426	-0.230697	0.146404	0.719626	0.378426	0.950323	458.875
Athe_0172	uroporphyrin-III C:tetrapyrrole methyltransferase				6.99878	0.600078	6.67873	0.10691	6.18561	0.790258	6.44837	0.275546	6.82716	0.313681	0.813165	0.174598	0.493121	0.577107	0	1	0.262762	0.718634	0.641546	0.294763		0.320044	0.813165	0.550403	0.171619	-0.320044	0.493121	0.23036	-0.148425	-0.813165	-0.493121	-0.262762	-0.641546	-0.550403	-0.23036	0.262762	-0.378784	-0.171619	0.148425	0.641546	0.378784	0.813165	775.563
Athe_0173	AbrB family transcriptional regulator				13.3082	0.196183	12.6841	0.196159	13.5181	0.0877257	12.9431	0.321242	13.0845	0.429213	0.624089	0.106766	0	1	0.833978	0.105283	0.259024	0.54052	0.400398	0.366555		0.624089	-0.209889	0.365064	0.22369	-0.624089	-0.833978	-0.259024	-0.400398	0.209889	0.833978	0.574953	0.433579	-0.365064	0.259024	-0.574953	-0.141374	-0.22369	0.400398	-0.433579	0.141374	0.833978	44499
Athe_0174	Predicted xylan oligosaccharide ABC transporter, substrate-binding protein	XloE	AraR, XynR	Xyl, Glc, Avi, XN	7.47747	0.363798	2.66928	0.491469	5.7301	1.77212	9.40306	0.292081	6.11005	1.47536	4.80818	0.000936109	0	1	3.06082	0.0527288	6.73377	3.7952e-05	3.44077	0.0141507		4.80818	1.74736	-1.92559	1.36741	-4.80818	-3.06082	-6.73377	-3.44077	-1.74736	3.06082	-3.67296	-0.37995	1.92559	6.73377	3.67296	3.29301	-1.36741	3.44077	0.37995	-3.29301	6.73377	4467.34
Athe_0175	Predicted xylan oligosaccharide ABC transporter, permease protein 1	XloF	AraR, XynR	XN, Avi	5.96329	0.378917	2.75648	0.152703	3.95113	1.09177	7.19469	0.283449	4.15518	1.04098	3.2068	0.00110837	0	1	1.19464	0.272196	4.43821	4.89432e-05	1.3987	0.120962		3.2068	2.01216	-1.2314	1.8081	-3.2068	-1.19464	-4.43821	-1.3987	-2.01216	1.19464	-3.24356	-0.204056	1.2314	4.43821	3.24356	3.03951	-1.8081	1.3987	0.204056	-3.03951	4.43821	814.779
Athe_0176	Predicted xylan oligosaccharide ABC transporter, permease protein 2	XloG	AraR, XynR	XN, Avi	5.08464	0.569067	2.2284	0.459984	2.94596	1.48425	6.13627	0.239466	2.86704	1.46516	2.85624	0.0155625	0	1	0.71756	0.692774	3.90787	0.00218436	0.638642	0.63816		2.85624	2.13869	-1.05162	2.2176	-2.85624	-0.71756	-3.90787	-0.638642	-2.13869	0.71756	-3.19031	0.0789183	1.05162	3.90787	3.19031	3.26923	-2.2176	0.638642	-0.0789183	-3.26923	3.90787	404.773
Athe_0177	NHL repeat-containing protein			XN, Avi	7.10096	0.251923	3.80533	0.172386	5.09227	1.0741	8.17889	0.0678206	4.92147	1.19114	3.29563	0.00110834	0	1	1.28694	0.248915	4.37356	7.25918e-05	1.11614	0.225915		3.29563	2.00869	-1.07793	2.17949	-3.29563	-1.28694	-4.37356	-1.11614	-2.00869	1.28694	-3.08662	0.170796	1.07793	4.37356	3.08662	3.25742	-2.17949	1.11614	-0.170796	-3.25742	4.37356	1898.47
Athe_0178	putative glycosyl hydrolase from GH129 family	GH129	AraR, XynR	XN, Avi	7.68854	0.542651	4.81836	0.157609	5.85402	0.716934	8.85252	0.073552	5.80477	0.779364	2.87017	0.000421607	0	1	1.03566	0.221673	4.03416	1.58395e-05	0.986411	0.162633		2.87017	1.83452	-1.16399	1.88376	-2.87017	-1.03566	-4.03416	-0.986411	-1.83452	1.03566	-2.99851	0.049246	1.16399	4.03416	2.99851	3.04775	-1.88376	0.986411	-0.049246	-3.04775	4.03416	2565.73
Athe_0179	Predicted arabinoxylan oligosaccharide ABC transporter, permease protein 1	AxoF	AraR, XynR	XN, Avi	6.53463	0.6996	3.93426	0.321982	4.87815	0.356616	7.33999	0.0507637	4.91521	0.548025	2.60036	0.000338515	0	1	0.943884	0.203145	3.40572	1.92821e-05	0.980943	0.114643		2.60036	1.65648	-0.805361	1.61942	-2.60036	-0.943884	-3.40572	-0.980943	-1.65648	0.943884	-2.46184	-0.0370584	0.805361	3.40572	2.46184	2.42478	-1.61942	0.980943	0.0370584	-2.42478	3.40572	895.499
Athe_0180	Predicted arabinoxylan oligosaccharide ABC transporter, permease protein 2	AxoG	AraR, XynR	XN, Avi	6.81511	0.781301	4.46679	0.0769461	5.21116	0.386752	7.58173	0.11833	5.05669	0.274604	2.34832	0.000405035	0	1	0.74437	0.289144	3.11494	2.15094e-05	0.589904	0.308699		2.34832	1.60395	-0.766622	1.75841	-2.34832	-0.74437	-3.11494	-0.589904	-1.60395	0.74437	-2.37057	0.154466	0.766622	3.11494	2.37057	2.52504	-1.75841	0.589904	-0.154466	-2.52504	3.11494	1666.03
Athe_0181	Predicted arabinoxylan oligosaccharide ABC transporter, substrate-binding protein	AxoE	AraR, XynR	XN, Avi	10.5653	0.716698	7.57876	0.0998517	8.84144	0.377591	10.5375	0.169601	7.68621	0.556226	2.98649	9.93015e-05	0	1	1.26268	0.0856228	2.9587	5.92604e-05	0.107451	0.891132		2.98649	1.72382	0.027793	2.87904	-2.98649	-1.26268	-2.9587	-0.107451	-1.72382	1.26268	-1.69602	1.15522	-0.027793	2.9587	1.69602	2.85125	-2.87904	0.107451	-1.15522	-2.85125	2.98649	1085.52
Athe_0182	Bifunctional β-1,4-xylanase / α-L-arabinosidase (XynF) (EC 3.2.1.55|3.2.1.8), secreted	XynF	AraR, XynR	XN, Avi	8.22651	0.44299	5.29763	0.488292	6.28137	0.199699	8.74932	0.0852368	5.44547	0.532805	2.92888	4.50756e-05	0	1	0.983744	0.135359	3.4517	5.31366e-06	0.147839	0.83174		2.92888	1.94514	-0.522815	2.78104	-2.92888	-0.983744	-3.4517	-0.147839	-1.94514	0.983744	-2.46795	0.835905	0.522815	3.4517	2.46795	3.30386	-2.78104	0.147839	-0.835905	-3.30386	3.4517	303.421
Athe_0183	Xylanase E (XynE) (EC 3.2.1.8), secreted	XynE	AraR, XynR	XN, Avi	7.43141	0.701763	5.29801	0.0890051	5.66899	0.208612	8.13697	0.040655	5.46429	0.182673	2.1334	0.000323652	0	1	0.370982	0.58915	2.83897	1.62258e-05	0.166286	0.783562		2.1334	1.76242	-0.705567	1.96712	-2.1334	-0.370982	-2.83897	-0.166286	-1.76242	0.370982	-2.46799	0.204696	0.705567	2.83897	2.46799	2.67268	-1.96712	0.166286	-0.204696	-2.67268	2.83897	200.167
Athe_0184	β-xylosidase D (XynD) (EC 3.2.1.37)	XynD	AraR, XynR	XN, Avi	6.57723	0.565408	4.57779	0.214418	4.95028	0.103753	7.27239	0.0549463	4.73584	0.36543	1.99945	0.000387514	0	1	0.372496	0.569534	2.6946	1.79704e-05	0.158055	0.785452		1.99945	1.62695	-0.695155	1.84139	-1.99945	-0.372496	-2.6946	-0.158055	-1.62695	0.372496	-2.32211	0.214442	0.695155	2.6946	2.32211	2.53655	-1.84139	0.158055	-0.214442	-2.53655	2.6946	114.577
Athe_0185	Endo-1,4-beta-xylanase (EC 3.2.1.8)	Xyn10A	AraR, XynR	XN, Avi	6.40126	0.736622	4.2926	0.218876	4.9038	0.15334	7.01904	0.0180387	4.53451	0.315594	2.10865	0.000512138	0	1	0.611199	0.372484	2.72643	3.98978e-05	0.241903	0.700195		2.10865	1.49745	-0.617782	1.86675	-2.10865	-0.611199	-2.72643	-0.241903	-1.49745	0.611199	-2.11523	0.369296	0.617782	2.72643	2.11523	2.48453	-1.86675	0.241903	-0.369296	-2.48453	2.72643	291.445
Athe_0186	Feruloyl esterase (EC 3.1.1.73)	XynX	AraR, XynR	XN, Avi	6.05021	0.59083	3.86002	0.334388	4.56926	0.205873	6.46578	0.1814	4.45301	0.242635	2.19019	0.00030186	0	1	0.709232	0.246085	2.60576	3.49854e-05	0.59299	0.24099		2.19019	1.48096	-0.415567	1.5972	-2.19019	-0.709232	-2.60576	-0.59299	-1.48096	0.709232	-1.89653	0.116242	0.415567	2.60576	1.89653	2.01277	-1.5972	0.59299	-0.116242	-2.01277	2.60576	222.919
Athe_0187	β-xylosidase B (XynB) (EC 3.2.1.37)	XynB	AraR, XynR	XN, Avi	5.44471	0.590259	3.57922	0.242483	4.05933	0.147899	5.64687	0.148243	3.63709	0.393365	1.86549	0.000908588	0	1	0.480113	0.473021	2.06765	0.000307169	0.0578703	0.929623		1.86549	1.38538	-0.202161	1.80762	-1.86549	-0.480113	-2.06765	-0.0578703	-1.38538	0.480113	-1.58754	0.422242	0.202161	2.06765	1.58754	2.00978	-1.80762	0.0578703	-0.422242	-2.00978	2.06765	301.304
Athe_0188	hypothetical protein				5.09469	0.453286	5.28691	0.572178	5.53978	0.797048	5.92661	0.578787	5.90507	0.481168	0	1	0.192221	0.800773	0.445092	0.544079	0.831923	0.189618	0.810376	0.20397		-0.192221	-0.445092	-0.831923	-0.810376	0.192221	-0.252871	-0.639702	-0.618155	0.445092	0.252871	-0.386831	-0.365284	0.831923	0.639702	0.386831	0.0215468	0.810376	0.618155	0.365284	-0.0215468	0.831923	547.118
Athe_0189	[pseudogene]				4.75016	0.846446	5.071	0.359289	4.89329	0.388869	6.34408	0.219615	6.07588	0.0985871	0	1	0.320832	0.583178	0.143128	0.834393	1.59391	0.00698031	1.32572	0.0192242		-0.320832	-0.143128	-1.59391	-1.32572	0.320832	0.177704	-1.27308	-1.00489	0.143128	-0.177704	-1.45079	-1.18259	1.59391	1.27308	1.45079	0.268194	1.32572	1.00489	1.18259	-0.268194	1.59391	445.648
Athe_0190	peptidase M23				7.71013	0.292663	7.78725	0.474421	8.38686	0.387563	8.27701	0.0581797	8.52171	0.190886	0	1	0.0771198	0.87879	0.676726	0.126479	0.566885	0.154949	0.811581	0.0509654		-0.0771198	-0.676726	-0.566885	-0.811581	0.0771198	-0.599606	-0.489765	-0.734461	0.676726	0.599606	0.109841	-0.134855	0.566885	0.489765	-0.109841	-0.244696	0.811581	0.734461	0.134855	0.244696	0.811581	2340.71
Athe_0191	exsB protein				5.99174	0.236658	6.61157	0.200449	6.28155	0.149585	6.25376	0.141297	6.87739	0.253685	0	1	0.619831	0.0688487	0.289813	0.414183	0.262026	0.4078	0.88565	0.0115762		-0.619831	-0.289813	-0.262026	-0.88565	0.619831	0.330018	0.357805	-0.265819	0.289813	-0.330018	0.0277872	-0.595837	0.262026	-0.357805	-0.0277872	-0.623624	0.88565	0.265819	0.595837	0.623624	0.88565	814.909
Athe_0192	endoribonuclease L-PSP				5.2066	0.128229	5.98095	0.255771	5.42653	0.215012	5.33496	0.202124	5.98432	0.387509	0	1	0.774354	0.0447866	0.219933	0.589636	0.128364	0.740262	0.777716	0.0364861		-0.774354	-0.219933	-0.128364	-0.777716	0.774354	0.554421	0.64599	-0.00336199	0.219933	-0.554421	0.0915688	-0.557783	0.128364	-0.64599	-0.0915688	-0.649352	0.777716	0.00336199	0.557783	0.649352	0.777716	523.379
Athe_0193	hypothetical protein				4.42462	0.225877	4.8102	0.20265	4.42635	0.542248	4.94019	0.219863	5.4158	0.357204	0	1	0.385579	0.384562	0.00172782	0.998728	0.515568	0.212146	0.991179	0.0265782		-0.385579	-0.00172782	-0.515568	-0.991179	0.385579	0.383851	-0.12999	-0.6056	0.00172782	-0.383851	-0.513841	-0.989451	0.515568	0.12999	0.513841	-0.47561	0.991179	0.6056	0.989451	0.47561	0.991179	62.2369
Athe_0194	sulfur transfer protein ThiS				3.22621	1.09283	3.54417	0.22381	3.67382	0.27598	3.47739	0.356483	3.68836	0.641333	0	1	0.317962	0.67463	0.447613	0.553396	0.251178	0.729053	0.462157	0.506795		-0.317962	-0.447613	-0.251178	-0.462157	0.317962	-0.129651	0.066784	-0.144195	0.447613	0.129651	0.196435	-0.0145438	0.251178	-0.066784	-0.196435	-0.210979	0.462157	0.144195	0.0145438	0.210979	0.462157	23.1699
Athe_0195	PP-loop domain-containing protein				6.20521	0.139919	5.94569	0.223568	5.97088	0.327028	6.20737	0.111981	6.62786	0.336223	0.259528	0.496744	0	1	0.0251896	0.97662	0.261681	0.509884	0.68217	0.104187		0.259528	0.234338	-0.00215265	-0.422642	-0.259528	-0.0251896	-0.261681	-0.68217	-0.234338	0.0251896	-0.236491	-0.656981	0.00215265	0.261681	0.236491	-0.42049	0.422642	0.68217	0.656981	0.42049	0.68217	510.599
Athe_0196	radical SAM domain-containing protein				5.56726	0.406221	5.10592	0.0875485	5.15662	0.702443	5.17863	0.148111	5.70785	0.361917	0.461342	0.357662	0	1	0.0507045	0.971031	0.0727191	0.908189	0.601934	0.288635		0.461342	0.410637	0.388622	-0.140593	-0.461342	-0.0507045	-0.0727191	-0.601934	-0.410637	0.0507045	-0.0220146	-0.55123	-0.388622	0.0727191	0.0220146	-0.529215	0.140593	0.601934	0.55123	0.529215	0.601934	81.0768
Athe_0197	nucleotide binding protein PInc				4.69792	0.0906135	4.71582	0.139578	4.50896	0.585862	4.36294	0.0744588	4.65194	0.297443	0.334978	0.390642	0.352879	0.422728	0.146018	0.793277	0	1	0.288996	0.733557		-0.0179006	0.18896	0.334978	0.0459818	0.0179006	0.206861	0.352879	0.0638824	-0.18896	-0.206861	0.146018	-0.142978	-0.334978	-0.352879	-0.146018	-0.288996	-0.0459818	-0.0638824	0.142978	0.288996	0.352879	59.3715
Athe_0198	AbrB family transcriptional regulator				5.1493	0.488432	5.04251	0.0987069	5.40595	0.159239	4.16077	0.293212	4.51099	0.231888	0.988526	0.0157198	0.88174	0.0316028	1.24518	0.00544819	0	1	0.350223	0.628746		0.106785	-0.256655	0.988526	0.638303	-0.106785	-0.36344	0.88174	0.531517	0.256655	0.36344	1.24518	0.894957	-0.988526	-0.88174	-1.24518	-0.350223	-0.638303	-0.531517	-0.894957	0.350223	1.24518	98.6633
Athe_0199	2-hydroxyglutaryl-CoA dehydratase subunit D				4.73532	0.0722624	5.50905	0.370236	4.84972	0.136563	5.5953	0.0761223	5.54284	0.256842	0	1	0.773732	0.03241	0.114401	0.781574	0.859976	0.0151111	0.807518	0.0221269		-0.773732	-0.114401	-0.859976	-0.807518	0.773732	0.659332	-0.0862431	-0.0337853	0.114401	-0.659332	-0.745575	-0.693117	0.859976	0.0862431	0.745575	0.0524579	0.807518	0.0337853	0.693117	-0.0524579	0.859976	119.353
Athe_0200	CoA-substrate-specific enzyme activase				4.24773	0.546501	5.36767	0.300052	4.78602	0.217329	5.60086	0.0860271	5.3233	0.145834	0	1	1.11994	0.0140624	0.53829	0.210759	1.35314	0.00326124	1.07558	0.012652		-1.11994	-0.53829	-1.35314	-1.07558	1.11994	0.581651	-0.233194	0.0443642	0.53829	-0.581651	-0.814845	-0.537287	1.35314	0.233194	0.814845	0.277558	1.07558	-0.0443642	0.537287	-0.277558	1.35314	119.962
Athe_0201	MarR family transcriptional regulator				4.11736	0.744428	4.98937	0.0851001	4.56203	0.439627	4.796	0.0546596	4.84191	0.0825332	0	1	0.87201	0.0785212	0.444666	0.389285	0.678639	0.141348	0.724552	0.11633		-0.87201	-0.444666	-0.678639	-0.724552	0.87201	0.427344	0.193372	0.147458	0.444666	-0.427344	-0.233973	-0.279886	0.678639	-0.193372	0.233973	-0.0459132	0.724552	-0.147458	0.279886	0.0459132	0.87201	36.5666
Athe_0202	ABC transporter				6.16009	0.857057	6.86563	0.0773482	6.54065	0.391198	6.59478	0.062704	6.88875	0.181431	0	1	0.705543	0.175793	0.380561	0.496242	0.434693	0.37854	0.728654	0.140521		-0.705543	-0.380561	-0.434693	-0.728654	0.705543	0.324982	0.27085	-0.023111	0.380561	-0.324982	-0.0541322	-0.348093	0.434693	-0.27085	0.0541322	-0.293961	0.728654	0.023111	0.348093	0.293961	0.728654	95.0905
Athe_0203	ABC transporter				7.44355	0.411952	6.90675	0.108606	6.94247	0.633896	7.48924	0.340222	7.82448	0.417513	0.536805	0.292194	0	1	0.0357244	0.976608	0.582493	0.264065	0.917732	0.116136		0.536805	0.50108	-0.0456884	-0.380927	-0.536805	-0.0357244	-0.582493	-0.917732	-0.50108	0.0357244	-0.546769	-0.882008	0.0456884	0.582493	0.546769	-0.335239	0.380927	0.917732	0.882008	0.335239	0.917732	194.982
Athe_0204	hypothetical protein				5.23742	0.386963	4.35483	0.274824	2.04065	0.342086	3.72575	0.205802	3.48334	0.153387	3.19677	2.05793e-06	2.31419	0.000143949	0	1	1.6851	0.000612154	1.44269	0.00490142		0.882582	3.19677	1.51167	1.75408	-0.882582	2.31419	0.629085	0.871493	-3.19677	-2.31419	-1.6851	-1.44269	-1.51167	-0.629085	1.6851	0.242408	-1.75408	-0.871493	1.44269	-0.242408	3.19677	41.4446
Athe_0205	FldZ protein				6.53113	0.318729	5.78361	0.105788	3.98584	0.185898	5.13429	0.0483057	4.95816	0.0463743	2.54529	2.05793e-06	1.79777	0.000146346	0	1	1.14845	0.00203184	0.972322	0.0102849		0.747515	2.54529	1.39683	1.57296	-0.747515	1.79777	0.649318	0.82545	-2.54529	-1.79777	-1.14845	-0.972322	-1.39683	-0.649318	1.14845	0.176132	-1.57296	-0.82545	0.972322	-0.176132	2.54529	141.907
Athe_0206	methyl-accepting chemotaxis sensory transducer				9.45033	0.383717	8.9151	0.280485	9.06892	0.189958	8.70945	0.151112	8.7133	0.126677	0.740882	0.0397438	0.205655	0.607618	0.359479	0.366909	0	1	0.00385068	0.997119		0.535227	0.381403	0.740882	0.737031	-0.535227	-0.153824	0.205655	0.201804	-0.381403	0.153824	0.359479	0.355629	-0.740882	-0.205655	-0.359479	-0.00385068	-0.737031	-0.201804	-0.355629	0.00385068	0.740882	1182.07
Athe_0207	UDP-N-acetylglucosamine 1-carboxyvinyltransferase				1.94617	0.350384	0.0296145	1.23937	0.834622	0.749807	0.719647	0.848219	1.02172	0.353302	1.91655	0.0352579	0	1	0.805008	0.540028	0.690032	0.457997	0.992108	0.313633		1.91655	1.11155	1.22652	0.924445	-1.91655	-0.805008	-0.690032	-0.992108	-1.11155	0.805008	0.114976	-0.1871	-1.22652	0.690032	-0.114976	-0.302076	-0.924445	0.992108	0.1871	0.302076	1.91655	7.34557
Athe_0208	hypothetical protein				6.14646	0.379643	6.55512	0.329154	6.21507	0.506046	6.38111	0.13249	6.44554	0.0270013	0	1	0.408662	0.344946	0.0686145	0.898514	0.234649	0.574031	0.299086	0.482186		-0.408662	-0.0686145	-0.234649	-0.299086	0.408662	0.340048	0.174014	0.109576	0.0686145	-0.340048	-0.166034	-0.230472	0.234649	-0.174014	0.166034	-0.0644375	0.299086	-0.109576	0.230472	0.0644375	0.408662	134.377
Athe_0209	biotin--acetyl-CoA-carboxylase ligase				7.63759	0.639223	7.94577	0.0208045	7.40014	0.45071	7.23699	0.144428	7.49491	0.26115	0.400597	0.36906	0.708781	0.135465	0.16315	0.800866	0	1	0.257917	0.811384		-0.308185	0.237447	0.400597	0.14268	0.308185	0.545632	0.708781	0.450865	-0.237447	-0.545632	0.16315	-0.0947668	-0.400597	-0.708781	-0.16315	-0.257917	-0.14268	-0.450865	0.0947668	0.257917	0.708781	445.471
Athe_0210	dihydropteroate synthase				7.24375	0.126509	7.20258	0.484138	7.49302	0.498554	6.75821	0.111049	7.00606	0.463901	0.485546	0.281596	0.444369	0.373165	0.734811	0.151587	0	1	0.247847	0.822675		0.041177	-0.249265	0.485546	0.237698	-0.041177	-0.290442	0.444369	0.196521	0.249265	0.290442	0.734811	0.486964	-0.485546	-0.444369	-0.734811	-0.247847	-0.237698	-0.196521	-0.486964	0.247847	0.734811	356.063
Athe_0211	hypothetical protein				5.35269	0.345432	4.97025	0.378244	5.55051	0.22346	4.96631	0.0768851	5.03496	0.173812	0.386384	0.280306	0.00393985	0.994862	0.584208	0.151144	0	1	0.0686499	0.942377		0.382444	-0.197823	0.386384	0.317734	-0.382444	-0.580268	0.00393985	-0.0647101	0.197823	0.580268	0.584208	0.515558	-0.386384	-0.00393985	-0.584208	-0.0686499	-0.317734	0.0647101	-0.515558	0.0686499	0.584208	95.1026
Athe_0212	2-amino-4-hydroxy-6-hydroxymethyldihydropteridine pyrophosphokinase				5.31584	0.524074	5.12404	0.15888	5.24277	0.236905	5.01654	0.0116259	5.16473	0.212463	0.299299	0.423676	0.107507	0.832496	0.226233	0.624392	0	1	0.148189	0.8716		0.191791	0.0730661	0.299299	0.15111	-0.191791	-0.118725	0.107507	-0.0406816	-0.0730661	0.118725	0.226233	0.0780437	-0.299299	-0.107507	-0.226233	-0.148189	-0.15111	0.0406816	-0.0780437	0.148189	0.299299	72.8344
Athe_0213	short-chain dehydrogenase:reductase SDR				6.85951	0.412621	6.88371	0.0532221	6.88928	0.316024	6.36248	0.122423	6.86258	0.215481	0.49703	0.160616	0.521229	0.168419	0.5268	0.185482	0	1	0.500097	0.372673		-0.0241986	-0.0297695	0.49703	-0.00306692	0.0241986	-0.00557083	0.521229	0.0211317	0.0297695	0.00557083	0.5268	0.0267025	-0.49703	-0.521229	-0.5268	-0.500097	0.00306692	-0.0211317	-0.0267025	0.500097	0.5268	335.297
Athe_0214	hypothetical protein				6.16474	0.255459	6.11116	0.129164	6.35533	0.277241	5.60688	0.0523017	5.86848	0.212905	0.557859	0.0821587	0.504278	0.135465	0.748449	0.0360195	0	1	0.261603	0.693006		0.0535815	-0.19059	0.557859	0.296257	-0.0535815	-0.244172	0.504278	0.242675	0.19059	0.244172	0.748449	0.486847	-0.557859	-0.504278	-0.748449	-0.261603	-0.296257	-0.242675	-0.486847	0.261603	0.748449	246.548
Athe_0215	hypothetical protein				7.95428	0.409358	8.42324	0.0265306	8.28242	0.375986	8.24713	0.0860989	8.40075	0.185998	0	1	0.468951	0.213988	0.328137	0.416746	0.292843	0.416138	0.446469	0.215266		-0.468951	-0.328137	-0.292843	-0.446469	0.468951	0.140814	0.176109	0.0224826	0.328137	-0.140814	0.0352944	-0.118332	0.292843	-0.176109	-0.0352944	-0.153626	0.446469	-0.0224826	0.118332	0.153626	0.468951	1027.85
Athe_0216	phage shock protein PspA				11.8466	0.527046	11.6981	0.13741	11.7334	0.125086	11.7467	0.105856	11.8593	0.210388	0.148486	0.726774	0	1	0.0353116	0.97423	0.0485605	0.920982	0.161151	0.761419		0.148486	0.113175	0.0999257	-0.0126646	-0.148486	-0.0353116	-0.0485605	-0.161151	-0.113175	0.0353116	-0.0132489	-0.125839	-0.0999257	0.0485605	0.0132489	-0.11259	0.0126646	0.161151	0.125839	0.11259	0.161151	7124.98
Athe_0217	protein serine:threonine phosphatase				3.16842	0.373981	2.49598	0.104902	2.22357	0.721147	1.88551	0.399178	2.21245	0.0380842	1.28291	0.0137473	0.610472	0.235235	0.338058	0.556942	0	1	0.326945	0.755443		0.672436	0.94485	1.28291	0.955963	-0.672436	0.272414	0.610472	0.283527	-0.94485	-0.272414	0.338058	0.0111125	-1.28291	-0.610472	-0.338058	-0.326945	-0.955963	-0.283527	-0.0111125	0.326945	1.28291	9.74316
Athe_0218	stage II sporulation protein D				3.02017	0.320944	1.98097	1.06163	1.95848	1.13658	1.79722	0.276297	1.77326	0.269279	1.24691	0.106369	0.207718	0.856175	0.185229	0.874598	0.0239666	0.994959	0	1		1.03919	1.06168	1.22294	1.24691	-1.03919	0.022489	0.183751	0.207718	-1.06168	-0.022489	0.161262	0.185229	-1.22294	-0.183751	-0.161262	0.0239666	-1.24691	-0.207718	-0.185229	-0.0239666	1.24691	10.7829
Athe_0219	hypothetical protein				3.25469	0.0949951	3.00946	0.288753	2.93203	0.0740848	2.10571	0.30511	2.61786	0.833597	1.14899	0.0263453	0.90375	0.080639	0.826327	0.135791	0	1	0.512155	0.563168		0.245238	0.322661	1.14899	0.636832	-0.245238	0.0774231	0.90375	0.391595	-0.322661	-0.0774231	0.826327	0.314171	-1.14899	-0.90375	-0.826327	-0.512155	-0.636832	-0.391595	-0.314171	0.512155	1.14899	13.5561
Athe_0220	hypothetical protein				3.06056	0.199133	2.22807	0.360519	2.23786	0.124908	1.63649	0.406506	2.21202	0.244095	1.42407	0.00206638	0.591577	0.139116	0.601371	0.15817	0	1	0.57553	0.319959		0.832494	0.8227	1.42407	0.848541	-0.832494	-0.00979394	0.591577	0.016047	-0.8227	0.00979394	0.601371	0.0258409	-1.42407	-0.591577	-0.601371	-0.57553	-0.848541	-0.016047	-0.0258409	0.57553	1.42407	10.7982
Athe_0221	hypothetical protein				7.25295	0.528873	7.04028	0.216395	7.08924	0.595825	6.67062	0.311437	6.37035	0.302388	0.882607	0.0710136	0.669933	0.24619	0.718899	0.185925	0.300278	0.788386	0	1		0.212674	0.163708	0.582329	0.882607	-0.212674	-0.0489652	0.369655	0.669933	-0.163708	0.0489652	0.418621	0.718899	-0.582329	-0.369655	-0.418621	0.300278	-0.882607	-0.669933	-0.718899	-0.300278	0.882607	187.57
Athe_0222	hypothetical protein				7.75836	0.33282	7.21271	0.420538	7.08484	0.175801	6.82228	0.184066	6.91676	0.281847	0.936081	0.0217914	0.390429	0.350554	0.262562	0.571289	0	1	0.0944772	0.926086		0.545652	0.673519	0.936081	0.841604	-0.545652	0.127867	0.390429	0.295952	-0.673519	-0.127867	0.262562	0.168085	-0.936081	-0.390429	-0.262562	-0.0944772	-0.841604	-0.295952	-0.168085	0.0944772	0.936081	197.086
Athe_0223	NAD(B synthetase				7.41642	0.15488	8.00987	0.1099	7.67922	0.164545	8.0035	0.248911	8.11447	0.196185	0	1	0.593451	0.0695544	0.262797	0.444133	0.587078	0.0595314	0.698051	0.0310192		-0.593451	-0.262797	-0.587078	-0.698051	0.593451	0.330654	0.00637312	-0.104601	0.262797	-0.330654	-0.324281	-0.435255	0.587078	-0.00637312	0.324281	-0.110974	0.698051	0.104601	0.435255	0.110974	0.698051	267.292
Athe_0224	hypothetical protein				5.30157	0.309105	6.01598	0.108135	5.57977	0.0540036	5.9009	0.0799846	5.95267	0.326817	0	1	0.714407	0.0441641	0.2782	0.444609	0.599332	0.0684755	0.651102	0.052309		-0.714407	-0.2782	-0.599332	-0.651102	0.714407	0.436207	0.115075	0.0633054	0.2782	-0.436207	-0.321132	-0.372902	0.599332	-0.115075	0.321132	-0.0517698	0.651102	-0.0633054	0.372902	0.0517698	0.714407	64.5849
Athe_0225	DNA polymerase beta domain-containing protein				6.15763	0.528462	6.56645	0.197952	6.21845	0.0148074	6.17814	0.24675	6.39604	0.392361	0	1	0.408827	0.346698	0.0608235	0.912138	0.02051	0.966697	0.238412	0.58678		-0.408827	-0.0608235	-0.02051	-0.238412	0.408827	0.348004	0.388317	0.170415	0.0608235	-0.348004	0.0403135	-0.177588	0.02051	-0.388317	-0.0403135	-0.217902	0.238412	-0.170415	0.177588	0.217902	0.408827	101.771
Athe_0226	[pseudogene]				2.31201	0.234666	3.84089	0.214188	2.65526	0.598795	2.66727	0.435442	3.11158	0.466462	0	1	1.52888	0.00844254	0.343247	0.534413	0.355261	0.46627	0.799571	0.0977383		-1.52888	-0.343247	-0.355261	-0.799571	1.52888	1.18563	1.17362	0.729305	0.343247	-1.18563	-0.0120142	-0.456324	0.355261	-1.17362	0.0120142	-0.44431	0.799571	-0.729305	0.456324	0.44431	1.52888	11.7076
Athe_0227	Beta-1,4-mannosidase (EC 3.2.1.25)	MnnB			8.54877	0.741374	7.64974	0.243835	7.81639	0.376006	8.2621	0.0633067	8.50049	0.383134	0.899039	0.0862514	0	1	0.166654	0.859879	0.612367	0.247394	0.850753	0.147047		0.899039	0.732386	0.286672	0.0482858	-0.899039	-0.166654	-0.612367	-0.850753	-0.732386	0.166654	-0.445713	-0.6841	-0.286672	0.612367	0.445713	-0.238387	-0.0482858	0.850753	0.6841	0.238387	0.899039	334.841
Athe_0228	Glucoamylase (EC 3.2.1.3)	Cga	MalR	Avi, CB, Glc	4.64578	0.218894	4.58533	0.657986	4.40325	0.369106	2.79186	0.282021	2.53864	0.423894	2.10715	0.000814054	2.04669	0.00165088	1.86461	0.00490142	0.253219	0.825889	0	1		0.0604542	0.242533	1.85393	2.10715	-0.0604542	0.182079	1.79347	2.04669	-0.242533	-0.182079	1.6114	1.86461	-1.85393	-1.79347	-1.6114	0.253219	-2.10715	-2.04669	-1.86461	-0.253219	2.10715	37.1064
Athe_0229	hypothetical protein				9.53924	0.126935	8.79318	0.298863	8.62948	0.476906	9.68015	0.470275	8.89146	0.147291	0.909758	0.0573194	0.163692	0.834606	0	1	1.05067	0.0259523	0.261976	0.616924		0.746066	0.909758	-0.140911	0.647782	-0.746066	0.163692	-0.886976	-0.0982834	-0.909758	-0.163692	-1.05067	-0.261976	0.140911	0.886976	1.05067	0.788693	-0.647782	0.0982834	0.261976	-0.788693	1.05067	2441.53
Athe_0230	hypothetical protein				8.34419	0.344434	7.30005	0.0843583	7.09855	0.343293	8.04906	0.312105	7.30372	0.2824	1.24563	0.00742129	0.201497	0.778304	0	1	0.950504	0.0262072	0.20517	0.678856		1.04414	1.24563	0.29513	1.04046	-1.04414	0.201497	-0.749007	-0.00367304	-1.24563	-0.201497	-0.950504	-0.20517	-0.29513	0.749007	0.950504	0.745334	-1.04046	0.00367304	0.20517	-0.745334	1.24563	809.184
Athe_0231	hypothetical protein				8.84251	0.287988	7.68983	0.49364	8.03062	0.230774	8.46737	0.199857	7.51206	0.278837	1.33045	0.00429253	0.177768	0.759521	0.518565	0.252315	0.955307	0.0627487	0	1		1.15269	0.811889	0.375147	1.33045	-1.15269	-0.340798	-0.777539	0.177768	-0.811889	0.340798	-0.436741	0.518565	-0.375147	0.777539	0.436741	0.955307	-1.33045	-0.177768	-0.518565	-0.955307	1.33045	1194.13
Athe_0232	group 1 glycosyl transferase	GT		Avi, Glc, XN	10.5375	2.26925	5.55296	0.171301	8.52065	1.17688	8.51463	0.257373	7.48648	1.12539	4.98459	0.00213492	0	1	2.96769	0.105283	2.96167	0.0334467	1.93352	0.209291		4.98459	2.0169	2.02292	3.05107	-4.98459	-2.96769	-2.96167	-1.93352	-2.0169	2.96769	0.00601894	1.03417	-2.02292	2.96167	-0.00601894	1.02815	-3.05107	1.93352	-1.03417	-1.02815	4.98459	6645.04
Athe_0233	Mannose-1-phosphate guanylyltransferase (EC 2.7.7.22) / Phosphomannomutase (EC 5.4.2.8)	ManT		Avi, Glc, XN	9.58273	1.37568	3.58243	0.288653	7.15136	1.43676	5.75557	0.209801	5.07842	0.892965	6.00031	9.74246e-05	0	1	3.56893	0.014388	2.17314	0.0469909	1.496	0.221556		6.00031	2.43138	3.82716	4.50431	-6.00031	-3.56893	-2.17314	-1.496	-2.43138	3.56893	1.39579	2.07293	-3.82716	2.17314	-1.39579	0.677145	-4.50431	1.496	-2.07293	-0.677145	6.00031	1439.55
Athe_0234	Endo-mannanase (EC 3.2.1.78)	MnnA		Avi, Glc, XN	7.18606	0.765334	2.91714	0.566033	5.20257	1.56596	4.86282	0.0915366	4.03078	0.378583	4.26892	0.000405035	0	1	2.28543	0.0666068	1.94568	0.038922	1.11364	0.288635		4.26892	1.98349	2.32324	3.15528	-4.26892	-2.28543	-1.94568	-1.11364	-1.98349	2.28543	0.339744	1.17178	-2.32324	1.94568	-0.339744	0.83204	-3.15528	1.11364	-1.17178	-0.83204	4.26892	239.772
Athe_0235	hypothetical protein				2.67523	0.661854	1.58707	0.223054	2.53324	0.635577	1.70298	0.0424274	1.70211	0.609904	1.08816	0.0703343	0	1	0.946171	0.238728	0.11591	0.875536	0.115037	0.892588		1.08816	0.141993	0.972255	0.973127	-1.08816	-0.946171	-0.11591	-0.115037	-0.141993	0.946171	0.830261	0.831134	-0.972255	0.11591	-0.830261	0.00087273	-0.973127	0.115037	-0.831134	-0.00087273	1.08816	15.9499
Athe_0236	hypothetical protein				2.10644	0.396309	1.18076	0.493733	1.64258	0.252472	1.40105	0.11679	1.29425	0.612468	0.925677	0.0726484	0	1	0.46182	0.5491	0.220283	0.706853	0.113489	0.87771		0.925677	0.463857	0.705394	0.812188	-0.925677	-0.46182	-0.220283	-0.113489	-0.463857	0.46182	0.241538	0.348331	-0.705394	0.220283	-0.241538	0.106794	-0.812188	0.113489	-0.348331	-0.106794	0.925677	5.60527
Athe_0237	hypothetical protein				2.6588	0.359884	2.43329	0.415624	2.46411	0.375488	2.86033	0.323527	2.89882	0.426274	0.225514	0.664951	0	1	0.0308193	0.97676	0.427044	0.396667	0.465527	0.402741		0.225514	0.194695	-0.20153	-0.240013	-0.225514	-0.0308193	-0.427044	-0.465527	-0.194695	0.0308193	-0.396225	-0.434708	0.20153	0.427044	0.396225	-0.0384826	0.240013	0.465527	0.434708	0.0384826	0.465527	7.39007
Athe_0238	VanZ family protein				5.30965	0.269505	4.86176	0.774935	4.0491	0.240747	5.99317	0.288057	5.73132	0.0796421	1.26055	0.0233644	0.812656	0.231876	0	1	1.94407	0.00120456	1.68222	0.00690793		0.447898	1.26055	-0.683515	-0.421669	-0.447898	0.812656	-1.13141	-0.869568	-1.26055	-0.812656	-1.94407	-1.68222	0.683515	1.13141	1.94407	0.261845	0.421669	0.869568	1.68222	-0.261845	1.94407	64.4015
Athe_0239	hypothetical protein				4.90191	0.668099	5.06093	0.230395	5.53511	0.334121	5.03602	0.182183	5.15623	0.28114	0	1	0.15902	0.765383	0.633203	0.203508	0.134111	0.788458	0.254321	0.604782		-0.15902	-0.633203	-0.134111	-0.254321	0.15902	-0.474184	0.0249088	-0.0953014	0.633203	0.474184	0.499093	0.378882	0.134111	-0.0249088	-0.499093	-0.12021	0.254321	0.0953014	-0.378882	0.12021	0.633203	46.3025
Athe_0240	cation transporter				6.5902	0.371135	6.69267	0.0644721	6.68806	0.281347	6.26759	0.0504267	6.67541	0.231965	0.322608	0.340001	0.425078	0.246504	0.42047	0.269214	0	1	0.407819	0.466317		-0.10247	-0.097862	0.322608	-0.0852107	0.10247	0.00460764	0.425078	0.017259	0.097862	-0.00460764	0.42047	0.0126514	-0.322608	-0.425078	-0.42047	-0.407819	0.0852107	-0.017259	-0.0126514	0.407819	0.425078	118.242
Athe_0241	hypothetical protein				2.78561	0.516846	2.94393	0.141673	2.92641	0.20211	2.65915	0.318604	3.0844	0.0473713	0.126455	0.76359	0.284775	0.518075	0.267262	0.562817	0	1	0.425248	0.531305		-0.158319	-0.140807	0.126455	-0.298793	0.158319	0.0175128	0.284775	-0.140474	0.140807	-0.0175128	0.267262	-0.157986	-0.126455	-0.284775	-0.267262	-0.425248	0.298793	0.140474	0.157986	0.425248	0.425248	11.7955
Athe_0242	TrkA-N domain-containing protein				5.30392	0.223104	5.1807	0.0946937	5.23755	0.275878	4.87555	0.130179	5.00628	0.029149	0.428367	0.152526	0.30515	0.353188	0.361996	0.284021	0	1	0.130727	0.849711		0.123217	0.0663712	0.428367	0.29764	-0.123217	-0.0568461	0.30515	0.174423	-0.0663712	0.0568461	0.361996	0.231269	-0.428367	-0.30515	-0.361996	-0.130727	-0.29764	-0.174423	-0.231269	0.130727	0.428367	53.3447
Athe_0243	TrkA-N domain-containing protein				6.06926	0.165773	5.53454	0.345186	6.06021	0.462241	5.25927	0.0646451	5.50278	0.137727	0.809991	0.0360864	0.275267	0.518066	0.800942	0.0532648	0	1	0.243508	0.767037		0.534724	0.00904943	0.809991	0.566483	-0.534724	-0.525675	0.275267	0.031759	-0.00904943	0.525675	0.800942	0.557434	-0.809991	-0.275267	-0.800942	-0.243508	-0.566483	-0.031759	-0.557434	0.243508	0.809991	92.9722
Athe_0244	SpoIID:LytB domain-containing protein				6.75385	0.704369	6.39874	0.0541513	6.47307	0.567151	6.14129	0.239717	6.30492	0.0998006	0.612564	0.20757	0.257454	0.652019	0.331784	0.572142	0	1	0.16363	0.896385		0.355111	0.28078	0.612564	0.448934	-0.355111	-0.0743303	0.257454	0.0938233	-0.28078	0.0743303	0.331784	0.168154	-0.612564	-0.257454	-0.331784	-0.16363	-0.448934	-0.0938233	-0.168154	0.16363	0.612564	203.169
Athe_0245	S-adenosylmethionine:tRNA-ribosyltransferase-isomerase				6.83708	0.503196	6.60937	0.27422	6.65137	0.774808	6.70356	0.0984764	6.97403	0.178678	0.227704	0.69362	0	1	0.0419938	0.976205	0.0941882	0.889412	0.364662	0.580673		0.227704	0.18571	0.133516	-0.136958	-0.227704	-0.0419938	-0.0941882	-0.364662	-0.18571	0.0419938	-0.0521944	-0.322668	-0.133516	0.0941882	0.0521944	-0.270474	0.136958	0.364662	0.322668	0.270474	0.364662	190.715
Athe_0246	hypothetical protein				9.76377	0.921986	9.36454	0.453113	9.83944	0.355767	10.1473	0.147763	9.97561	0.234189	0.399224	0.514944	0	1	0.474891	0.606767	0.782798	0.190495	0.611066	0.36636		0.399224	-0.075667	-0.383574	-0.211842	-0.399224	-0.474891	-0.782798	-0.611066	0.075667	0.474891	-0.307907	-0.136175	0.383574	0.782798	0.307907	0.171732	0.211842	0.611066	0.136175	-0.171732	0.782798	1104.7
Athe_0247	hypothetical protein				7.24054	0.0717884	7.13591	0.341872	6.86838	0.0870129	7.59047	0.122945	7.79486	0.104111	0.372155	0.262212	0.26753	0.588841	0	1	0.722085	0.0330072	0.92648	0.0127498		0.104626	0.372155	-0.34993	-0.554325	-0.104626	0.26753	-0.454555	-0.65895	-0.372155	-0.26753	-0.722085	-0.92648	0.34993	0.454555	0.722085	-0.204395	0.554325	0.65895	0.92648	0.204395	0.92648	211.812
Athe_0248	hypothetical protein				5.61249	0.30512	6.02865	0.45991	5.41854	0.197539	6.00211	0.137171	6.3509	0.0734313	0.193948	0.652838	0.610104	0.247871	0	1	0.583564	0.15802	0.932359	0.0316981		-0.416156	0.193948	-0.389616	-0.738411	0.416156	0.610104	0.02654	-0.322255	-0.193948	-0.610104	-0.583564	-0.932359	0.389616	-0.02654	0.583564	-0.348795	0.738411	0.322255	0.932359	0.348795	0.932359	72.3224
Athe_0249	chromosome segregation ATPase-like protein				7.9838	0.18619	8.76406	0.434485	8.12991	0.084371	8.6353	0.120702	8.68504	0.227538	0	1	0.780261	0.0401581	0.146113	0.730404	0.651506	0.064415	0.701246	0.0506153		-0.780261	-0.146113	-0.651506	-0.701246	0.780261	0.634148	0.128755	0.0790146	0.146113	-0.634148	-0.505393	-0.555133	0.651506	-0.128755	0.505393	-0.04974	0.701246	-0.0790146	0.555133	0.04974	0.780261	410.694
Athe_0250	hypothetical protein				6.25579	0.396701	6.50102	0.442608	5.86572	0.080523	6.25934	0.133029	6.33849	0.106959	0.390065	0.345979	0.635294	0.231876	0	1	0.39362	0.3545	0.472769	0.262308		-0.245229	0.390065	-0.00355542	-0.0827039	0.245229	0.635294	0.241673	0.162525	-0.390065	-0.635294	-0.39362	-0.472769	0.00355542	-0.241673	0.39362	-0.0791484	0.0827039	-0.162525	0.472769	0.0791484	0.635294	110.397
Athe_0251	bacteriocin ABC transporter				6.43743	0.263921	6.01446	0.467238	6.3395	0.631611	6.28725	0.18647	5.8148	0.101008	0.622635	0.167627	0.199657	0.761419	0.524697	0.306835	0.472447	0.571551	0	1		0.422978	0.0979379	0.150187	0.622635	-0.422978	-0.32504	-0.27279	0.199657	-0.0979379	0.32504	0.0522495	0.524697	-0.150187	0.27279	-0.0522495	0.472447	-0.622635	-0.199657	-0.524697	-0.472447	0.622635	129.78
Athe_0252	secretion protein HlyD family protein				4.38089	0.470475	4.33588	0.130365	4.6517	0.61578	5.06364	0.432954	4.29547	0.353449	0.0854177	0.893192	0.0404088	0.959779	0.356222	0.55655	0.768161	0.313676	0	1		0.0450089	-0.270804	-0.682743	0.0854177	-0.0450089	-0.315813	-0.727752	0.0404088	0.270804	0.315813	-0.411939	0.356222	0.682743	0.727752	0.411939	0.768161	-0.0854177	-0.0404088	-0.356222	-0.768161	0.768161	47.2202
Athe_0253	hypothetical protein				4.27023	0.953928	3.91141	0.486277	4.9316	0.565775	4.92028	0.657911	4.44556	0.626868	0.358822	0.664829	0	1	1.02019	0.338708	1.00887	0.19089	0.534145	0.571555		0.358822	-0.661363	-0.650052	-0.175323	-0.358822	-1.02019	-1.00887	-0.534145	0.661363	1.02019	0.0113116	0.48604	0.650052	1.00887	-0.0113116	0.474729	0.175323	0.534145	-0.48604	-0.474729	1.02019	43.1443
Athe_0254	hypothetical protein				5.54337	0.361736	4.81982	0.064547	5.46733	0.375518	6.31871	0.05364	5.58462	0.261043	0.723543	0.0628257	0	1	0.647502	0.209425	1.49888	0.001022	0.764793	0.0837144		0.723543	0.0760405	-0.775338	-0.0412507	-0.723543	-0.647502	-1.49888	-0.764793	-0.0760405	0.647502	-0.851379	-0.117291	0.775338	1.49888	0.851379	0.734088	0.0412507	0.764793	0.117291	-0.734088	1.49888	113.235
Athe_0255	abortive infection protein				3.48967	0.3779	3.80742	0.206075	3.82878	0.0860637	3.85783	0.600843	3.739	0.305343	0	1	0.317756	0.507245	0.339115	0.488596	0.368159	0.397613	0.249337	0.594797		-0.317756	-0.339115	-0.368159	-0.249337	0.317756	-0.0213594	-0.0504029	0.0684186	0.339115	0.0213594	-0.0290435	0.089778	0.368159	0.0504029	0.0290435	0.118822	0.249337	-0.0684186	-0.089778	-0.118822	0.368159	20.0064
Athe_0256	hypothetical protein				3.91153	0.105864	4.28448	0.212146	4.34902	0.271538	4.0013	0.153279	3.79293	0.122805	0.118606	0.735732	0.491554	0.180281	0.556092	0.105039	0.208375	0.760423	0	1		-0.372948	-0.437486	-0.0897686	0.118606	0.372948	-0.0645381	0.28318	0.491554	0.437486	0.0645381	0.347718	0.556092	0.0897686	-0.28318	-0.347718	0.208375	-0.118606	-0.491554	-0.556092	-0.208375	0.556092	30.7994
Athe_0257	hypothetical protein				1.93113	0.170603	2.81109	0.256085	2.95931	0.282649	1.38526	0.492839	2.0837	0.449742	0.545867	0.201949	1.42583	0.00478737	1.57404	0.0027583	0	1	0.69844	0.272366		-0.879964	-1.02818	0.545867	-0.152573	0.879964	-0.148214	1.42583	0.727391	1.02818	0.148214	1.57404	0.875605	-0.545867	-1.42583	-1.57404	-0.69844	0.152573	-0.727391	-0.875605	0.69844	1.57404	12.1242
Athe_0258	integrase catalytic subunit				3.75585	0.287668	4.3738	0.359249	4.46465	0.292575	3.01745	0.807471	3.74758	0.562044	0.738403	0.184124	1.35636	0.0268537	1.4472	0.0225317	0	1	0.730137	0.422893		-0.617954	-0.708799	0.738403	0.00826681	0.617954	-0.0908444	1.35636	0.626221	0.708799	0.0908444	1.4472	0.717066	-0.738403	-1.35636	-1.4472	-0.730137	-0.00826681	-0.626221	-0.717066	0.730137	1.4472	41.8559
Athe_0259	IstB domain-containing protein ATP-binding protein				4.67266	0.472407	4.07625	0.369271	4.90935	0.251503	3.2634	0.759793	3.26068	0.713568	1.41198	0.0285922	0.815567	0.257231	1.64867	0.0225142	0.00272414	0.999254	0	1		0.596417	-0.236691	1.40926	1.41198	-0.596417	-0.833107	0.812843	0.815567	0.236691	0.833107	1.64595	1.64867	-1.40926	-0.812843	-1.64595	0.00272414	-1.41198	-0.815567	-1.64867	-0.00272414	1.64867	55.2634
Athe_0260	[pseudogene]				3.77549	0.132332	3.26134	0.220739	4.14676	0.626745	3.93645	0.257363	3.39917	0.315383	0.514149	0.255875	0	1	0.885424	0.149273	0.675116	0.139294	0.137835	0.83174		0.514149	-0.371276	-0.160967	0.376314	-0.514149	-0.885424	-0.675116	-0.137835	0.371276	0.885424	0.210309	0.74759	0.160967	0.675116	-0.210309	0.537281	-0.376314	0.137835	-0.74759	-0.537281	0.885424	32.8197
Athe_0261	hypothetical protein				1.21299	0.432666	1.11981	0.704116	1.02585	0.558038	1.81534	0.138919	1.81368	0.353068	0.187143	0.782788	0.0939568	0.939789	0	1	0.789486	0.18802	0.787834	0.19195		0.0931865	0.187143	-0.602343	-0.600691	-0.0931865	0.0939568	-0.695529	-0.693877	-0.187143	-0.0939568	-0.789486	-0.787834	0.602343	0.695529	0.789486	0.00165198	0.600691	0.693877	0.787834	-0.00165198	0.789486	7.25175
Athe_0262	hypothetical protein				0.705222	0.857813	0.754448	0.82277	0.711952	0.41858	1.08854	0.726059	0.978075	0.917729	0	1	0.0492267	0.967014	0.00673054	0.998428	0.383322	0.654846	0.272853	0.772347		-0.0492267	-0.00673054	-0.383322	-0.272853	0.0492267	0.0424962	-0.334095	-0.223627	0.00673054	-0.0424962	-0.376591	-0.266123	0.383322	0.334095	0.376591	0.110468	0.272853	0.223627	0.266123	-0.110468	0.383322	3.26779
Athe_0263	hypothetical protein				3.89884	0.474729	4.1789	0.348858	4.37924	0.0332039	4.61124	0.126745	4.66794	0.11949	0	1	0.280062	0.487321	0.4804	0.236832	0.712401	0.0594256	0.769098	0.0462554		-0.280062	-0.4804	-0.712401	-0.769098	0.280062	-0.200338	-0.43234	-0.489037	0.4804	0.200338	-0.232001	-0.288698	0.712401	0.43234	0.232001	-0.056697	0.769098	0.489037	0.288698	0.056697	0.769098	35.1969
Athe_0264	hypothetical protein				7.97333	0.165812	7.76157	0.380052	7.30587	0.366166	7.4059	0.292865	7.26571	0.156824	0.707622	0.0651176	0.49586	0.274712	0.040163	0.949601	0.1402	0.882698	0	1		0.211762	0.667459	0.567423	0.707622	-0.211762	0.455697	0.35566	0.49586	-0.667459	-0.455697	-0.100037	0.040163	-0.567423	-0.35566	0.100037	0.1402	-0.707622	-0.49586	-0.040163	-0.1402	0.707622	1268.05
Athe_0265	peptidase S8:S53 subtilisin kexin sedolisin				9.41452	0.397449	9.80285	0.39385	8.711	0.490339	7.73808	0.224024	7.85052	0.376784	1.67644	0.00232287	2.06477	0.000549397	0.972918	0.0577686	0	1	0.112441	0.926086		-0.38833	0.703523	1.67644	1.564	0.38833	1.09185	2.06477	1.95233	-0.703523	-1.09185	0.972918	0.860478	-1.67644	-2.06477	-0.972918	-0.112441	-1.564	-1.95233	-0.860478	0.112441	2.06477	989.886
Athe_0266	hypothetical protein				-1.86263	1.00339	-1.41339	0.573845	-0.625689	0.888811	0.0679923	0.807874	-0.455346	1.00002	0	1	0.449242	0.664951	1.23694	0.215796	1.93062	0.0402142	1.40729	0.119253		-0.449242	-1.23694	-1.93062	-1.40729	0.449242	-0.787701	-1.48138	-0.958044	1.23694	0.787701	-0.693681	-0.170343	1.93062	1.48138	0.693681	0.523339	1.40729	0.958044	0.170343	-0.523339	1.93062	1.31734
Athe_0267	hypothetical protein				0.62902	0.569151	0.532543	0.631287	1.1756	0.425632	0.653566	1.1168	1.06147	0.747129	0.0964769	0.924106	0	1	0.643058	0.617094	0.121023	0.906991	0.528925	0.608493		0.0964769	-0.546581	-0.0245462	-0.432448	-0.0964769	-0.643058	-0.121023	-0.528925	0.546581	0.643058	0.522035	0.114133	0.0245462	0.121023	-0.522035	-0.407902	0.432448	0.528925	-0.114133	0.407902	0.643058	2.36916
Athe_0268	hypothetical protein				-0.461455	0.81917	0.47871	0.605258	0.517046	0.726398	0.24271	0.676602	0.70321	0.127335	0	1	0.940165	0.190629	0.9785	0.195962	0.704164	0.302394	1.16466	0.0897761		-0.940165	-0.9785	-0.704164	-1.16466	0.940165	-0.0383357	0.236	-0.2245	0.9785	0.0383357	0.274336	-0.186164	0.704164	-0.236	-0.274336	-0.4605	1.16466	0.2245	0.186164	0.4605	1.16466	1.55559
Athe_0269	hypothetical protein				-0.418442	0.392388	0.21889	0.39219	0.06501	0.725139	-0.428194	0.60001	-0.151794	0.867253	0.0097522	0.990335	0.647085	0.383468	0.493204	0.539599	0	1	0.276401	0.859119		-0.637332	-0.483452	0.0097522	-0.266648	0.637332	0.15388	0.647085	0.370684	0.483452	-0.15388	0.493204	0.216804	-0.0097522	-0.647085	-0.493204	-0.276401	0.266648	-0.370684	-0.216804	0.276401	0.647085	8.47017
Athe_0270	[pseudogene]				-0.552494	0.993699	0.0969981	0.966698	0.85503	0.6102	0.373744	0.400532	0.715454	0.448022	0	1	0.649492	0.434659	1.40752	0.103419	0.926238	0.227095	1.26795	0.0990642		-0.649492	-1.40752	-0.926238	-1.26795	0.649492	-0.758032	-0.276746	-0.618456	1.40752	0.758032	0.481286	0.139577	0.926238	0.276746	-0.481286	-0.34171	1.26795	0.618456	-0.139577	0.34171	1.40752	1.69177
Athe_0271	hypothetical protein				8.67651	0.331492	8.91565	0.221531	8.82695	0.21275	8.54253	0.10797	8.62009	0.156638	0.13398	0.706204	0.373117	0.294888	0.284411	0.465205	0	1	0.0775582	0.926086		-0.239137	-0.150431	0.13398	0.0564217	0.239137	0.0887053	0.373117	0.295558	0.150431	-0.0887053	0.284411	0.206853	-0.13398	-0.373117	-0.284411	-0.0775582	-0.0564217	-0.295558	-0.206853	0.0775582	0.373117	418.007
Athe_0272	PilT protein domain-containing protein				8.40668	0.209151	8.59663	0.160521	8.33255	0.30885	8.18278	0.217243	8.43681	0.13351	0.223901	0.493995	0.413845	0.238533	0.14977	0.734795	0	1	0.254026	0.715056		-0.189945	0.0741306	0.223901	-0.0301247	0.189945	0.264075	0.413845	0.15982	-0.0741306	-0.264075	0.14977	-0.104255	-0.223901	-0.413845	-0.14977	-0.254026	0.0301247	-0.15982	0.104255	0.254026	0.413845	466.085
Athe_0273	periplasmic binding protein				5.56238	0.276446	5.64179	0.183855	5.8277	0.421411	6.46663	0.208824	6.11049	0.850413	0	1	0.0794017	0.91003	0.265315	0.665467	0.90425	0.0854955	0.548105	0.295871		-0.0794017	-0.265315	-0.90425	-0.548105	0.0794017	-0.185913	-0.824848	-0.468703	0.265315	0.185913	-0.638935	-0.282789	0.90425	0.824848	0.638935	0.356146	0.548105	0.468703	0.282789	-0.356146	0.90425	109.282
Athe_0274	transport system permease				3.83785	0.309304	3.78966	0.29564	3.79797	0.475337	4.77877	0.30558	4.70887	0.627866	0.0481908	0.944957	0	1	0.00831105	0.995665	0.989106	0.0583371	0.919214	0.118914		0.0481908	0.0398798	-0.940915	-0.871023	-0.0481908	-0.00831105	-0.989106	-0.919214	-0.0398798	0.00831105	-0.980795	-0.910903	0.940915	0.989106	0.980795	0.0698917	0.871023	0.919214	0.910903	-0.0698917	0.989106	36.3936
Athe_0275	ABC transporter				3.18414	0.401222	3.50973	0.423953	3.65343	0.292153	4.30413	0.201636	4.03278	0.727944	0	1	0.325586	0.566385	0.469282	0.410667	1.11999	0.0358656	0.84864	0.0955465		-0.325586	-0.469282	-1.11999	-0.84864	0.325586	-0.143696	-0.7944	-0.523054	0.469282	0.143696	-0.650703	-0.379358	1.11999	0.7944	0.650703	0.271345	0.84864	0.523054	0.379358	-0.271345	1.11999	24.6605
Athe_0276	hypothetical protein				3.00425	0.0592816	3.44674	0.287635	3.48551	0.244598	4.56459	0.0529107	4.19203	0.538991	0	1	0.442492	0.273427	0.481267	0.255271	1.56035	0.00143394	1.18779	0.00688131		-0.442492	-0.481267	-1.56035	-1.18779	0.442492	-0.0387759	-1.11786	-0.745298	0.481267	0.0387759	-1.07908	-0.706522	1.56035	1.11786	1.07908	0.372557	1.18779	0.745298	0.706522	-0.372557	1.56035	40.4741
Athe_0277	formylmethanofuran dehydrogenase subunit E domain-containing protein				4.0013	0.310765	3.95638	0.531841	4.08251	0.34051	4.97152	0.0248416	4.76442	0.398398	0.0449264	0.943265	0	1	0.126132	0.885057	1.01515	0.03242	0.808044	0.121359		0.0449264	-0.081206	-0.97022	-0.763117	-0.0449264	-0.126132	-1.01515	-0.808044	0.081206	0.126132	-0.889015	-0.681911	0.97022	1.01515	0.889015	0.207103	0.763117	0.808044	0.681911	-0.207103	1.01515	60.2165
Athe_0278	hypothetical protein				4.97512	0.440532	4.23884	0.356957	4.53759	0.551044	5.04946	0.188756	4.85383	0.158989	0.736279	0.115412	0	1	0.298753	0.706034	0.810623	0.0845642	0.614989	0.24619		0.736279	0.437526	-0.0743445	0.121289	-0.736279	-0.298753	-0.810623	-0.614989	-0.437526	0.298753	-0.51187	-0.316236	0.0743445	0.810623	0.51187	0.195634	-0.121289	0.614989	0.316236	-0.195634	0.810623	69.8565
Athe_0279	histidine kinase				3.2948	0.296478	3.33305	0.392463	3.06473	0.488889	3.54136	0.32626	3.641	0.608954	0.230074	0.704333	0.268318	0.776136	0	1	0.476633	0.416429	0.576272	0.309924		-0.0382446	0.230074	-0.24656	-0.346198	0.0382446	0.268318	-0.208315	-0.307954	-0.230074	-0.268318	-0.476633	-0.576272	0.24656	0.208315	0.476633	-0.0996386	0.346198	0.307954	0.576272	0.0996386	0.576272	26.4987
Athe_0280	winged helix family two component transcriptional regulator				2.82835	0.391228	2.93716	0.567281	2.74118	0.416335	3.38434	0.0925709	3.71235	0.247516	0.087169	0.884172	0.195978	0.813883	0	1	0.643157	0.199417	0.97117	0.0623989		-0.108809	0.087169	-0.555988	-0.884001	0.108809	0.195978	-0.447179	-0.775192	-0.087169	-0.195978	-0.643157	-0.97117	0.555988	0.447179	0.643157	-0.328013	0.884001	0.775192	0.97117	0.328013	0.97117	62.3765
Athe_0281	hypothetical protein				0.305976	0.25087	0.0983261	0.583064	-0.623606	2.00418	-0.20209	0.370471	1.14612	0.508388	0.929582	0.412684	0.721932	0.682824	0	1	0.421515	0.763844	1.76973	0.119606		0.20765	0.929582	0.508067	-0.840148	-0.20765	0.721932	0.300417	-1.0478	-0.929582	-0.721932	-0.421515	-1.76973	-0.508067	-0.300417	0.421515	-1.34821	0.840148	1.0478	1.76973	1.34821	1.76973	10.0615
Athe_0282	[pseudogene]				0.57817	3.01646	-1.78348	1.03692	-1.70132	1.51177	-1.50189	1.27053	-1.73058	1.17403	2.36165	0.203545	0	1	0.0821599	0.982603	0.281587	0.90516	0.0528988	0.983821		2.36165	2.27949	2.08006	2.30875	-2.36165	-0.0821599	-0.281587	-0.0528988	-2.27949	0.0821599	-0.199427	0.0292611	-2.08006	0.281587	0.199427	0.228688	-2.30875	0.0528988	-0.0292611	-0.228688	2.36165	24.9282
Athe_0283	[pseudogene]				3.81792	1.15146	1.52149	0.259656	1.40694	0.370442	1.61342	0.410372	1.4739	0.748075	2.41098	0.00673593	0.114548	0.945381	0	1	0.206477	0.847213	0.0669515	0.957839		2.29643	2.41098	2.2045	2.34403	-2.29643	0.114548	-0.0919291	0.0475963	-2.41098	-0.114548	-0.206477	-0.0669515	-2.2045	0.0919291	0.206477	0.139525	-2.34403	-0.0475963	0.0669515	-0.139525	2.41098	136.45
Athe_0284	[pseudogene]				0.760483	0.766774	-0.789635	1.92973	-1.15407	1.50904	0.302476	0.0802853	0.694684	0.744136	1.91456	0.157051	0.364439	0.880447	0	1	1.45655	0.288388	1.84876	0.177852		1.55012	1.91456	0.458006	0.0657983	-1.55012	0.364439	-1.09211	-1.48432	-1.91456	-0.364439	-1.45655	-1.84876	-0.458006	1.09211	1.45655	-0.392208	-0.0657983	1.48432	1.84876	0.392208	1.91456	2.98255
Athe_0285	hypothetical protein				3.38921	0.170648	1.54014	0.0239292	2.09097	0.50625	1.65581	0.14447	1.09513	0.230746	2.29408	4.08882e-05	0.445014	0.308699	0.995841	0.0223332	0.560685	0.3148	0	1		1.84907	1.29824	1.73339	2.29408	-1.84907	-0.550827	-0.115671	0.445014	-1.29824	0.550827	0.435156	0.995841	-1.73339	0.115671	-0.435156	0.560685	-2.29408	-0.445014	-0.995841	-0.560685	2.29408	17.8326
Athe_0286	hypothetical protein				5.29439	0.150224	4.25093	0.358802	4.46668	0.367527	4.33115	0.324097	4.60997	0.430302	1.04345	0.0257767	0	1	0.215746	0.782108	0.0802148	0.886566	0.359031	0.497847		1.04345	0.827709	0.963239	0.684423	-1.04345	-0.215746	-0.0802148	-0.359031	-0.827709	0.215746	0.135531	-0.143286	-0.963239	0.0802148	-0.135531	-0.278816	-0.684423	0.359031	0.143286	0.278816	1.04345	76.9838
Athe_0287	hypothetical protein				3.32507	0.587722	3.5042	0.443544	2.81696	0.0814557	1.20234	0.0552989	1.25037	0.560037	2.12273	0.000846733	2.30187	0.000347489	1.61462	0.00512846	0	1	0.0480352	0.974787		-0.179136	0.50811	2.12273	2.07469	0.179136	0.687246	2.30187	2.25383	-0.50811	-0.687246	1.61462	1.56658	-2.12273	-2.30187	-1.61462	-0.0480352	-2.07469	-2.25383	-1.56658	0.0480352	2.30187	62.3167
Athe_0288	[pseudogene]				7.95349	0.710263	8.30779	0.232774	7.43149	0.347795	6.35091	0.158936	6.33122	0.151818	1.62227	0.00294025	1.97657	0.00141824	1.10027	0.0391013	0.0196893	0.994184	0	1		-0.354304	0.521998	1.60258	1.62227	0.354304	0.876302	1.95688	1.97657	-0.521998	-0.876302	1.08058	1.10027	-1.60258	-1.95688	-1.08058	0.0196893	-1.62227	-1.97657	-1.10027	-0.0196893	1.97657	623.989
Athe_0289	hypothetical protein				4.85106	0.644261	4.44182	0.23462	4.33633	0.282693	4.60606	0.193466	4.46346	0.283447	0.514725	0.289826	0.105493	0.911784	0	1	0.269728	0.618917	0.127132	0.848689		0.409232	0.514725	0.244997	0.387593	-0.409232	0.105493	-0.164235	-0.0216387	-0.514725	-0.105493	-0.269728	-0.127132	-0.244997	0.164235	0.269728	0.142596	-0.387593	0.0216387	0.127132	-0.142596	0.514725	56.3731
Athe_0290	hypothetical protein				7.60116	0.104975	7.46605	0.465237	6.85416	0.342603	6.90368	0.14295	6.97425	0.134562	0.747002	0.0745065	0.611894	0.251854	0	1	0.0495182	0.93221	0.120095	0.825493		0.135108	0.747002	0.697483	0.626906	-0.135108	0.611894	0.562376	0.491799	-0.747002	-0.611894	-0.0495182	-0.120095	-0.697483	-0.562376	0.0495182	-0.0705772	-0.626906	-0.491799	0.120095	0.0705772	0.747002	238.703
Athe_0291	peptidase S8:S53 subtilisin kexin sedolisin				9.40181	0.317713	9.8254	0.359868	8.86538	0.446456	7.63715	0.183017	7.63544	0.152322	1.76638	0.000662564	2.18997	0.000182981	1.22995	0.0124961	0.00171473	0.999254	0	1		-0.423588	0.53643	1.76466	1.76638	0.423588	0.960017	2.18825	2.18997	-0.53643	-0.960017	1.22823	1.22995	-1.76466	-2.18825	-1.22823	0.00171473	-1.76638	-2.18997	-1.22995	-0.00171473	2.18997	921.71
Athe_0292	[pseudogene]				0.642618	0.596178	-1.23702	1.58449	-0.264559	1.08849	0.193361	1.11948	0.272589	0.828314	1.87964	0.112789	0	1	0.972462	0.59958	1.43038	0.238533	1.50961	0.261251		1.87964	0.907176	0.449257	0.370028	-1.87964	-0.972462	-1.43038	-1.50961	-0.907176	0.972462	-0.45792	-0.537148	-0.449257	1.43038	0.45792	-0.0792282	-0.370028	1.50961	0.537148	0.0792282	1.87964	1.8752
Athe_0293	[pseudogene]				0.231167	0.653807	-1.16554	1.54084	-1.88108	1.20833	-2.22902	0.689218	-2.05415	0.788794	2.46019	0.0286577	1.06348	0.362897	0.347936	0.823746	0	1	0.174873	0.95444		1.39671	2.11225	2.46019	2.28531	-1.39671	0.715542	1.06348	0.888605	-2.11225	-0.715542	0.347936	0.173063	-2.46019	-1.06348	-0.347936	-0.174873	-2.28531	-0.888605	-0.173063	0.174873	2.46019	1.44993
Athe_0294	[pseudogene]				6.53049	0.395373	6.64488	0.258585	5.75041	0.153513	5.84074	0.21666	6.03459	0.412402	0.780075	0.0771801	0.894462	0.105283	0	1	0.0903242	0.886976	0.28417	0.549497		-0.114388	0.780075	0.689751	0.495905	0.114388	0.894462	0.804138	0.610292	-0.780075	-0.894462	-0.0903242	-0.28417	-0.689751	-0.804138	0.0903242	-0.193846	-0.495905	-0.610292	0.28417	0.193846	0.894462	122.568
Athe_0295	[pseudogene]				3.18528	0.191774	2.45315	0.112266	2.50154	0.390368	2.77912	0.386367	2.56111	0.140763	0.732136	0.0638707	0	1	0.0483873	0.956176	0.325976	0.428399	0.10796	0.841499		0.732136	0.683749	0.40616	0.624176	-0.732136	-0.0483873	-0.325976	-0.10796	-0.683749	0.0483873	-0.277589	-0.0595725	-0.40616	0.325976	0.277589	0.218017	-0.624176	0.10796	0.0595725	-0.218017	0.732136	13.169
Athe_0296	hypothetical protein				8.7315	0.734765	8.75731	0.121036	8.56021	0.224325	8.69473	0.633471	7.89928	0.230095	0.832227	0.110402	0.858031	0.170531	0.660934	0.263866	0.795451	0.319959	0	1		-0.0258039	0.171293	0.0367763	0.832227	0.0258039	0.197097	0.0625802	0.858031	-0.171293	-0.197097	-0.134517	0.660934	-0.0367763	-0.0625802	0.134517	0.795451	-0.832227	-0.858031	-0.660934	-0.795451	0.858031	703.615
Athe_0297	hypothetical protein				12.7178	0.456509	12.7633	0.441928	11.8029	0.334256	11.1244	0.205788	10.7437	0.154556	1.97403	0.000460174	2.01954	0.000698019	1.05913	0.0331573	0.380706	0.641762	0	1		-0.0455099	0.914905	1.59333	1.97403	0.0455099	0.960415	1.63884	2.01954	-0.914905	-0.960415	0.678422	1.05913	-1.59333	-1.63884	-0.678422	0.380706	-1.97403	-2.01954	-1.05913	-0.380706	2.01954	8395.08
Athe_0298	peptidase S8:S53 subtilisin kexin sedolisin				12.8114	0.117118	13.0644	0.292471	12.1247	0.132128	11.5427	0.416689	10.9959	0.168558	1.81552	0.000200082	2.06855	0.000136517	1.12886	0.0105533	0.546812	0.311402	0	1		-0.253027	0.686662	1.26871	1.81552	0.253027	0.939689	1.52174	2.06855	-0.686662	-0.939689	0.58205	1.12886	-1.26871	-1.52174	-0.58205	0.546812	-1.81552	-2.06855	-1.12886	-0.546812	2.06855	13227.4
Athe_0299	formylmethanofuran dehydrogenase subunit E domain-containing protein				4.42072	0.715932	4.22992	0.334317	3.70838	0.368205	4.04342	0.170424	4.31325	0.374961	0.712334	0.194296	0.521531	0.509711	0	1	0.335034	0.575935	0.604866	0.280108		0.190802	0.712334	0.3773	0.107468	-0.190802	0.521531	0.186497	-0.0833345	-0.712334	-0.521531	-0.335034	-0.604866	-0.3773	-0.186497	0.335034	-0.269832	-0.107468	0.0833345	0.604866	0.269832	0.712334	24.9429
Athe_0300	hypothetical protein				5.22874	0.539114	5.3498	0.232117	4.45362	0.325325	4.4378	0.0972432	4.6216	0.334993	0.790943	0.0638177	0.912003	0.0421916	0.0158145	0.981932	0	1	0.183799	0.849711		-0.12106	0.775128	0.790943	0.607143	0.12106	0.896188	0.912003	0.728204	-0.775128	-0.896188	0.0158145	-0.167985	-0.790943	-0.912003	-0.0158145	-0.183799	-0.607143	-0.728204	0.167985	0.183799	0.912003	42.4908
Athe_0301	response regulator receiver modulated CheB methylesterase				7.80769	0.370113	6.4647	0.340133	5.96946	0.14243	7.5483	0.0707666	6.85201	0.146502	1.83823	0.000178435	0.495246	0.32973	0	1	1.57884	0.000528348	0.882552	0.0316981		1.34299	1.83823	0.259392	0.955682	-1.34299	0.495246	-1.0836	-0.387306	-1.83823	-0.495246	-1.57884	-0.882552	-0.259392	1.0836	1.57884	0.69629	-0.955682	0.387306	0.882552	-0.69629	1.83823	220.348
Athe_0302	hypothetical protein				7.28947	0.747975	6.61055	0.150468	6.30775	0.505958	6.55355	0.195583	6.37401	0.155799	0.981726	0.0767278	0.302802	0.733282	0	1	0.245805	0.706143	0.0662666	0.932428		0.678924	0.981726	0.735921	0.91546	-0.678924	0.302802	0.0569965	0.236535	-0.981726	-0.302802	-0.245805	-0.0662666	-0.735921	-0.0569965	0.245805	0.179539	-0.91546	-0.236535	0.0662666	-0.179539	0.981726	96.6561
Athe_0303	hypothetical protein				5.14645	0.303466	5.64379	0.347741	5.41121	0.646909	5.41313	0.265225	5.20691	0.104813	0	1	0.497332	0.293828	0.264756	0.613662	0.266671	0.56408	0.0604517	0.918345		-0.497332	-0.264756	-0.266671	-0.0604517	0.497332	0.232576	0.230661	0.43688	0.264756	-0.232576	-0.00191506	0.204304	0.266671	-0.230661	0.00191506	0.206219	0.0604517	-0.43688	-0.204304	-0.206219	0.497332	22.5129
Athe_0304	hypothetical protein				4.66845	0.166732	5.18918	0.542126	4.93419	0.454923	4.94664	0.0446221	5.01422	0.156518	0	1	0.520734	0.231087	0.26574	0.578043	0.278187	0.506061	0.34577	0.418017		-0.520734	-0.26574	-0.278187	-0.34577	0.520734	0.254994	0.242547	0.174965	0.26574	-0.254994	-0.0124477	-0.0800298	0.278187	-0.242547	0.0124477	-0.0675821	0.34577	-0.174965	0.0800298	0.0675821	0.520734	16.9106
Athe_0305	2-phosphosulfolactate phosphatase				5.71163	0.286509	6.16891	0.165535	5.85447	0.530298	6.28841	0.22197	6.1132	0.268043	0	1	0.457281	0.280584	0.142842	0.779142	0.576784	0.151175	0.40157	0.323569		-0.457281	-0.142842	-0.576784	-0.40157	0.457281	0.314439	-0.119503	0.0557108	0.142842	-0.314439	-0.433942	-0.258729	0.576784	0.119503	0.433942	0.175214	0.40157	-0.0557108	0.258729	-0.175214	0.576784	389.645
Athe_0306	hypothetical protein				6.42038	0.0295667	6.70259	0.0976237	6.50554	0.401864	6.91395	0.117967	6.73052	0.191134	0	1	0.282204	0.419268	0.0851559	0.838975	0.493572	0.126727	0.310139	0.345049		-0.282204	-0.0851559	-0.493572	-0.310139	0.282204	0.197048	-0.211368	-0.0279352	0.0851559	-0.197048	-0.408416	-0.224983	0.493572	0.211368	0.408416	0.183433	0.310139	0.0279352	0.224983	-0.183433	0.493572	139.12
Athe_0307	methionyl-tRNA synthetase				8.76384	0.317284	9.12811	0.0459611	9.07496	0.273138	9.29308	0.147578	9.40138	0.239381	0	1	0.364266	0.299348	0.311111	0.404831	0.529231	0.113891	0.637539	0.0606324		-0.364266	-0.311111	-0.529231	-0.637539	0.364266	0.0531547	-0.164965	-0.273273	0.311111	-0.0531547	-0.218119	-0.326428	0.529231	0.164965	0.218119	-0.108308	0.637539	0.273273	0.326428	0.108308	0.637539	723.672
Athe_0308	TatD family hydrolase				6.43715	0.131322	7.13555	0.172117	6.56785	0.508747	6.9796	0.112803	6.88781	0.137119	0	1	0.698402	0.0688487	0.130703	0.770466	0.542445	0.128316	0.450656	0.20599		-0.698402	-0.130703	-0.542445	-0.450656	0.698402	0.567699	0.155957	0.247747	0.130703	-0.567699	-0.411742	-0.319952	0.542445	-0.155957	0.411742	0.0917897	0.450656	-0.247747	0.319952	-0.0917897	0.698402	152.692
Athe_0309	radical SAM domain-containing protein				5.49151	0.162923	6.10194	0.367088	5.77859	0.336226	5.97821	0.230556	5.98923	0.0259565	0	1	0.610429	0.102965	0.287084	0.473586	0.486696	0.166856	0.497718	0.158289		-0.610429	-0.287084	-0.486696	-0.497718	0.610429	0.323345	0.123733	0.11271	0.287084	-0.323345	-0.199612	-0.210635	0.486696	-0.123733	0.199612	-0.0110225	0.497718	-0.11271	0.210635	0.0110225	0.610429	74.4635
Athe_0310	SMC domain-containing protein				6.75038	0.306619	7.40575	0.251251	6.99412	0.624711	7.13898	0.209059	6.98094	0.153042	0	1	0.655361	0.144987	0.243738	0.626075	0.388599	0.36246	0.230551	0.619913		-0.655361	-0.243738	-0.388599	-0.230551	0.655361	0.411623	0.266762	0.42481	0.243738	-0.411623	-0.144861	0.0131869	0.388599	-0.266762	0.144861	0.158048	0.230551	-0.42481	-0.0131869	-0.158048	0.655361	170.955
Athe_0311	hypothetical protein				5.0576	0.292395	5.96008	0.37003	5.42175	0.483712	5.6109	0.236007	5.76828	0.208196	0	1	0.902487	0.0469339	0.364147	0.435293	0.553298	0.178699	0.710683	0.0862865		-0.902487	-0.364147	-0.553298	-0.710683	0.902487	0.538339	0.349189	0.191803	0.364147	-0.538339	-0.18915	-0.346536	0.553298	-0.349189	0.18915	-0.157386	0.710683	-0.191803	0.346536	0.157386	0.902487	62.8701
Athe_0312	LmbE family protein				7.49661	0.497447	6.67578	0.314562	6.27991	0.191171	5.90107	0.18277	6.1461	0.215102	1.59553	0.00137792	0.774704	0.0623544	0.378835	0.407962	0	1	0.245025	0.782829		0.82083	1.2167	1.59553	1.35051	-0.82083	0.395869	0.774704	0.529679	-1.2167	-0.395869	0.378835	0.133809	-1.59553	-0.774704	-0.378835	-0.245025	-1.35051	-0.529679	-0.133809	0.245025	1.59553	275.583
Athe_0313	hypothetical protein				6.11005	0.41072	5.36344	0.229438	5.18749	0.333665	4.28458	0.211803	4.62736	0.233889	1.82547	0.000514809	1.07887	0.0129358	0.902912	0.0355968	0	1	0.34278	0.648785		0.746604	0.922558	1.82547	1.48269	-0.746604	0.175954	1.07887	0.736086	-0.922558	-0.175954	0.902912	0.560132	-1.82547	-1.07887	-0.902912	-0.34278	-1.48269	-0.736086	-0.560132	0.34278	1.82547	107.426
Athe_0314	heavy metal translocating P-type ATPase				4.43924	0.217701	5.05723	1.03933	4.48774	0.660437	3.70264	0.476628	4.19347	0.455272	0.736604	0.27518	1.35459	0.0609678	0.785098	0.306315	0	1	0.490832	0.73909		-0.617991	-0.0484938	0.736604	0.245772	0.617991	0.569497	1.35459	0.863763	0.0484938	-0.569497	0.785098	0.294266	-0.736604	-1.35459	-0.785098	-0.490832	-0.245772	-0.863763	-0.294266	0.490832	1.35459	40.0418
Athe_0315	ArsR family transcriptional regulator				3.92013	0.242818	4.44045	1.50622	4.18618	1.01376	3.87287	1.04051	4.3194	0.424677	0.0472631	0.967724	0.567579	0.624556	0.313312	0.827864	0	1	0.446528	0.849711		-0.520315	-0.266049	0.0472631	-0.399265	0.520315	0.254267	0.567579	0.121051	0.266049	-0.254267	0.313312	-0.133216	-0.0472631	-0.567579	-0.313312	-0.446528	0.399265	-0.121051	0.133216	0.446528	0.567579	36.1546
Athe_0316	group 1 glycosyl transferase				6.11443	0.0947952	6.78326	0.0296705	6.33044	0.102826	6.45153	0.131935	6.7898	0.117365	0	1	0.668821	0.0245039	0.21601	0.470209	0.337097	0.201098	0.675367	0.0187856		-0.668821	-0.21601	-0.337097	-0.675367	0.668821	0.452811	0.331724	-0.0065465	0.21601	-0.452811	-0.121087	-0.459357	0.337097	-0.331724	0.121087	-0.33827	0.675367	0.0065465	0.459357	0.33827	0.675367	138.991
Athe_0317	HAD-superfamily hydrolase				5.80578	0.147237	6.66576	0.19535	6.21157	0.32236	6.30765	0.0525531	6.43378	0.0251465	0	1	0.859986	0.014989	0.405795	0.22805	0.501874	0.1019	0.628005	0.0482496		-0.859986	-0.405795	-0.501874	-0.628005	0.859986	0.454191	0.358111	0.231981	0.405795	-0.454191	-0.0960793	-0.222209	0.501874	-0.358111	0.0960793	-0.12613	0.628005	-0.231981	0.222209	0.12613	0.859986	87.037
Athe_0318	hypothetical protein				4.89343	0.36472	5.41936	0.42268	5.09089	0.0463954	4.93026	0.0980423	5.12176	0.129535	0	1	0.525927	0.16151	0.197466	0.637848	0.0368338	0.930338	0.22833	0.553971		-0.525927	-0.197466	-0.0368338	-0.22833	0.525927	0.328461	0.489093	0.297597	0.197466	-0.328461	0.160632	-0.0308642	0.0368338	-0.489093	-0.160632	-0.191497	0.22833	-0.297597	0.0308642	0.191497	0.525927	37.0823
Athe_0319	UDP-N-acetylenolpyruvoylglucosamine reductase				6.93823	0.239609	6.75236	0.226147	6.73977	0.289393	6.67923	0.0435951	6.77775	0.128823	0.259002	0.416138	0.0731351	0.862803	0.0605477	0.906792	0	1	0.0985213	0.904329		0.185867	0.198455	0.259002	0.160481	-0.185867	0.0125874	0.0731351	-0.0253862	-0.198455	-0.0125874	0.0605477	-0.0379736	-0.259002	-0.0731351	-0.0605477	-0.0985213	-0.160481	0.0253862	0.0379736	0.0985213	0.259002	115.557
Athe_0320	hypothetical protein				6.11533	0.236707	6.26284	0.127246	6.16026	0.379865	5.90919	0.210031	6.17885	0.177494	0.206142	0.559196	0.353654	0.347202	0.251073	0.542117	0	1	0.269664	0.713717		-0.147513	-0.0449312	0.206142	-0.0635226	0.147513	0.102581	0.353654	0.08399	0.0449312	-0.102581	0.251073	-0.0185914	-0.206142	-0.353654	-0.251073	-0.269664	0.0635226	-0.08399	0.0185914	0.269664	0.353654	57.4873
Athe_0321	hypothetical protein				6.90491	0.37556	7.03232	0.362981	6.85598	0.245006	6.10966	0.0640452	6.47215	0.148151	0.795251	0.0360864	0.922654	0.0210502	0.746314	0.06609	0	1	0.362485	0.600398		-0.127403	0.0489378	0.795251	0.432766	0.127403	0.176341	0.922654	0.560169	-0.0489378	-0.176341	0.746314	0.383828	-0.795251	-0.922654	-0.746314	-0.362485	-0.432766	-0.560169	-0.383828	0.362485	0.922654	68.8491
Athe_0322	hypothetical protein				8.32542	0.435439	8.03792	0.17206	8.02901	0.270784	7.42373	0.0406874	7.70619	0.172379	0.901691	0.017419	0.614191	0.100614	0.605283	0.132583	0	1	0.282461	0.705247		0.2875	0.296408	0.901691	0.61923	-0.2875	0.00890847	0.614191	0.33173	-0.296408	-0.00890847	0.605283	0.322822	-0.901691	-0.614191	-0.605283	-0.282461	-0.61923	-0.33173	-0.322822	0.282461	0.901691	243.713
Athe_0323	HPr family phosphocarrier protein				8.59479	0.618795	7.95118	0.263657	8.10424	0.291695	7.31657	0.0768304	7.4145	0.0953227	1.27821	0.00652255	0.634606	0.147665	0.78767	0.089641	0	1	0.0979294	0.926086		0.643605	0.490541	1.27821	1.18028	-0.643605	-0.153064	0.634606	0.536676	-0.490541	0.153064	0.78767	0.689741	-1.27821	-0.634606	-0.78767	-0.0979294	-1.18028	-0.536676	-0.689741	0.0979294	1.27821	271.351
Athe_0324	homocysteine S-methyltransferase				6.5464	0.743184	6.84556	0.595269	6.89464	0.132974	6.54453	0.168442	6.9047	0.173534	0.0018666	0.998327	0.301031	0.607618	0.350108	0.569218	0	1	0.360166	0.741274		-0.299164	-0.348242	0.0018666	-0.358299	0.299164	-0.0490776	0.301031	-0.0591351	0.348242	0.0490776	0.350108	-0.0100575	-0.0018666	-0.301031	-0.350108	-0.360166	0.358299	0.0591351	0.0100575	0.360166	0.360166	173.706
Athe_0325	bifunctional homocysteine S-methyltransferase:5:C10-methylenetetrahydrofolate reductase				7.5408	0.396842	8.06241	0.454072	7.83986	0.146456	7.59653	0.14185	8.06938	0.178712	0	1	0.521611	0.193322	0.299058	0.488596	0.0557303	0.899774	0.528579	0.165565		-0.521611	-0.299058	-0.0557303	-0.528579	0.521611	0.222553	0.465881	-0.00696757	0.299058	-0.222553	0.243328	-0.22952	0.0557303	-0.465881	-0.243328	-0.472848	0.528579	0.00696757	0.22952	0.472848	0.528579	573.379
Athe_0326	transposase:C IS4 family protein				1.37654	0.154664	2.76567	0.663861	1.88485	0.658362	1.98561	0.681897	1.69256	0.19937	0	1	1.38913	0.0322627	0.508307	0.441446	0.609067	0.296289	0.316021	0.618753		-1.38913	-0.508307	-0.609067	-0.316021	1.38913	0.880823	0.780063	1.07311	0.508307	-0.880823	-0.100761	0.192286	0.609067	-0.780063	0.100761	0.293046	0.316021	-1.07311	-0.192286	-0.293046	1.38913	29.5702
Athe_0327	bacteriocin ABC transporter				4.57727	0.748215	4.33024	0.723374	5.09349	0.735458	4.34193	0.605786	4.10412	0.372853	0.473153	0.5251	0.226126	0.830898	0.989376	0.209228	0.237812	0.89567	0	1		0.247027	-0.516223	0.235341	0.473153	-0.247027	-0.76325	-0.011686	0.226126	0.516223	0.76325	0.751564	0.989376	-0.235341	0.011686	-0.751564	0.237812	-0.473153	-0.226126	-0.989376	-0.237812	0.989376	72.0474
Athe_0328	hypothetical protein				3.4027	0.845114	3.42803	0.463586	4.17004	0.627658	3.62827	0.550738	3.13494	0.830823	0.267756	0.749083	0.29309	0.778701	1.0351	0.204405	0.493327	0.760624	0	1		-0.0253336	-0.767346	-0.22557	0.267756	0.0253336	-0.742012	-0.200237	0.29309	0.767346	0.742012	0.541776	1.0351	0.22557	0.200237	-0.541776	0.493327	-0.267756	-0.29309	-1.0351	-0.493327	1.0351	37.6614
Athe_0329	hypothetical protein				5.62545	1.48569	5.64464	0.498532	7.37185	1.18453	6.5101	0.784983	6.23976	0.946533	0	1	0.0191868	0.990583	1.7464	0.13953	0.88465	0.406827	0.614309	0.592985		-0.0191868	-1.7464	-0.88465	-0.614309	0.0191868	-1.72721	-0.865463	-0.595123	1.7464	1.72721	0.861748	1.13209	0.88465	0.865463	-0.861748	0.27034	0.614309	0.595123	-1.13209	-0.27034	1.7464	163.305
Athe_0330	hypothetical protein				6.32672	0.743001	5.89608	0.237811	7.13508	0.259723	7.03176	0.35176	6.63881	0.44368	0.430642	0.434004	0	1	1.239	0.0899999	1.13568	0.038909	0.742728	0.22376		0.430642	-0.808355	-0.705042	-0.312086	-0.430642	-1.239	-1.13568	-0.742728	0.808355	1.239	0.103313	0.496269	0.705042	1.13568	-0.103313	0.392956	0.312086	0.742728	-0.496269	-0.392956	1.239	154.983
Athe_0331	abortive infection protein				4.72043	0.631394	5.28052	0.50496	5.25354	0.180859	5.40873	0.154026	5.00429	0.028518	0	1	0.560098	0.235212	0.533114	0.283957	0.688304	0.126493	0.28386	0.55868		-0.560098	-0.533114	-0.688304	-0.28386	0.560098	0.0269841	-0.128206	0.276239	0.533114	-0.0269841	-0.15519	0.249254	0.688304	0.128206	0.15519	0.404445	0.28386	-0.276239	-0.249254	-0.404445	0.688304	47.7664
Athe_0332	[pseudogene]				4.55087	0.356582	5.11564	0.252156	5.24619	0.269842	5.5068	0.145652	4.95901	0.453817	0	1	0.564763	0.175793	0.695311	0.116217	0.955922	0.0242075	0.408141	0.308333		-0.564763	-0.695311	-0.955922	-0.408141	0.564763	-0.130549	-0.391159	0.156622	0.695311	0.130549	-0.26061	0.28717	0.955922	0.391159	0.26061	0.547781	0.408141	-0.156622	-0.28717	-0.547781	0.955922	50.3159
Athe_0333	[pseudogene]				2.93539	0.245918	3.24537	0.746186	3.3991	0.34029	3.67734	0.368571	3.22617	0.30297	0	1	0.309985	0.582309	0.463714	0.410395	0.741952	0.139467	0.290782	0.590254		-0.309985	-0.463714	-0.741952	-0.290782	0.309985	-0.153729	-0.431967	0.0192029	0.463714	0.153729	-0.278239	0.172932	0.741952	0.431967	0.278239	0.45117	0.290782	-0.0192029	-0.172932	-0.45117	0.741952	17.9068
Athe_0334	[pseudogene]				5.21511	0.761856	3.30238	0.208154	3.83129	0.562673	5.13523	0.31431	4.8858	0.351793	1.91273	0.00441091	0	1	0.52891	0.54078	1.83285	0.00438109	1.58342	0.0200994		1.91273	1.38382	0.0798771	0.329313	-1.91273	-0.52891	-1.83285	-1.58342	-1.38382	0.52891	-1.30394	-1.05451	-0.0798771	1.83285	1.30394	0.249436	-0.329313	1.58342	1.05451	-0.249436	1.91273	55.7824
Athe_0335	[pseudogene]				7.18777	0.130975	7.10387	0.118346	6.84719	0.0340199	6.57858	0.130067	6.46828	0.121451	0.719492	0.0145119	0.635589	0.0570784	0.378907	0.210522	0.110302	0.86038	0	1		0.0839035	0.340586	0.609191	0.719492	-0.0839035	0.256682	0.525287	0.635589	-0.340586	-0.256682	0.268605	0.378907	-0.609191	-0.525287	-0.268605	0.110302	-0.719492	-0.635589	-0.378907	-0.110302	0.719492	195.384
Athe_0336	hypothetical protein				6.18973	0.133993	6.55125	0.178963	5.97741	0.299494	5.78088	0.244779	5.92851	0.18626	0.408855	0.208728	0.770374	0.0301252	0.196537	0.624916	0	1	0.147634	0.849711		-0.361519	0.212318	0.408855	0.261222	0.361519	0.573837	0.770374	0.62274	-0.212318	-0.573837	0.196537	0.0489038	-0.408855	-0.770374	-0.196537	-0.147634	-0.261222	-0.62274	-0.0489038	0.147634	0.770374	126.59
Athe_0337	SMC domain-containing protein				6.38508	0.194542	7.08091	0.269826	6.71073	0.217499	6.14555	0.331496	6.42003	0.182314	0.239529	0.492137	0.935358	0.0156411	0.56518	0.149757	0	1	0.274482	0.706649		-0.695829	-0.325651	0.239529	-0.0349531	0.695829	0.370178	0.935358	0.660875	0.325651	-0.370178	0.56518	0.290697	-0.239529	-0.935358	-0.56518	-0.274482	0.0349531	-0.660875	-0.290697	0.274482	0.935358	191.207
Athe_0338	hypothetical protein				0.926784	0.541475	2.20772	0.658603	1.62168	0.380454	0.943926	0.477634	0.742087	0.791445	0.184697	0.808926	1.46563	0.0626862	0.879594	0.221091	0.201839	0.90145	0	1		-1.28094	-0.694898	-0.0171427	0.184697	1.28094	0.58604	1.26379	1.46563	0.694898	-0.58604	0.677755	0.879594	0.0171427	-1.26379	-0.677755	0.201839	-0.184697	-1.46563	-0.879594	-0.201839	1.46563	6.0839
Athe_0339	hypothetical protein				6.28261	0.38955	6.6101	0.172291	6.23642	0.270239	6.1597	0.164502	6.27209	0.170425	0.122909	0.750224	0.450398	0.233246	0.0767193	0.895265	0	1	0.112392	0.899564		-0.327489	0.0461893	0.122909	0.0105169	0.327489	0.373679	0.450398	0.338006	-0.0461893	-0.373679	0.0767193	-0.0356724	-0.122909	-0.450398	-0.0767193	-0.112392	-0.0105169	-0.338006	0.0356724	0.112392	0.450398	134.049
Athe_0340	UvrD:REP helicase				6.40934	0.333406	7.07576	0.138471	6.51401	0.287397	6.24874	0.215938	6.30374	0.159384	0.160603	0.65602	0.827024	0.0268537	0.26527	0.513242	0	1	0.0549996	0.955767		-0.666421	-0.104667	0.160603	0.105603	0.666421	0.561754	0.827024	0.772024	0.104667	-0.561754	0.26527	0.21027	-0.160603	-0.827024	-0.26527	-0.0549996	-0.105603	-0.772024	-0.21027	0.0549996	0.827024	186.98
Athe_0341	anaerobic ribonucleoside-triphosphate reductase activating protein				5.56345	0.564524	5.80606	0.130305	5.1538	0.207758	4.83193	0.193043	5.47968	0.117298	0.731521	0.061429	0.974129	0.020677	0.32187	0.478428	0	1	0.647756	0.238675		-0.242608	0.409651	0.731521	0.0837657	0.242608	0.652259	0.974129	0.326373	-0.409651	-0.652259	0.32187	-0.325886	-0.731521	-0.974129	-0.32187	-0.647756	-0.0837657	-0.326373	0.325886	0.647756	0.974129	62.127
Athe_0342	major facilitator superfamily protein				5.7233	0.271643	5.93504	0.0353136	5.29418	0.250936	5.03865	0.204829	5.66468	0.0540235	0.68465	0.0353332	0.896393	0.0114745	0.255527	0.486296	0	1	0.62603	0.135103		-0.211743	0.429123	0.68465	0.0586202	0.211743	0.640866	0.896393	0.270363	-0.429123	-0.640866	0.255527	-0.370503	-0.68465	-0.896393	-0.255527	-0.62603	-0.0586202	-0.270363	0.370503	0.62603	0.896393	83.2312
Athe_0343	Predicted transcriptional regulator of the myo-inositol catabolic operon, LacI family	IolR			6.88419	0.282386	6.50502	0.0684003	6.12545	0.3808	5.30747	0.102841	5.35336	0.0927463	1.57672	0.000514809	1.19755	0.00287403	0.817985	0.0284596	0	1	0.0458864	0.96415		0.379166	0.758733	1.57672	1.53083	-0.379166	0.379567	1.19755	1.15167	-0.758733	-0.379567	0.817985	0.772099	-1.57672	-1.19755	-0.817985	-0.0458864	-1.53083	-1.15167	-0.772099	0.0458864	1.57672	154.378
Athe_0344	Myo-inositol 2-dehydrogenase (EC 1.1.1.18)	IolG	IolR	Avi, CB, Glc	9.88343	1.00988	8.43493	0.537769	7.76382	0.917679	5.24808	0.0678988	5.19784	0.245435	4.68558	3.37449e-05	3.23709	0.0010348	2.56598	0.00633787	0.0502405	0.984803	0	1		1.44849	2.11961	4.63534	4.68558	-1.44849	0.671115	3.18685	3.23709	-2.11961	-0.671115	2.51574	2.56598	-4.63534	-3.18685	-2.51574	0.0502405	-4.68558	-3.23709	-2.56598	-0.0502405	4.68558	1284.04
Athe_0345	Inosose isomerase (EC 5.3.99.11)	IolI	IolR	Avi, CB, Glc	9.22956	0.950372	7.88332	0.457094	7.17173	0.729838	4.92031	0.266433	4.76674	0.0533085	4.46282	2.07939e-05	3.11658	0.000593738	2.40499	0.00490142	0.153571	0.926086	0	1		1.34625	2.05784	4.30925	4.46282	-1.34625	0.71159	2.96301	3.11658	-2.05784	-0.71159	2.25142	2.40499	-4.30925	-2.96301	-2.25142	0.153571	-4.46282	-3.11658	-2.40499	-0.153571	4.46282	1913.47
Athe_0346	YD repeat-containing protein				7.46976	0.403958	5.77123	0.369383	6.18653	0.293368	6.17544	0.388854	6.19389	0.254111	1.69853	0.00178237	0	1	0.4153	0.54078	0.404207	0.390357	0.422655	0.421029		1.69853	1.28323	1.29433	1.27588	-1.69853	-0.4153	-0.404207	-0.422655	-1.28323	0.4153	0.0110935	-0.00735497	-1.29433	0.404207	-0.0110935	-0.0184485	-1.27588	0.422655	0.00735497	0.0184485	1.69853	504.638
Athe_0347	hypothetical protein				5.26104	0.678806	3.11648	0.727506	4.68383	0.363409	4.89536	0.31013	4.69566	0.697944	2.14456	0.00567944	0	1	1.56735	0.0856228	1.77888	0.0130847	1.57918	0.0464988		2.14456	0.577206	0.365676	0.565378	-2.14456	-1.56735	-1.77888	-1.57918	-0.577206	1.56735	-0.21153	-0.011828	-0.365676	1.77888	0.21153	0.199702	-0.565378	1.57918	0.011828	-0.199702	2.14456	193.723
Athe_0348	hypothetical protein				4.46621	0.145685	3.99646	0.875786	4.47521	0.389633	4.19675	0.431843	4.76686	0.207249	0.469753	0.424337	0	1	0.478751	0.589792	0.200294	0.773179	0.770409	0.234021		0.469753	-0.00899764	0.269459	-0.300656	-0.469753	-0.478751	-0.200294	-0.770409	0.00899764	0.478751	0.278456	-0.291658	-0.269459	0.200294	-0.278456	-0.570114	0.300656	0.770409	0.291658	0.570114	0.770409	69.5126
Athe_0349	hypothetical protein				4.47968	0.870018	4.13677	0.836779	4.70931	0.190028	4.35989	0.373128	4.66977	0.294732	0.342915	0.635943	0	1	0.572545	0.584108	0.223125	0.786901	0.532998	0.510093		0.342915	-0.22963	0.11979	-0.190083	-0.342915	-0.572545	-0.223125	-0.532998	0.22963	0.572545	0.349419	0.0395465	-0.11979	0.223125	-0.349419	-0.309873	0.190083	0.532998	-0.0395465	0.309873	0.572545	41.9543
Athe_0350	hypothetical protein				3.71877	0.365851	3.27279	0.996419	3.91995	0.166043	3.36913	1.03739	3.69884	0.449306	0.445974	0.591751	0	1	0.647155	0.596247	0.0963372	0.923888	0.426049	0.671632		0.445974	-0.201181	0.349637	0.0199246	-0.445974	-0.647155	-0.0963372	-0.426049	0.201181	0.647155	0.550818	0.221106	-0.349637	0.0963372	-0.550818	-0.329712	-0.0199246	0.426049	-0.221106	0.329712	0.647155	16.8482
Athe_0351	hypothetical protein				4.63995	0.582667	5.05833	0.413206	5.25004	0.277811	4.08897	0.455533	4.76384	0.369934	0.550981	0.264045	0.969357	0.0664771	1.16107	0.037175	0	1	0.674867	0.399583		-0.418376	-0.61009	0.550981	-0.123886	0.418376	-0.191714	0.969357	0.29449	0.61009	0.191714	1.16107	0.486204	-0.550981	-0.969357	-1.16107	-0.674867	0.123886	-0.29449	-0.486204	0.674867	1.16107	43.7052
Athe_0352	hypothetical protein				5.37557	0.582568	5.04291	0.555918	5.72257	0.203442	5.17802	0.281398	5.14101	0.634141	0.33266	0.584563	0	1	0.67966	0.415622	0.135108	0.851501	0.0981046	0.907596		0.33266	-0.346999	0.197552	0.234556	-0.33266	-0.67966	-0.135108	-0.0981046	0.346999	0.67966	0.544551	0.581555	-0.197552	0.135108	-0.544551	0.0370036	-0.234556	0.0981046	-0.581555	-0.0370036	0.67966	56.0327
Athe_0353	hypothetical protein				2.56439	0.965171	2.47453	0.611447	3.32634	0.608689	3.14003	0.764318	3.36724	0.553973	0.08986	0.929558	0	1	0.851803	0.473923	0.6655	0.436904	0.892708	0.324054		0.08986	-0.761943	-0.57564	-0.802848	-0.08986	-0.851803	-0.6655	-0.892708	0.761943	0.851803	0.186303	-0.0409053	0.57564	0.6655	-0.186303	-0.227208	0.802848	0.892708	0.0409053	0.227208	0.892708	11.1739
Athe_0354	hypothetical protein				4.52733	0.511585	4.45463	0.858469	5.09819	0.318459	4.72286	0.328187	5.00047	0.385444	0.0727075	0.923743	0	1	0.643564	0.475044	0.268236	0.701939	0.545841	0.45092		0.0727075	-0.570857	-0.195529	-0.473134	-0.0727075	-0.643564	-0.268236	-0.545841	0.570857	0.643564	0.375328	0.0977233	0.195529	0.268236	-0.375328	-0.277605	0.473134	0.545841	-0.0977233	0.277605	0.643564	28.9644
Athe_0355	hypothetical protein				5.82533	0.483076	5.85606	0.164662	5.97339	0.696122	5.90752	0.481391	6.40404	0.257303	0	1	0.0307274	0.967366	0.148057	0.826156	0.0821874	0.890146	0.578712	0.266744		-0.0307274	-0.148057	-0.0821874	-0.578712	0.0307274	-0.11733	-0.05146	-0.547984	0.148057	0.11733	0.06587	-0.430654	0.0821874	0.05146	-0.06587	-0.496524	0.578712	0.547984	0.430654	0.496524	0.578712	72.8703
[truncated: 2,409 more rows]

## Sheet: D
(D) Differentially expressed genes with log2fold change >2 (RNA-Seq).
Carbohydrate Utilization genes (in reconstruction, see Table 3)		98
Other metabolic pathways genes:		92
incl.	Amino acid metabolism	16
	Nucleotide metabolism	9
	CRISPR	10
	ABC efflux transporters	12
	Stress response	7
	Peptidases	4
	Iron homeostasis	3
	Cell wall biogenesis	3
[truncated: 182 more rows]
